# Supplementary material for: Broccoli aptamer allows quantitative transcription regulation studies in vitro
Source: PLoS One. 2024 Jun 13;19(6):e0304677. doi: 10.1371/journal.pone.0304677 (PMC11175446; doi:10.1371/journal.pone.0304677)
Supplement: S1 Data — (ZIP) [file pone.0304677.s006.zip]

Archive with 14 entries (14 files):
- lac/13-09-2022.xlsx
- lac/14-09-2022.xlsx
- lac/15-09-2022.xlsx
- lac/19-10-2022_1.xlsx
- lac/20-10-2022_2.xlsx
- lac/20-10-2022_3.xlsx
- lac/27-10-2022.xlsx
- nsdna/20220411.xlsx
- nsdna/20220412.xlsx
- nsdna/20220414.xlsx
- rnap/08-12-2022.xlsx
- rnap/12-12-2022_1.xlsx
- rnap/12-12-2022_2.xlsx
- rnap/12-12-2022_3.xlsx
