# Supplementary material for: Broccoli aptamer allows quantitative transcription regulation studies in vitro
Source: PLoS One. 2024 Jun 13;19(6):e0304677. doi: 10.1371/journal.pone.0304677 (PMC11175446; doi:10.1371/journal.pone.0304677)
Supplement: S1 Data — (ZIP) [file pone.0304677.s006.zip › lac/13-09-2022.xlsx]

## Sheet: Table All Cycles
Well		A22	A23	A24	B22	B23	B24	C22	C23	C24	D22	D23	D24	E22	E23	E24	F22	F23	F24	G22	G23	G24	H22	H23	H24	I22	I23	I24	J22	J23	J24	K22	K23	K24	L22	L23	L24	M22	M23	M24	N22	N23	N24
Content	Time [s]	Sample X1	Sample X2	Sample X3	Sample X4	Sample X5	Sample X6	Sample X7	Sample X8	Sample X9	Sample X10	Sample X11	Sample X12	Sample X13	Sample X14	Sample X15	Sample X16	Sample X17	Sample X18	Sample X19	Sample X20	Sample X21	Sample X22	Sample X23	Sample X24	Sample X25	Sample X26	Sample X27	Sample X28	Sample X29	Sample X30	Sample X31	Sample X32	Sample X33	Sample X34	Sample X35	Sample X36	Sample X37	Sample X38	Sample X39	Sample X40	Sample X41	Sample X42
1 - 1	0	22812	23868	27496	22716	26861	24591	26029	27992	27991	23895	28015	26244	24937	26632	25532	29188	25694	25646	24575	24214	22407	25745	25795	26015	23941	23484	23353	25359	23708	24383	24208	25592	24861	17237	19815	23261	23871	22851	25450	23767	23118	22624
1 - 2	20	22321	23797	27190	22520	26832	24567	25303	27741	27908	23635	28000	25981	24551	26586	25558	28817	25684	26000	24346	23693	22514	25206	25466	26009	23828	23135	23162	24923	23639	24722	23753	25367	24283	16916	19509	22873	23891	22579	25179	23370	22609	22482
1 - 3	40	22010	23745	27260	22148	26780	24810	25076	27497	27880	23329	27817	26039	24383	26297	25772	28401	25592	26022	23782	23563	22694	24762	25315	26273	23332	23595	23322	24738	23281	24300	23873	25218	24258	16843	19379	22616	23216	22196	24842	23288	22741	22600
1 - 4	60	22169	23810	27780	21966	26683	24826	24775	27469	27573	23205	27511	26207	24201	26427	26074	28332	25261	25949	23619	23693	22458	24803	25432	26065	23085	22971	23063	24595	23300	23980	23583	24669	23654	16744	19539	22196	23267	22169	24856	23228	22421	21972
1 - 5	80	21667	23634	28373	21807	26473	25110	24802	27404	27750	22935	27606	26472	24081	26436	26027	28306	25270	26508	23528	23733	22965	24843	25206	26390	22935	23107	23331	24438	23293	24293	23434	24807	23961	16558	19454	22426	23207	21855	24655	22709	22297	22063
1 - 6	100	21625	23782	28857	22026	26675	25316	24408	27200	28024	22915	27610	27035	23781	26417	26198	28003	25300	26743	23612	23744	23533	24460	25537	26622	22917	22767	23405	23869	23135	23997	23094	24687	23477	16585	19089	22489	22783	21561	24474	22660	22057	21679
1 - 7	120	21427	23999	29766	21648	26784	26104	24369	27214	28497	22809	27976	27026	23788	26584	26945	27515	25149	27006	23324	23530	23814	24513	25654	27077	22817	22805	23372	23854	22976	23878	23132	24367	23809	16473	19017	21848	22968	21695	24089	22545	22295	21595
1 - 8	140	21113	24070	30397	21616	26612	26491	24131	27128	29083	22571	27620	27814	23619	26396	27549	27374	25261	27792	22973	23580	24264	24150	25363	27335	22658	22936	23942	24056	22702	24050	23077	24630	23291	16392	18889	22085	22748	21438	24357	22456	22060	21765
1 - 9	160	21565	24292	31344	21724	26985	27008	24076	27752	29825	22484	27813	28483	23277	26686	27860	27444	25771	28352	23142	23912	25224	24399	25618	27861	22510	22699	24117	23725	22977	23691	22868	24306	23362	16238	18922	22000	22416	21735	24258	22198	21790	21712
1 - 10	180	21336	24566	32568	21412	27244	27966	24143	27798	30514	22132	28181	29241	23570	26936	28520	27340	25673	29469	22838	24222	25816	24043	25848	28781	22495	23000	24851	23838	22430	23808	22889	24100	23316	16081	18712	21817	22236	21435	24008	21963	21627	21331
1 - 11	200	21413	25083	34111	21056	27530	28841	23854	27510	31005	22181	28386	30093	23344	27307	29661	26886	26155	30450	22669	24398	26519	23904	25811	29559	22331	22900	24878	23524	22519	23728	22620	24137	23282	16398	18577	22075	22623	21317	24215	21874	21846	21488
1 - 12	220	21488	25642	35741	21430	28014	29860	23997	27909	32360	22442	28706	30879	23222	27518	30473	26744	26314	31495	22484	24677	27676	24070	26267	30026	22073	23002	25497	23647	22328	23625	22492	24029	23086	16028	18625	22001	22055	21089	24032	21697	21650	21824
1 - 13	240	21189	25971	37173	21271	28492	31193	23628	28434	33591	22389	28976	32013	23165	27893	31776	26880	26493	32367	22891	24945	28474	23918	26205	30862	21992	23072	25731	23529	22423	23683	22429	24211	23078	16051	18647	22074	22289	20942	23668	21725	21522	21570
1 - 14	260	21344	26509	38984	21444	28587	32556	23658	28716	34499	22050	29404	33471	23276	28328	33259	26849	26974	33544	22319	25236	29718	23691	26734	32010	21998	22994	26442	23290	22470	23640	22448	23911	22964	16133	18455	21924	21945	20892	23780	21802	21635	21979
1 - 15	280	21337	27181	41155	21106	29121	33908	23621	29105	36020	22093	29975	34788	23106	28769	34210	26777	27414	35011	22359	25425	31150	23727	27129	33049	21755	23139	27230	23462	22457	23717	21910	23749	23029	15879	18655	21914	21959	20910	23453	21830	21470	21727
1 - 16	300	21366	27823	43151	21127	30006	35568	23719	29223	37871	22026	30229	36179	23008	29618	35904	26588	27840	36612	22546	26043	32324	23694	27427	34486	22227	23223	28094	23240	22327	23675	22182	23514	23011	16048	18223	21844	21893	20979	23237	21610	21352	21576
1 - 17	320	21427	28895	45184	21216	30504	37400	23579	29897	38914	22272	31065	37919	23004	30017	37598	26275	28379	38341	22623	26713	33977	23774	27757	35307	21658	23364	28796	22915	22125	23511	22039	23796	22914	15922	18427	21558	21692	20745	23467	21352	21474	21464
1 - 18	340	21695	29653	47473	21321	30899	39283	23467	30767	41420	22180	31984	39680	22964	30486	39088	26160	29305	39753	22211	27598	35721	23627	28514	36799	21870	23715	29455	22832	22327	24022	21740	23526	22676	15798	18195	21761	21774	20568	23508	21567	21509	21867
1 - 19	360	21743	30300	50138	21327	32045	41149	23595	31322	42834	22128	32567	41993	23068	31398	40836	26610	29821	42049	22456	27810	37605	23940	28684	38549	22001	23600	29743	22962	22134	23698	21948	23502	22928	15713	18090	21864	21494	20895	23564	21349	21381	21704
1 - 20	380	21820	31294	52365	21187	33056	43078	23342	32124	45109	22197	33638	43811	22755	32251	43572	26261	30455	43795	22270	28561	39555	23646	29685	40026	21910	24118	30735	22867	22296	24119	21910	23621	22731	15656	18293	21747	21704	20698	23605	21308	21371	21924
1 - 21	400	21614	32486	55229	21693	33793	45494	23759	33121	47259	22246	34238	45619	22881	33301	45459	26225	31249	45591	22210	29343	41372	23503	30098	41692	21971	24193	31276	22840	21930	23861	21494	23464	22951	15724	18081	21919	21461	20805	23570	21284	21384	21898
1 - 22	420	21821	33569	57650	21264	34734	48105	23971	33681	49062	22278	35306	48328	23162	33932	47831	26395	31970	48112	22520	30037	43222	23770	30649	43258	21881	24610	32411	22925	21881	23874	21502	23499	22910	15633	18086	21850	21703	20734	24671	21470	21583	22103
1 - 23	440	21845	34896	60845	21551	35678	49949	23654	34777	51638	22503	36750	50765	23257	34755	49983	26183	32987	50236	22337	31033	45515	23541	31525	45023	21799	24863	33617	22931	21713	24027	21447	23237	23070	15638	18328	22007	21321	20784	23538	21182	21567	22023
1 - 24	460	22249	35998	63495	21778	36933	52560	24040	35631	53906	22284	37571	52867	23110	35976	52220	25965	33622	52470	22684	31619	47433	23798	32288	46527	21688	25003	34434	22453	22031	24045	21614	23117	23008	15495	17884	21745	21326	20854	23531	21087	21434	22098
1 - 25	480	21798	37640	67307	21942	38168	55611	24078	36475	55992	22403	38937	55659	23423	37062	55250	26594	34753	55637	22479	32767	50114	23822	32948	49214	21978	25337	35122	22500	21965	24050	21597	23538	22896	15411	18057	22058	21204	20882	23347	21114	21601	21951
1 - 26	500	22250	38803	70604	21943	39075	58064	23833	37530	58940	22860	39979	58088	23505	38063	57978	26258	35328	58100	22615	33540	52707	23502	34282	51432	21743	25530	36159	22266	22141	24192	21491	23490	22795	15335	17989	21843	21372	20528	23710	20841	21598	22039
1 - 27	520	22475	39927	73345	22147	40618	60567	23974	38359	60955	22794	41039	61362	23679	39641	60434	26473	36501	60775	22677	34630	55010	23939	34615	53581	21681	25837	37116	22351	21939	24210	21573	22987	23060	15377	17876	22051	21172	20571	23856	20729	21036	22283
1 - 28	540	22631	41427	76243	22014	42161	63061	24086	39400	63878	23069	42559	64547	23457	41071	63145	26503	37985	63784	22683	35581	57726	23810	35352	56011	21793	25902	38382	22720	22053	24198	21490	23206	22789	15444	17750	22181	21087	20700	23735	20764	21243	22489
1 - 29	560	22705	42802	80517	22468	43182	66741	24627	40809	67052	23096	44157	67397	23784	42258	66555	26828	39134	66652	22922	36800	60531	24100	36722	58000	21741	26275	39061	22667	22022	24233	21485	23292	22841	14918	17901	21976	21289	20580	23556	20730	21331	22414
1 - 30	580	23096	44472	82967	22579	45197	69464	24413	42010	69962	23241	45403	70069	23753	43316	69060	26710	40355	69318	23039	37927	63291	24199	37797	60283	22035	26399	40410	22540	21999	24667	21199	23208	22820	15069	17807	21978	21059	20449	23625	20861	21569	22499
1 - 31	600	23316	46018	86654	22838	46244	72075	24596	43413	72844	23201	47053	73145	24032	45282	72195	27031	41640	72482	23159	39145	65797	23998	38629	62334	21827	26811	41517	22396	22209	24250	21082	23380	22915	15066	18031	21961	21038	20586	23477	20933	21328	22666
1 - 32	620	23309	47224	90231	22946	47581	74974	25132	44527	75425	23362	48550	76022	23836	46676	75516	27225	42666	76464	23652	40257	68990	24618	40023	64452	21978	27376	42352	22174	22000	24331	21286	23410	22917	14893	18040	22080	20856	20458	23454	20829	21754	22799
1 - 33	640	23304	49317	93546	23067	49083	78192	25217	46104	78018	23767	50228	79387	24218	47875	78029	27287	43985	79183	23773	41293	71647	24364	40618	66812	22104	27751	43924	22536	21802	24826	21290	23176	23165	15214	17928	22347	21204	20394	23736	20686	21417	22505
1 - 34	660	23879	50469	96772	23446	51181	81728	25364	47295	81462	24002	51419	82822	24455	49607	81199	27090	45727	82317	23822	42785	74086	24654	41999	68855	21975	27703	44899	22096	21910	24897	21073	23198	23096	14982	17972	22279	20874	20754	23799	20614	21326	22566
1 - 35	680	23958	52025	100191	23353	52459	84518	25275	48940	84096	24122	52999	86156	24815	50785	84636	27634	46747	85496	23639	44159	76651	24863	42966	71056	21976	28389	46032	22010	21932	25100	21182	23202	23174	15099	17877	22155	20687	20462	23783	20445	21501	22857
1 - 36	700	24532	54332	104031	23806	54081	87842	25343	50454	87965	24218	55195	89055	24827	52386	88101	27712	48255	88561	23853	45644	79998	24859	44171	73213	21982	28655	47013	22159	21976	24993	20992	23260	23072	14962	17961	22293	20954	20784	23953	20632	21509	23056
1 - 37	720	24421	56034	106882	23930	55370	90976	25625	51983	90542	24220	56789	92614	24940	54454	91733	27739	49941	91651	24319	46939	83025	24973	45929	75469	21985	28973	48357	22006	22077	25049	21106	23027	23212	15033	18052	22314	20825	20568	23777	20634	21422	23072
1 - 38	740	24917	57324	110433	24031	57565	94104	26521	53075	93983	24630	58561	95733	25175	55933	95455	27776	51291	94573	24658	48275	85917	25360	46462	78003	22212	29421	49398	22064	21901	25314	20652	23134	23295	14850	17838	22344	20820	20500	23954	20668	21700	22933
1 - 39	760	24866	59289	113238	24143	58934	97348	26458	55054	96421	24724	60544	98837	25378	57617	97670	28256	52769	97991	24669	49954	88604	25606	47684	80672	22295	29659	50673	21799	22116	25192	21065	23438	23261	14867	17831	22661	20826	20181	24558	20673	21603	23061
1 - 40	780	25245	60874	117866	24855	60646	101046	26564	56958	99080	25180	62459	102473	25663	59120	101294	28352	53958	101610	25100	50962	91980	25848	49609	82555	22171	30039	51558	21804	22195	25365	20820	23287	23400	15085	17802	22634	20696	20504	24134	20509	21797	23302
1 - 41	800	25573	63200	121010	24810	62595	104040	26499	58412	102691	25615	64481	106134	26220	61254	104936	28629	56048	104768	25150	52904	95113	25876	51090	84810	22550	30596	52803	21931	22216	25705	20988	23334	23295	14811	17830	22668	20625	20588	24366	20220	21590	23121
1 - 42	820	25928	65162	124406	24711	64332	108099	26986	59713	106240	25473	66204	109601	26265	62560	108467	28546	58120	107890	25296	54013	98080	26038	51640	87243	22698	30825	54399	21692	22171	25744	20685	23260	23409	14838	18055	22694	20946	20457	24032	20365	21552	23317
1 - 43	840	26203	66808	127267	25431	66120	110445	27225	61704	109564	25769	68214	112620	26345	64730	111186	28889	59357	111509	25514	55754	100880	26181	53208	89979	22916	31439	55443	21944	22135	25655	20872	23489	23268	14934	17742	22727	20615	20368	24266	20392	21543	23473
1 - 44	860	26459	69184	131129	25350	67876	113929	27536	63296	113731	26169	70076	116151	26795	65806	114864	29136	60728	114494	25662	57420	103475	26482	54210	92185	22715	31801	56227	21994	21978	26049	20869	23363	23493	14860	17960	22695	20743	20639	24476	20254	21540	23661
1 - 45	880	26894	70606	134278	25778	69452	117626	28133	65071	116375	26508	71682	119593	26828	68166	118433	29329	62593	117609	25873	59013	107202	26952	56256	94497	23058	32096	57781	21758	22335	26290	20692	23161	23728	14703	18010	22915	20852	20631	24497	20603	21713	23589
1 - 46	900	27125	72540	138451	25854	71444	120271	28200	67159	119112	26661	73910	122985	27098	70340	121321	29526	64641	120928	26418	60689	109670	27315	57111	96419	23031	32827	58538	21901	22419	26231	20755	23247	23715	14791	17812	23093	20641	20382	24612	20381	21981	23463
1 - 47	920	27307	74593	140928	26497	73913	123546	28609	68285	123075	27052	75719	125694	27249	72386	125229	29864	66166	123995	26761	62339	112301	27190	58558	98542	23177	33229	60124	21570	22321	26440	20927	23492	23996	14748	17695	23124	20556	20320	24320	20422	21732	23914
1 - 48	940	27834	76952	145116	26445	75339	126113	28720	70072	124609	27231	77736	129213	27787	73663	127653	30040	67333	127082	26655	63764	115700	27633	60177	101027	23307	33469	61265	21786	22307	26581	20481	23546	23692	14680	17673	23080	20721	20389	24430	20407	21648	23717
1 - 49	960	28156	78362	147525	26849	76750	129862	28902	71854	129198	27694	79298	132572	28067	75863	131331	30454	69154	130737	27063	65828	119126	27691	61209	102832	23388	34282	62219	21719	22587	26715	20626	23454	23918	14580	18212	23077	20559	20623	24716	20391	21794	23738
1 - 50	980	28366	80373	150509	27433	79326	132873	29245	73853	131964	27852	81477	135712	28411	77813	134621	30864	71135	133652	27491	66999	121449	27755	62825	105901	23550	34393	63851	21417	22403	27049	20628	23560	23899	14744	18026	23093	20562	20589	24626	20535	21884	23811
1 - 51	1000	28664	82317	154367	27530	80855	136166	29760	75575	134751	28252	84018	139398	28826	79645	137522	30970	72232	136549	27574	68541	124918	28233	64307	107453	23456	34884	64349	21591	22580	26830	20630	23643	23844	14543	18149	23391	20600	20544	24541	20290	21866	24144
1 - 52	1020	29270	84688	157200	27722	82969	139744	30098	77352	138475	28364	85647	142108	29043	81953	140492	31549	74109	139880	28013	70485	127546	28399	65468	110699	23722	35009	65272	21656	22253	27057	20382	23684	24081	14541	17758	23405	20562	20218	24587	20474	21982	24301
1 - 53	1040	29236	85987	159466	27969	84957	141916	30471	79539	141323	28863	87976	145073	29196	84080	144622	31488	76246	142999	28090	71884	130401	28680	66971	112118	23695	35717	66603	21616	22675	27270	20611	23651	24355	14539	18188	23360	20497	20554	25021	20155	22117	24356
1 - 54	1060	29961	88267	163031	28451	86697	145572	30768	81077	144125	29211	90610	148381	29558	85429	146917	31750	78256	145096	28690	73894	133232	28527	68096	114408	23575	36083	67940	21481	22576	27196	20464	23494	24551	14459	17773	23487	20675	20477	24977	20065	22163	24519
1 - 55	1080	30165	90306	166599	29039	88807	147959	31141	83181	147015	29587	91721	151244	29847	87154	150173	32142	79948	148211	28856	75611	135706	29393	69575	116980	24182	36552	68811	21466	22689	27370	20609	23364	24489	14570	18054	23670	20458	20670	25142	19989	22289	24405
1 - 56	1100	30614	92106	168709	29059	91019	151039	31548	84662	150142	29776	94183	153687	29921	89568	153659	32335	81721	151495	28852	77486	138844	29644	71397	118522	24161	37245	69999	21676	22491	27623	20244	23443	24407	14435	17962	23454	20681	20561	24874	20319	22194	24571
1 - 57	1120	30737	94077	172156	29583	93015	154124	31361	86676	153012	30322	96167	157303	30698	91907	156798	32578	83661	154540	29602	78882	141060	29722	72782	121137	24371	37503	71275	21500	22727	27901	20589	23762	24591	14234	17876	24024	20533	20563	25181	20218	22066	24375
1 - 58	1140	31143	96480	174998	29913	94752	156852	31998	88597	155833	30500	97789	160653	30701	94116	159560	32746	85182	157873	29783	80368	143590	30090	73614	122799	24522	38056	72450	21452	22870	28119	20340	23672	24567	14512	18099	23972	20602	20673	25226	20177	22069	24786
1 - 59	1160	31926	98511	177054	29957	96827	159620	32422	90420	158393	30532	99714	163866	31379	95831	162464	33377	86617	160177	30017	82154	146715	30342	75475	125303	24444	38527	73330	21486	23016	28164	20199	23726	24612	14497	17890	24025	20511	20484	25047	20052	22118	24776
1 - 60	1180	32157	100904	180794	30310	98541	163105	32882	92761	161832	31462	102240	165914	31649	97625	165767	33863	88744	163618	30449	83997	149340	30923	76982	127629	24584	38752	73947	21179	22984	28048	20379	23840	24819	14260	18018	23984	20412	20673	25558	20259	22529	24828
1 - 61	1200	32673	102236	183865	30756	100852	166159	33129	94243	164474	31618	104198	168808	32076	99860	168333	33950	90469	165605	30838	85633	152458	31015	77887	128875	24814	39183	75602	21314	23013	28734	20380	23728	24773	14353	18285	23983	20406	20654	25324	19910	22502	25072
1 - 62	1220	32973	104637	185470	31109	102227	168824	33716	96777	167081	31887	106191	172008	32193	101490	171355	34209	92351	168696	31046	87627	154559	31489	79320	130796	24914	39323	76125	21314	23102	28346	20266	23666	25013	14477	18219	24159	20366	20308	25336	19951	22492	24994
1 - 63	1240	33442	105998	188867	31739	104796	171440	34008	98442	169294	32338	108174	174377	32463	104397	174055	34619	93961	171721	31380	88889	157026	31440	80852	133383	25303	40471	77152	21425	23341	28761	20385	23822	25009	14293	18363	24049	20338	20398	25687	19862	22457	25297
1 - 64	1260	33772	108506	191190	31635	106219	173817	34521	99628	172100	32575	110913	177911	33133	105226	177084	34800	95978	174111	31822	90559	159304	31973	82225	135252	25230	40897	78457	21364	23172	29024	20221	24000	24900	14228	18253	24404	20354	20452	25584	20198	22572	25240
1 - 65	1280	33995	110042	193283	32183	108260	176712	34668	102525	174813	33254	112299	180623	33394	107691	180280	35331	97594	176704	32239	92738	162013	31973	82963	137028	25447	40880	79550	21097	23277	29325	20314	23716	25155	14093	18069	24322	20163	20534	26014	19872	22686	25244
1 - 66	1300	34540	112438	196713	32619	109676	179395	35092	103436	176651	33693	114460	182790	33952	109223	183076	35820	99105	178985	32382	93878	164104	32141	84790	138937	25496	41391	80500	21131	23154	29569	19999	23941	25257	14275	18029	24791	20402	20807	26028	20213	22495	25440
1 - 67	1320	35071	113640	199112	32910	112194	181792	35525	105945	180483	33933	116166	185276	34108	111550	186396	35986	101166	181386	32508	95666	166468	32869	86233	140331	25555	41929	82131	21216	23243	29679	20237	24076	25201	14219	18219	24472	20563	20637	25946	19678	22355	25493
1 - 68	1340	35270	115767	201335	33062	114195	184291	35996	107882	183391	33941	118781	188506	34448	112830	188418	36347	102884	184762	33193	97562	169947	32800	87611	142601	25851	42441	82751	21228	23333	29581	20393	23908	25241	14283	18334	24644	20393	20706	25886	20018	22815	25480
1 - 69	1360	36139	118268	204678	33455	116055	186182	36632	109457	185028	34550	120788	190298	35021	114820	190870	36743	104539	186463	33728	99336	171698	33311	88965	144150	25731	42867	83686	21280	23390	29925	20249	23966	25477	14302	18318	24818	20418	20761	26139	19895	22800	25899
1 - 70	1380	36488	119060	206376	33933	117464	189866	36725	111796	187414	34988	122199	193024	34978	117065	193220	37023	106231	189512	33908	101284	173628	33798	90141	145952	26224	43440	85310	21198	23223	29961	20230	24032	25557	14382	18058	24816	20408	20760	26048	20070	22660	25874
1 - 71	1400	36261	121543	212949	34361	119507	191567	37357	112649	189672	35465	124572	196072	35574	118924	195947	37697	107822	195812	34278	102027	176188	34135	91613	147767	26110	44167	85936	21025	23420	30359	20078	24231	25730	14238	18397	24801	20329	20749	26267	19778	22891	26069
1 - 72	1420	37147	123353	216241	34920	121134	194433	37416	115105	192358	36022	126557	198423	36005	121128	198678	37918	109324	194302	34582	103621	178260	34540	92808	149342	26656	44396	86953	21252	23672	30251	20041	24211	25836	14311	18113	25001	20197	20599	26544	20074	22910	26059
1 - 73	1440	37870	126179	217664	34984	123251	196892	37769	116462	194990	36321	127419	200746	36199	123043	200502	38371	111494	196269	34799	106014	181030	34607	94168	151187	26470	44706	87958	21024	23609	30741	20177	24318	25636	14273	17988	25058	20144	20847	26605	20016	23220	26178
1 - 74	1460	38060	127734	220739	35680	124778	198986	38537	118446	197277	36387	130073	207192	36625	124235	203448	38640	113389	202843	35189	107511	183132	34839	95328	152941	26503	45025	88576	21184	23649	30666	20260	24332	25975	14209	18090	25122	20210	20656	26351	19857	23009	26350
1 - 75	1480	38531	129253	222920	36140	127150	200793	39032	120957	199335	37092	131942	205834	37304	126293	206321	39063	114923	202264	36069	109282	185481	35783	96559	154848	26878	45872	89594	20975	23887	31157	20183	24448	26050	14150	18382	25237	20146	20712	26473	19869	22865	26324
1 - 76	1500	39000	131316	226049	36566	128690	203671	39095	122730	206040	37351	133854	208838	37684	128420	208645	38843	116590	208316	35955	110291	187763	35950	98063	156730	26890	46260	90790	21004	23565	31269	19907	24156	26253	14375	18593	25136	20271	20898	26713	19784	22980	26578
1 - 77	1520	39565	132902	227661	36908	130484	206347	39790	124303	207639	37518	136219	215374	37880	129886	210692	39663	118399	210375	36276	112563	189836	36063	99618	158135	27484	46939	91548	21164	23905	31613	19953	24360	26180	14299	18441	25575	20489	20732	26573	19663	23242	26555
1 - 78	1540	39865	135296	229924	37353	131781	213193	40480	126054	210375	38250	137989	218422	38717	132281	218734	40289	119860	208751	36954	113612	191521	36553	100763	160082	27434	47006	93171	21218	23886	31636	20126	24379	26288	14307	18312	25828	20467	20801	26833	20073	23176	26751
1 - 79	1560	40490	137559	233731	37556	133759	210304	40429	127640	212854	38480	139867	219980	38615	133738	214854	40500	121288	210156	37190	114820	194063	37000	101956	160312	27426	47713	93613	21174	23916	31978	19934	24521	26291	14163	18653	25657	20286	20840	27052	19776	23227	26848
1 - 80	1580	40704	138467	235736	38329	135574	218287	41253	129606	215388	39233	141133	222337	39674	135924	223855	40820	122953	218056	37588	117024	196347	37258	103216	162032	27647	47983	94580	21077	24246	32250	20023	24666	26460	14216	18423	25696	20355	20787	27044	19931	23316	26993
1 - 81	1600	41217	140553	237985	38996	137279	221010	41406	131464	217826	40001	144725	226022	39895	137698	225101	41077	124928	214743	38210	117942	197618	37574	103830	163879	27869	48657	95317	20916	24115	32241	20017	24525	26734	13962	18479	25661	20452	20859	27111	19935	23310	27057
1 - 82	1620	42013	142224	239759	38648	139117	222446	42092	133030	220549	40422	145413	227526	40026	138965	228474	41737	126647	223299	38528	119705	199779	37806	105257	166063	27975	48452	95873	20958	24284	32310	20064	24582	26747	13951	18504	25907	20302	20982	27250	19613	23630	27230
1 - 83	1640	42378	144224	242428	39647	140707	223936	42774	135393	222446	41055	147243	229016	40190	141506	231441	41918	127886	217814	38733	121292	202644	38034	106454	166728	28323	49209	97654	21154	24247	32378	19980	24738	26553	14248	18539	25991	20383	20991	27399	19799	23623	27200
1 - 84	1660	43041	146516	244000	40303	142152	226334	42851	137021	223652	41203	149384	231617	41033	143086	232511	42624	129606	219488	39616	123184	208045	38561	107873	168859	28355	49817	97934	21006	24234	32904	19931	24713	26889	13962	18359	26308	20278	21291	27409	20031	23233	27552
1 - 85	1680	43268	147973	247115	40393	144123	228705	43777	138152	226686	41273	151820	233229	41308	145199	234855	43419	131106	222737	39827	124188	205208	39152	108949	170483	28561	50393	99286	20797	24223	33103	19735	24701	26856	14005	18446	26560	20432	21070	27582	19989	23600	27396
1 - 86	1700	43889	149750	249161	40579	145284	230479	43836	139358	228352	41668	153430	236440	41718	146691	237537	43782	131970	225073	40226	126043	212624	39204	110359	171134	28776	50928	99863	21127	24660	33319	19764	24872	26977	13968	18490	26071	20382	20908	27578	19870	23704	27389
1 - 87	1720	44549	151095	252263	41320	146988	232918	44285	141753	230439	42411	154694	238337	42368	148053	239353	43637	134138	232715	40339	127912	214494	39597	111112	173131	29078	51134	100821	20985	24461	33093	19994	24866	27319	13943	18573	26441	20209	21119	27730	20129	23651	28124
1 - 88	1740	45149	152649	254241	41652	149452	234394	44656	143388	233229	42921	156671	240437	42777	150325	242536	44389	135238	228440	41335	129082	216607	40471	112344	174499	28879	51626	101603	20917	24682	33667	19726	24623	27320	13924	18984	26679	20408	21318	28099	19933	23704	27965
1 - 89	1760	45703	155728	256477	42219	150245	237443	44925	145027	234083	43409	158925	241615	43365	151863	243769	44980	137426	236521	41134	130633	219587	40126	114102	175694	28996	51861	102577	20639	24691	33717	19975	24852	27481	14063	18640	26527	20201	21039	28056	20030	23918	28099
1 - 90	1780	46186	156806	257113	42551	151964	238784	46016	146346	237646	43876	160624	244460	43574	153111	245883	45465	138524	238919	41937	131908	220685	40738	114559	176511	29258	52723	103886	21199	24748	34046	19809	24734	27504	13939	18945	26491	20459	21532	27999	20079	23920	27922
1 - 91	1800	46379	158539	259728	43217	153386	241615	46080	148128	239475	44252	161719	245652	44257	154823	247590	45687	140565	239556	42695	133300	223381	41364	115588	178103	29408	52981	104259	21172	24784	34349	19879	25121	27430	13887	18401	27015	20173	21305	28128	19706	23801	28203
1 - 92	1820	47379	160606	261570	43562	154775	242658	46625	149819	240626	45007	164118	246533	44591	156275	249784	46092	141837	242428	42656	134403	225399	41981	116745	179631	29829	53279	105560	21189	24886	34569	20001	24995	27361	14090	18652	26636	20422	21232	28081	19854	24001	28512
1 - 93	1840	47627	163085	264199	44004	156704	244731	47365	151510	242279	45560	165473	250841	45109	158618	252426	46243	142903	244189	42915	136816	226822	41911	118323	180859	29825	53787	106702	20808	24803	35015	19908	25187	27901	14230	18705	26952	20216	21474	28125	19831	24123	28404
1 - 94	1860	47644	163768	265174	44405	158495	247142	47604	152940	244203	45631	167104	252494	45430	160321	253794	46985	144464	245761	43634	137552	227526	41970	118700	182759	30293	54416	107039	21114	24882	34988	19917	24979	27842	13773	18626	26849	20241	21309	28417	19719	24084	28328
1 - 95	1880	48959	164868	268263	44882	159997	249188	48460	154667	246357	46023	168773	253916	45993	161595	256680	47116	145296	248565	44044	138687	230574	42683	120223	183495	30026	54486	107527	21069	25221	35450	19938	25246	27735	14164	19056	27327	20392	21318	28333	19934	24295	28544
1 - 96	1900	48959	167205	269726	45341	161938	250733	48668	155791	247468	47070	170256	256707	46329	161766	259240	47737	147726	249310	44396	140789	231238	43418	120803	184899	30621	54976	107936	20899	25312	35097	19893	25289	27967	13998	18969	27409	20498	21297	28327	19937	24138	28863
1 - 97	1920	49518	169679	271013	46098	161897	253266	49295	157728	249703	47384	171634	258387	46781	164633	259538	48615	149600	251789	44940	142154	233378	43330	122395	187175	30560	55751	109969	20910	25383	35607	19996	25224	28211	13776	18797	27169	20529	21355	28712	19843	24231	28984
1 - 98	1940	50090	170560	273533	46307	164095	254919	49924	158697	251925	48004	173853	260121	47089	165779	261381	48870	149768	253957	45421	143404	236318	43897	123342	187888	31025	55907	110460	21033	25477	36141	20012	25534	28409	14057	18827	27458	20419	21351	28732	19744	24244	28846
1 - 99	1960	50839	172253	274007	47256	166049	256111	50426	160828	253767	48287	175981	262397	47720	167463	264131	49255	151427	255244	46096	144297	237497	44255	123800	189002	30797	56618	111154	20841	25277	36326	20097	25353	28318	14067	18816	27837	20567	21422	28877	19911	24417	29321
1 - 100	1980	51309	174152	276256	47163	167310	257926	51336	162328	256070	48735	176982	264226	48367	169675	266109	49576	153300	256477	46143	146186	240057	44564	125633	190075	31358	56519	112527	20929	25711	36619	19972	25553	28682	13998	19098	27564	20358	21591	28753	19985	24302	29067
1 - 101	2000	52083	175459	278017	47441	168714	259606	51336	163512	257181	49644	178225	265350	48988	170310	267667	50200	153973	259565	46889	146951	240328	45496	126494	191593	31315	57326	112583	20919	25654	36550	19635	25617	28629	14003	19089	27667	20538	21469	28844	19767	24538	29448
1 - 102	2020	52373	177176	279073	48320	170546	261977	52226	164886	258414	49909	180844	267003	49505	171402	270539	50495	155653	261381	47603	147707	242130	45451	127381	193560	31763	57856	113725	20943	25773	36920	20055	25502	28646	13918	19157	28057	20575	21514	29030	19774	24797	29609
1 - 103	2040	53101	179076	280238	48962	171114	263792	52600	165717	260663	50221	182622	268330	50001	173790	271717	51208	157319	263345	47860	150546	244568	45949	128783	193980	31492	58172	114842	21133	25664	37380	19864	25566	28951	13930	19195	27620	20626	21650	29459	19785	24725	29286
1 - 104	2060	53285	180980	282650	49452	172857	266583	53192	167923	262668	50670	183409	271473	50359	175191	273885	51585	158370	264862	48032	151013	246750	46260	129621	195129	31940	58974	115692	21089	25774	37359	19871	25517	29019	13947	19122	28180	20321	21730	29348	19924	24639	29758
1 - 105	2080	53906	182769	284926	49712	174334	267707	53852	169727	264700	51078	184844	273207	50758	176965	275863	52198	160022	266244	48611	152084	248064	47014	130741	197329	32169	58763	116335	20698	26192	37763	19750	25923	28930	13839	19286	28475	20367	21843	29432	19907	24604	29638
1 - 106	2100	54992	183197	286145	50155	175948	269360	54550	170563	266271	51513	186305	274345	51782	177220	277177	52582	161183	267789	48873	153926	250367	46850	131753	197221	32404	59973	117295	21267	25857	37726	19921	25878	29257	14043	19324	28441	20358	21706	29457	19993	24806	30007
1 - 107	2120	54986	185380	287825	50618	176398	271826	54857	171935	268087	52353	187306	275754	51551	179626	279913	53187	161979	269821	49407	154534	251491	47854	131649	198208	32284	60095	117727	20891	26125	38049	19622	26161	29561	13946	19230	28321	20460	21666	29414	19837	24949	30070
1 - 108	2140	56014	186847	289600	51203	177719	273424	55353	174217	270254	52351	189372	278098	52424	180616	281227	53666	163175	271880	50069	156019	253442	47429	132841	205566	32639	60229	119004	21006	26089	38317	19867	26049	29722	14017	19012	28442	20219	21872	29707	20081	24850	30318
1 - 109	2160	55994	187835	290521	51641	179913	275389	56120	175047	271379	53181	190034	280320	52971	181891	282420	53828	164627	273790	50316	157458	255027	47876	134478	201033	32728	61020	120549	21069	25985	38872	19856	25857	29569	13793	19347	28713	20659	21839	30154	20046	25017	30037
1 - 110	2180	56528	189539	292512	51911	181504	276405	56474	176247	273289	53979	193165	281864	53243	183243	285319	54231	166332	275280	50822	159003	256314	49063	134988	208099	33060	61615	119081	20937	26290	38983	19965	25996	29352	13759	19269	28997	20538	21701	29805	19803	24891	30418
1 - 111	2200	57494	190720	294748	52592	182029	278599	57080	178083	274833	53987	193354	282907	53898	184821	286524	55126	167396	276432	51253	159958	258739	48966	135832	204080	33176	61730	121822	21041	26283	38936	19670	26053	29930	13860	19205	29064	20382	22015	29818	20042	25130	29964
1 - 112	2220	58136	192828	295425	52843	183571	279859	57925	179284	276459	54656	194826	284330	54044	185702	288570	55378	167955	276811	52210	160262	259416	49270	136554	210307	33492	61874	122619	20824	26664	39192	19840	26194	29759	14010	19596	28918	20315	21743	29935	20142	25008	30596
1 - 113	2240	58608	193990	298500	53533	184022	281349	58155	179894	278003	55202	195937	287811	54997	187310	289640	56443	170255	279588	52249	162495	260907	49801	138055	212245	33883	62811	123201	21221	26210	39689	19659	26193	30198	13858	19600	29079	20544	22148	30115	19854	25334	30603
1 - 114	2260	59102	194878	298581	53805	185774	283679	58425	181559	280062	56230	197680	288177	55756	188897	292214	56504	171213	281119	53033	163630	262234	50567	138709	211662	34046	63090	124397	21239	26766	39905	19868	26405	30247	13867	19479	29706	20542	22090	30250	20071	25259	31101
1 - 115	2280	59338	196868	300803	54439	186917	285725	59310	182101	281756	56188	197932	289857	55530	189974	293352	57048	172183	283151	53521	164344	264808	50659	139696	213654	34292	63203	125037	21043	26913	40361	19868	26397	30195	13931	19503	29181	20693	21794	30351	19987	25610	30743
1 - 116	2300	60297	198027	302619	55245	188814	286145	60246	184030	282840	56749	199835	291794	56865	191488	294937	57740	173485	284235	54018	165351	266136	51344	140240	214914	34213	63878	126377	20634	26738	40410	20023	26579	30673	13903	19553	29420	20441	21947	30444	20016	25454	30769
1 - 117	2320	60525	199820	303933	55280	189931	287852	60708	185287	284966	57633	201214	292905	56986	192745	298040	57589	174647	285861	54623	166235	268723	51732	140918	215835	34263	64489	126514	20924	27102	40785	19839	26492	30823	14036	19776	29453	20539	21803	30543	19850	25345	30774
1 - 118	2340	61162	200898	305423	56082	190881	289722	61024	186996	285955	57606	202378	294680	57225	194238	299259	58517	176201	288015	54917	168683	269333	51814	142931	217880	34503	64702	127091	20803	27109	41206	20045	26360	30778	13943	19566	29568	20557	22230	30810	20029	25376	31247
1 - 119	2360	61758	202380	306195	56910	192193	291591	61902	189066	286511	58563	204338	296224	57929	195229	300885	58863	176622	289058	54910	169521	271284	52311	143991	218124	35079	64992	128433	21075	27086	40938	19945	26773	30594	13841	19553	29872	20262	21907	30895	20008	25923	31064
1 - 120	2380	62779	204067	308634	57080	193766	293962	61525	189003	289965	59142	205333	298541	58468	196862	302402	59119	178074	291591	56383	170641	272652	52290	144007	220007	34692	65369	129679	20907	27123	41371	19964	26433	30829	13991	19568	29729	20425	21992	30971	20077	25568	30984
1 - 121	2400	63426	205433	309650	57538	194949	294612	62620	190590	290900	59428	206463	299272	59397	197137	304800	60447	179298	291618	56539	171213	274562	52963	145002	221335	35056	65525	129564	20875	27247	41756	19753	26644	31143	13772	19781	29813	20573	22163	30978	19925	25708	31482
1 - 122	2420	64032	206778	312400	58037	196746	297064	63479	193128	293000	60047	208069	301332	60073	199264	306303	60408	180131	293434	57172	172894	274698	53865	145918	222175	35645	66438	130529	21008	27321	42020	19696	27055	31474	13792	19732	29907	20584	22133	31236	20124	26067	31472
1 - 123	2440	64227	207372	314337	58193	196523	299421	63950	192926	293379	60515	208586	302009	59958	200496	306859	61254	181552	295642	57096	173144	276974	54423	146642	222595	35671	66782	131716	20879	27555	42136	20014	27078	31781	14159	19814	30298	20475	22409	31129	19932	26227	31458
1 - 124	2460	64781	209427	314879	59078	197744	298893	64348	194595	294653	60842	209506	303242	60511	201602	308308	61761	183119	296712	57744	174829	279209	54163	147013	224207	35775	67083	132457	21012	27667	42475	19897	26923	31548	13901	19904	30249	20567	22177	31388	19816	26011	31895
1 - 125	2480	65466	214886	316288	59172	199922	301291	65116	195353	297471	61257	210504	304041	61489	202355	310327	62200	183801	298270	58557	176308	279629	55049	148645	225020	35904	67923	133319	20673	27753	42659	20182	26765	31643	14082	19720	30422	20520	22161	31237	19967	26423	32027
1 - 126	2500	66319	210849	318049	60016	200080	302564	65381	197236	298771	61753	212376	307347	61800	203226	312264	62713	184333	299449	59204	177095	282623	55257	149178	225941	36107	67956	134000	21199	27621	42561	19999	27417	31841	14152	19871	30690	20430	22410	31654	20166	25859	31937
1 - 127	2520	66776	212333	319620	60749	201697	303960	66327	197834	299977	62114	213552	307794	62713	204699	315448	63084	186037	300627	58981	177844	283978	55634	149900	226889	36490	68563	134992	21151	27681	43677	19885	27256	31827	14230	20169	30655	20508	22324	31543	20010	26694	31975
1 - 128	2540	67015	214264	320636	61067	202929	305328	66725	199210	301399	63034	215231	309419	62988	205845	317006	63592	186360	302280	59455	178765	283490	56431	151042	228908	36451	68759	135723	20975	28095	43474	19955	27167	32135	14344	19886	31123	20512	22521	31953	20063	26088	31910
1 - 129	2560	67620	219845	323685	61549	204552	307739	67637	200640	303499	64049	215692	312183	64141	206453	317981	63899	188057	303987	60308	179891	286010	56560	151461	230263	36588	69328	136672	21066	28200	43914	19825	27202	31892	14463	20005	30660	20586	22263	31999	20085	26527	32283
1 - 130	2580	68395	222039	324430	62261	205289	309189	68345	201180	306019	64733	217131	313836	64463	208468	319173	64901	188852	305721	60828	179998	286850	57052	152536	230764	36881	69528	136722	21301	28453	44359	20050	27430	32342	14171	20330	30969	20723	22506	32013	20191	26620	32172
1 - 131	2600	69048	221972	326055	62434	206165	310964	68475	202564	306019	64661	222107	315949	64685	210196	320542	65399	190045	307238	61495	180977	288733	57497	153007	231997	37187	69844	138178	21009	27960	44467	19985	27416	32290	14602	20253	31244	20770	22488	31989	20171	26533	32485
1 - 132	2620	69351	225304	327667	62968	207501	312318	69212	203372	307360	65807	218665	316328	65064	210251	323170	66328	190746	308593	62359	182866	289762	57841	153401	233297	37106	70906	138291	21206	28283	44616	19846	27274	32687	14444	20217	31394	20653	22134	31995	20246	26605	32495
1 - 133	2640	69864	225480	330106	63741	208648	313727	69821	205044	309948	65698	225535	318442	66042	211989	324795	66944	191704	310192	62604	183831	292336	58273	154316	233907	37208	71048	139334	21173	28592	45056	20029	27629	32520	14281	20030	31249	20594	22452	32193	20253	26868	32376
1 - 134	2660	70368	226009	332490	64390	209800	316328	70191	206508	311641	66700	225995	319268	66691	212519	325988	66611	192774	311275	62736	184721	293813	58650	155331	234801	37785	71182	140934	21253	28536	45439	19995	27700	32594	14634	20157	31516	20487	22343	32180	20110	26691	32766
1 - 135	2680	71447	228298	332382	64997	210271	317101	70746	207294	312318	67190	227363	321192	66932	213818	328264	67399	193594	313253	63256	186721	294937	59010	156368	235925	37928	71402	141842	21080	28810	45569	20050	27766	33057	14502	20464	31450	20597	22735	32305	20089	27003	32879
1 - 136	2700	71419	228258	334509	65212	212030	318252	71792	207789	314323	67919	228962	323319	67618	215353	329022	67656	194571	313538	64070	186707	296292	59929	156767	237172	37734	72386	142570	21250	28594	45613	19996	27735	33102	14606	20412	31631	20725	22653	32798	20176	26540	32834
1 - 137	2720	72033	231550	335254	65386	218395	320013	72117	209033	314825	68056	229734	323508	68197	215308	331691	68844	196010	315272	64611	188105	296820	60197	157700	238540	38648	72699	142821	21070	28913	46139	19941	27599	33124	14702	20290	31960	20792	22427	32805	19819	26987	32939
1 - 138	2740	72842	231631	337543	66312	219140	322357	72478	209656	316505	68409	231224	326042	68585	217341	333588	69613	197148	317656	65188	188276	297850	60373	159018	239583	38080	73456	143001	20999	28987	46574	19960	27737	33382	14702	20347	32080	20431	22666	32637	20248	26703	33181
1 - 139	2760	73035	233419	339359	66203	219669	323671	73262	211070	316897	69365	232552	328047	69455	217821	334333	70160	197874	316884	65100	189723	300898	60357	158826	240531	38624	73568	144322	21175	29370	46671	19891	27831	33619	14731	20501	31813	20774	22709	32936	19993	27248	33109
1 - 140	2780	73151	233947	341201	67228	222066	325812	73803	217840	320162	69846	232389	328304	69813	219041	334617	70427	198491	319702	66152	191086	301928	61120	159299	241114	38331	73670	145269	21199	29102	47003	20235	28040	33687	14769	20364	31761	20615	22735	33124	20254	27350	33537
1 - 141	2800	74417	236427	343735	67234	222947	327586	74441	218815	321178	70532	234002	330214	70392	220218	338058	71153	199963	320311	66772	191605	302199	61351	160561	242198	38993	74364	146230	21366	29304	47217	19903	28188	33905	14671	20431	32276	20723	22896	33132	20216	27043	33731
1 - 142	2820	75043	237280	345265	68381	223841	327884	75098	219371	321585	71188	236156	330824	70772	221329	339481	71258	201289	323197	67110	192883	304339	61740	161290	243864	39199	74609	147018	21271	29456	47699	20087	27996	34031	14766	20617	32480	20692	22719	33256	20090	27369	33782
1 - 143	2840	75732	237795	345848	68305	224911	329266	76172	220617	323414	71713	235980	331596	71705	222197	341377	71901	201439	323210	67715	193509	305491	62514	162123	243647	39525	75183	147353	21249	29665	48110	20043	28270	34040	14839	20514	32347	20587	22911	33183	20040	27259	33662
1 - 144	2860	75936	239597	347907	69440	225792	331109	75941	221755	324917	71564	237578	333940	72024	223383	342881	72594	202705	326367	67980	194691	307658	62934	162724	244541	39548	75535	148573	21227	29575	47894	20203	28261	33848	14912	20594	32285	20890	23011	33264	20172	27447	33519
1 - 145	2880	76076	240477	348679	69295	226361	333222	76666	218339	325906	72573	238581	334929	72948	223949	343409	73130	203645	326231	68687	195457	308715	63560	162464	244853	39918	75733	149512	21248	29831	48175	20021	28382	34066	15009	20520	32845	20766	22845	33571	20142	27399	33896
1 - 146	2900	77274	240613	350400	70373	227458	333398	77787	224519	326882	73183	240423	337679	72701	225288	345780	74054	205104	326679	68284	196094	309663	63531	164050	248687	40117	76403	150318	21254	30043	48719	19887	28451	34533	14959	20587	32990	20927	22930	33735	20145	27282	33981
1 - 147	2920	77301	243132	351931	71009	228976	334997	78195	225264	328778	73736	242252	338858	73460	231671	348083	74295	205763	328968	69517	197053	311465	64219	164832	248348	40207	76897	150131	21423	30059	49075	20202	28331	34567	14969	20624	33024	20842	22916	33814	20169	27259	34384
1 - 148	2940	77791	243132	353475	71340	229816	336419	78956	226266	330106	73924	241575	340077	74058	232931	349370	75413	205996	331163	70202	197743	313565	65279	165676	249459	40406	76925	151416	21378	30292	49951	20093	28329	34758	14920	20779	33122	20652	23122	34026	20136	27529	34001
1 - 149	2960	78170	244528	354193	72276	231577	337394	79019	227174	332490	74447	243512	342570	74602	232566	349384	75829	207652	331772	70580	198926	313795	65072	167008	250475	40808	77280	152166	21179	30388	49809	19831	28423	34931	15248	20729	33243	20739	23141	34160	20377	27658	34335
1 - 150	2980	79139	246628	355521	72236	231604	339494	80200	228393	334400	75365	244596	342488	75523	234286	352093	76066	208218	333750	71322	200265	315488	65482	166618	251694	40763	77812	152889	21262	30518	50078	20140	28755	34719	15196	20609	33190	20593	23122	33985	20183	27432	34216
1 - 151	3000	79865	247603	357783	72523	233798	341201	80294	229111	335335	75793	245436	345008	75688	234814	352893	76500	209633	333926	72082	200993	316654	66191	168254	252345	40613	78756	153174	21224	30141	50297	20238	28895	35018	15433	21002	33162	20694	23125	34322	20193	27930	34483
1 - 152	3020	79746	249418	359883	73023	233988	341228	81680	229057	336311	76291	246953	345401	76664	236196	355683	76830	210155	336148	72082	200745	317019	66437	169034	253117	41162	78602	154228	21332	30665	50365	19824	28968	35219	15597	21002	33447	20684	23112	33942	20027	28000	34486
1 - 153	3040	80669	249378	360791	73900	234286	343586	82039	231075	337530	76899	246723	347216	77138	237388	356022	77892	211797	337327	72410	202198	319065	66503	169163	254417	41388	78933	155210	21372	30588	50750	19856	29003	35480	16190	20901	33729	20675	23289	34690	20174	28044	34717
1 - 154	3060	80402	250746	362308	74200	236129	345929	82737	231441	338560	76723	248294	349682	77037	238093	358975	77918	212125	338221	73247	203110	321300	67293	169904	256300	41600	79715	155600	21386	30700	51125	20087	28943	35711	21117	20927	33658	20759	23100	34522	19973	27923	34470
1 - 155	3080	81787	251898	364001	74373	236806	346254	83369	233378	339521	78060	249608	349628	78530	240477	360384	79052	217203	339901	74110	204239	321612	67797	169912	256138	41932	79980	156792	21267	31019	51281	19877	29318	35656	21249	20778	33784	20820	22900	34815	20266	28041	34804
1 - 156	3100	81946	252819	365139	75147	238052	347907	83862	234422	342001	78276	251071	351064	78725	239990	362159	78840	217867	341147	74328	205233	322669	68034	171394	257357	41743	80048	157709	21158	31142	51973	20141	29586	35630	21366	20713	33946	20472	23234	34876	20445	28106	35265
1 - 157	3120	82033	254892	366955	75973	238242	349032	84453	235397	343111	79464	252250	352310	78850	241331	361983	80124	218910	342502	74710	206025	324538	68573	171910	259051	41786	81216	158151	21503	30935	52191	20017	29359	36073	21295	21033	33864	20982	23548	34694	20243	28458	34868
1 - 158	3140	82797	255271	368607	76231	240111	350197	85238	236996	344276	79724	253388	354911	80133	242306	364814	80608	219899	344344	75324	206915	326543	68927	172655	259186	42268	81051	158958	21298	31374	52650	20248	29538	36212	21501	21032	34156	20761	23258	35034	20302	28138	34898
1 - 159	3160	83465	256246	369908	76332	240599	351565	85522	237605	345401	80032	254052	355033	81043	243363	366250	80639	221687	344534	75655	207885	327275	69386	172799	259904	42605	81281	159306	21575	31421	52931	20081	29393	36130	21100	20949	34354	20601	23444	35360	20312	28416	35230
1 - 160	3180	84557	257086	371574	77110	240965	352689	86387	238188	346783	80709	255596	358609	81310	245056	366819	81667	222839	346295	76197	208431	327586	69910	173642	260568	42738	82050	159746	21357	31496	52963	20221	29407	36572	21300	21117	34551	20676	23454	35093	20240	28476	35393
1 - 161	3200	84676	258224	372563	77466	242889	354031	86568	239759	347772	81673	256612	359300	81579	245490	368811	82236	223367	348314	76987	209812	330025	70137	174152	261977	43193	82621	161803	21348	31352	53559	20254	29750	36540	21187	21006	34480	20871	23338	35497	20564	28296	35444
1 - 162	3220	84728	259538	374148	78445	243363	355521	87246	240735	349763	81886	257479	360113	82001	247847	371032	82713	224397	348368	77278	215604	329537	70784	175545	263480	43137	82543	162178	21737	31770	53403	20498	29541	36574	21335	20963	34513	20808	23660	35324	20240	28963	35460
1 - 163	3240	85806	259863	375164	78398	244609	355074	87619	241277	350671	81770	258414	362918	82319	247170	373376	83291	224085	349140	78283	210382	332016	71260	176101	263426	43326	83075	162873	21500	31613	53870	20104	29786	36775	21353	21111	34545	21016	23405	35445	20307	28671	35901
1 - 164	3260	86692	262153	375774	79287	245178	358013	88881	242726	351971	83024	260283	362619	83780	248619	373593	83923	227038	352107	78600	216309	332829	71594	176393	264266	43566	84174	163438	21588	32154	53844	20121	29742	37261	21491	21147	34854	20882	23570	36084	20252	28775	35835
1 - 165	3280	86304	263765	378077	79512	245896	360411	89558	243729	353042	83428	260636	362999	83626	249296	375124	84520	226998	352852	78927	217826	333926	72063	177216	265404	43684	83942	164071	21488	32314	54823	20384	29925	36888	21528	21293	34654	20958	23683	35866	20303	28801	35441
1 - 166	3300	87068	264903	379730	80185	247305	360696	90040	244975	354180	83651	261895	365505	84765	250475	376573	85421	227865	354180	79870	218639	335511	72648	177404	265811	44162	84086	165049	21475	31961	55097	20213	29930	37322	21471	21270	34881	20889	23663	35994	20572	29252	35894
1 - 167	3320	87758	265824	381884	80206	247386	362931	90699	245883	357024	84787	263074	367564	84938	250746	378538	85994	227797	354721	80244	214866	336053	72589	178070	268019	44542	85644	165261	21548	32359	54912	20059	29969	37464	21161	21790	35474	20852	23890	36100	20375	28976	35957
1 - 168	3340	87869	266881	384187	80576	248511	362809	90979	247007	357973	85590	265215	368174	85476	253537	379906	85576	229287	356970	80725	220197	338600	72801	178836	268547	44288	85169	166229	21601	32397	55300	20281	29694	37665	21093	21619	35238	21014	23900	36438	20278	29157	36109
1 - 169	3360	88869	268913	383550	81147	249296	364828	91933	247278	358975	85732	265743	368783	86297	253347	382155	86882	230290	358339	81338	220034	339372	73321	179827	269414	44727	85455	167097	21601	32707	55996	20117	30286	38087	21416	21359	35765	20740	23884	36511	20331	29069	36180
1 - 170	3380	89098	269130	385961	81403	250394	366494	92110	248687	360222	86377	266529	371236	86899	253821	383821	87430	231197	359002	81429	221484	340605	73963	180651	269712	44603	85612	168077	21692	32348	55865	20052	30442	37699	21417	21319	35639	20831	23585	36416	20385	28817	36361
1 - 171	3400	89656	270606	388644	81940	251166	367916	92997	249229	361197	87207	266935	373931	87105	256016	386124	88094	231766	360384	82551	222215	341906	74556	181002	271731	45340	86306	168300	21686	32553	56258	20043	30402	38130	21356	21611	35754	21110	24074	36622	20416	29082	36641
1 - 172	3420	90151	271433	388684	83462	252060	367916	93485	250448	363581	87742	268520	373430	87697	256002	386029	88308	233067	362213	82912	223055	342800	74678	181180	272151	45267	86882	168662	21639	33093	56544	20347	30178	38047	21464	21445	36195	21066	23933	36614	20352	29257	35984
1 - 173	3440	91108	272056	389240	82955	253063	370531	93929	251491	363703	87379	269834	375178	88708	257330	387289	88859	233541	361725	83503	224424	344209	75599	181958	272760	45377	87466	170143	21958	32961	57281	20502	30438	38374	21202	21697	35906	21066	24008	36778	20485	29350	36642
1 - 174	3460	91092	273086	391015	83740	253374	371547	94386	251789	364448	88897	269807	376654	88708	258156	389714	89749	234544	362782	83725	224329	346105	75425	182331	273898	45144	87583	171226	21823	33101	57659	20349	30759	38655	21294	21515	35825	20798	23816	36757	20135	29357	36681
1 - 175	3480	91368	274901	394198	84225	254539	372726	94722	253279	366453	89358	270132	378118	89069	258400	391800	89751	233975	365451	84398	226225	347162	76225	183424	275077	45612	87892	170288	21839	33217	57850	20183	31023	38409	21295	21560	36160	20999	23897	37309	20358	29419	36687
1 - 176	3500	92389	275375	394713	84790	256070	374555	95331	254079	367944	89569	271365	378795	90335	259769	392749	90675	236630	367009	85079	226442	347514	76606	184171	275592	46390	88380	171714	21789	32886	58129	20365	30891	38850	21442	21582	36589	21043	24213	37478	20561	29507	37149
1 - 177	3520	92619	276974	395566	85089	257140	375205	96205	254973	368079	89902	272259	380421	90921	261028	394903	91605	237267	366467	85060	228109	350535	76533	185315	276676	46064	89013	172703	21779	33515	58514	20449	30709	39100	21565	21787	36436	21012	24129	37294	20364	29200	37237
1 - 178	3540	93309	278098	396732	85288	257804	376221	96300	255786	369447	90875	273844	381545	90651	262194	396027	92693	238269	368960	86013	228271	351592	77460	185995	276107	46414	89408	173286	21760	33660	58441	20443	30811	39485	21397	21871	36829	21120	23974	37287	20360	29473	36898
1 - 179	3560	93252	279060	398235	86086	257669	377928	97782	257303	371615	91421	274698	383767	91818	261760	396163	92207	239339	370016	86577	229125	351348	77669	185772	278694	46633	89589	174225	21940	34020	59608	20184	31163	39162	21324	21576	36826	21054	23819	37277	20314	29983	36887
1 - 180	3580	93938	280496	399712	86540	257736	379648	98715	258414	372631	92183	273871	384309	91971	262329	397693	92794	239109	372387	86904	230330	354031	77914	185707	278775	46651	90000	175374	22027	33762	59844	20452	31310	39856	21531	21783	36721	20915	24066	37630	20511	29778	37361
1 - 181	3600	94794	280008	402286	86910	259755	379716	99517	258265	374067	91984	276201	386910	92678	264700	399197	93620	240044	372130	87768	231035	354098	78413	186789	280117	47112	90782	175883	21886	33874	59709	20417	31475	39744	21469	21680	36953	20883	24167	37537	20633	29831	37633
1 - 182	3620	94939	281539	403017	86930	260649	381030	99453	259416	375069	93311	276648	387276	93125	264862	401297	93852	240816	373498	88430	231753	354789	79473	188558	281133	46804	91102	176390	22101	33717	60351	20470	31384	39906	21101	21667	37245	20949	24041	37999	20546	29823	37687
1 - 183	3640	95918	282623	404399	87526	262031	381884	100062	259403	375977	94025	277109	389457	94156	266434	403045	94540	242211	375909	88795	232660	355467	79110	188435	281796	47370	91363	177077	21948	34444	60647	20490	31415	40051	21316	21744	37306	20906	24254	38148	20333	29855	37966
1 - 184	3660	96411	283679	405158	88317	263061	384133	100492	260419	377142	94350	278166	389606	94712	266691	404318	94825	242184	376113	89274	232877	357864	80203	188495	282867	47485	91544	178313	21757	34480	60881	20513	31628	40324	21333	21625	37290	21249	24190	38032	20544	29677	37751
1 - 185	3680	96780	283923	406377	88830	262194	385677	100852	262234	379486	95082	279060	391651	95465	266935	406675	95600	243390	376925	89656	233920	359409	80016	189705	283571	47614	91647	178547	21905	34265	61434	20649	31503	40151	21524	21963	37340	21152	24355	38084	20424	30323	37897
1 - 186	3700	97343	286199	406228	88983	263711	385000	101237	263873	381816	95825	280577	393060	95536	268561	407434	95926	243607	378185	89937	235167	359626	80597	190196	285129	47975	92350	178819	22020	34770	61814	20850	31583	40441	21506	21504	37578	20846	24613	38593	20572	30266	37861
1 - 187	3720	97437	287405	408003	89430	264564	387262	102444	264104	381789	95862	280780	393670	96213	269766	408924	96731	244000	379675	90600	236020	361468	81329	190985	285861	47729	92875	180271	21930	34575	61594	20560	31912	40887	21636	21796	37848	21295	24526	38591	20344	30427	37900
1 - 188	3740	97868	287839	407434	90385	265526	388481	102657	265133	383442	96834	281661	396677	96851	269902	410062	97517	245585	381342	91112	236291	363053	81595	190584	286755	48219	92995	180935	22221	34816	62063	20421	31850	41148	21492	21828	37863	21085	24606	38605	20392	30373	37975
1 - 189	3760	98443	288204	412433	90590	266786	390446	102889	265635	383740	97419	281146	397653	97294	269929	411959	97836	245842	382073	91215	236860	363866	81403	191211	287256	48366	93753	181068	22182	34861	62134	20550	31966	41230	21520	21940	38011	20975	24605	38579	20533	30212	38407
1 - 190	3780	98446	290507	412487	91392	267341	391448	104036	266678	385000	97387	283598	397219	97949	271880	414126	98131	245693	384214	92425	238079	365342	82352	192447	288042	48500	94717	182349	22105	35013	62673	20460	32187	41013	21634	21697	38299	21045	24491	38872	20687	30295	38471
1 - 191	3800	99788	289139	413476	91600	268276	392139	104518	267463	386463	97927	283544	399468	98571	272693	415210	98380	248416	384607	92675	239502	365681	83119	192618	288855	49041	94573	182253	21999	35063	63335	20648	32012	41635	21593	21898	38582	21060	24871	38739	20295	30443	38405
1 - 192	3820	99906	290656	414776	91812	268723	392803	105072	268615	388508	99054	284032	401676	98703	273438	415400	99069	248755	386571	93312	239122	367117	82674	194489	289925	48910	94613	183204	22004	35385	63459	20744	32007	41554	21513	21960	38362	21287	24394	39076	20369	30490	38529
1 - 193	3840	100216	292716	416511	92422	269631	394361	105567	269645	389172	99548	285454	402164	99427	274698	418556	99915	249581	387140	93291	240382	368838	83806	194978	290941	49624	95073	184035	22384	35054	63910	20691	32219	41700	21467	21863	38461	21138	24742	39163	20578	30761	38802
1 - 194	3860	101041	294734	418543	92536	270661	396149	105628	270335	391448	99532	286484	403654	99947	276269	418963	100439	250394	388373	93484	241141	370084	84175	195847	291605	49076	95958	184947	22211	35564	64602	20607	32337	41918	21668	22033	38617	21134	24721	39091	20350	30859	38514
1 - 195	3880	100606	294422	419667	93396	271108	398222	106498	270295	391597	100219	287839	405822	100673	276743	421225	101186	250367	390229	94280	242089	370152	84476	196201	291998	49316	95862	185961	22388	35311	64697	20731	32502	42039	21625	21942	38685	21008	24770	39201	20391	30961	38811
1 - 196	3900	102111	295506	420372	94086	272124	398642	107250	271555	393047	101389	288882	406323	101058	276716	422038	101618	251708	390987	95125	242889	372726	85083	196372	294111	49787	96479	186143	22241	35674	64929	20526	32441	42319	21446	22102	39042	21134	24724	39400	20438	30675	38665
1 - 197	3920	102530	296008	422661	93572	272368	399834	107922	272801	394903	101579	288963	408125	101873	277285	423731	101408	252467	392762	95390	243688	372482	85310	196223	294693	49909	96483	187555	22400	36027	65130	20549	32787	42198	21574	22118	39166	21327	24881	39642	20494	30817	38910
1 - 198	3940	102379	297836	422133	94658	274061	401026	108065	273993	395770	101674	288936	409818	102230	278708	424815	102022	253456	392302	95846	244121	374351	85777	197676	296211	50217	97156	187968	22353	35830	65631	20863	32931	42577	21570	21910	39409	21294	25001	39548	20430	30941	39465
1 - 199	3960	103592	298013	424517	95225	274007	402597	108793	273844	398980	102521	289451	410861	102773	279548	426359	102599	253550	393561	97050	244216	374270	85949	197957	296143	50183	97394	188519	22155	36311	66124	20878	32983	42581	21463	21783	39319	20972	25259	39764	20280	31035	39326
1 - 200	3980	103760	299990	424111	95380	274752	403654	110155	275673	399468	103302	291415	412433	103247	279737	429177	103389	254146	396677	97153	246492	375869	85978	198545	297782	50189	98189	189688	22219	36343	66445	20745	32748	42538	21562	22002	39382	21235	25141	40305	20615	31609	39294
1 - 201	4000	104212	300004	426061	96043	275822	404684	109599	276012	399007	103421	291998	412785	103410	280442	428730	103771	254756	397883	97840	246438	377427	86901	199189	298053	50780	97857	190008	22466	36417	67049	20582	32962	42763	21782	22008	39255	21297	25381	39959	20668	31051	39425
1 - 202	4020	104155	301386	427457	96308	276919	405971	110770	276906	400877	103331	292648	415630	104222	281187	431453	104595	255623	398967	98024	246533	377345	86917	200009	299123	50783	98809	190475	22436	36531	67296	20447	33075	42987	21624	21978	39381	21254	25141	40102	20583	31321	39675
1 - 203	4040	104825	302212	428879	96933	278423	405917	111266	278355	402936	104483	293434	416754	104291	282013	432862	104717	256179	400389	98566	247888	378578	87546	200000	299286	50947	99373	191149	22518	36642	67327	20702	33418	43289	21976	21989	39715	21217	25664	40432	20621	31345	39961
1 - 204	4060	104941	303377	430098	96993	278572	407610	112187	278653	403031	104714	293555	417567	105464	283138	434826	105656	258034	400728	99442	248863	381748	87701	201322	300668	51153	100195	192654	22429	37275	67677	20701	33206	43494	21582	22100	40010	21214	25302	40653	20436	31498	39648
1 - 205	4080	105406	304705	431142	97550	278938	409344	111972	280103	405605	105845	295330	419179	105525	284208	436276	106101	257926	400796	99514	249879	380786	87956	201300	301955	51645	99900	193423	22632	36846	67909	20870	33400	44077	21566	22087	39992	21294	25687	40345	20186	31566	39990
1 - 206	4100	105705	305220	432876	98260	280415	411092	113042	280699	405646	105768	295371	419748	106329	284140	436533	106186	260202	403275	99885	249459	382439	88346	201635	302808	51606	100533	193498	22681	37152	68901	20954	33659	43878	21446	21856	39995	21223	25803	40711	20732	31384	40060
1 - 207	4120	106149	305355	432578	98411	280943	412880	113160	281471	408152	106588	297742	422173	107152	287053	439365	106757	259918	404738	100207	249716	384241	89017	202176	303039	51771	100642	194411	22513	37083	68738	20454	33218	44167	21763	22131	39993	21220	26100	40750	20628	31590	40388
1 - 208	4140	107101	306669	434244	98972	282135	413381	114406	281796	409100	107946	296360	423040	107624	285684	440354	107113	259863	406106	100793	251437	385663	89414	202438	304434	51618	101127	194904	22635	37330	68774	20838	33856	44431	21902	21878	40367	21250	25835	41325	20652	31656	40300
1 - 209	4160	107254	306466	435639	99657	282569	415169	114957	283503	410170	107886	298053	424097	107538	286822	439947	108047	261733	405917	101468	252155	386476	89983	203244	304271	52056	101777	196064	22561	37484	69596	20586	33941	44477	21644	21660	40285	21072	26448	41150	20532	31791	40469
1 - 210	4180	108161	307618	436262	99764	283232	415589	115638	282894	411728	107857	299462	426088	107847	288516	443537	108521	262194	406811	102103	253361	386828	90300	204971	306019	52410	102087	196395	22667	37609	69700	20930	33678	44715	21618	22077	40669	21420	26938	41080	20787	31584	40558
1 - 211	4200	108874	308945	438240	100335	284655	417039	115659	285766	412406	108456	300058	426061	108197	288502	444906	109252	263155	409276	102461	253848	388508	90290	205270	306601	52425	102105	197379	22594	37845	70359	20974	33691	44426	21758	21873	40779	20962	26345	41433	20615	31747	40518
1 - 212	4220	108995	309704	440110	100815	284980	419274	116163	286037	413462	109414	300451	427348	109587	290006	446545	110283	263074	410753	103305	255339	388847	91150	205503	307577	52473	103155	197365	22533	38091	70510	20691	33871	44846	21543	21813	40588	21236	26744	41339	20734	32030	40311
1 - 213	4240	109283	310205	440462	101387	285427	419504	116718	286687	416389	109209	299990	429895	109741	290914	448807	110240	263724	412257	103153	254810	389700	90423	205726	308661	52779	103067	198459	22893	38102	71095	20792	34067	45141	21994	21833	40770	21306	26715	41777	20394	32091	40390
1 - 214	4260	109566	310720	440151	101524	286863	420764	117558	287866	416483	109941	302321	430749	109717	291835	448631	111494	264957	412406	103590	256314	391516	91153	206039	309812	52664	103337	198997	22781	38351	71138	21042	34423	45505	21742	21779	41424	21471	26894	41799	20374	31926	40664
1 - 215	4280	110176	312061	442995	101724	286375	422444	117838	289857	419030	109805	303824	433214	110566	292417	451097	111426	265282	414560	104164	257032	393304	91611	207092	310747	53070	103426	199583	22611	37742	71660	20761	34438	45223	21588	21852	41436	21359	27342	41722	20478	32044	40716
1 - 216	4300	110611	313362	444540	101991	287717	423609	118694	288787	418800	110630	303729	432686	111173	294748	451476	111201	266312	414817	104821	257696	393101	92448	207383	310476	53174	103866	200527	22915	38558	71896	20925	34347	45526	21865	21589	41320	21193	27569	41929	20406	31980	40669
1 - 217	4320	110234	314662	443199	103363	288272	424571	119353	291862	419816	110915	305193	435165	111500	293230	453901	111870	267030	416619	105087	258211	394212	92843	207691	311763	53822	104540	200988	23039	38570	72073	20983	34484	45820	21629	21621	41656	21525	27979	42012	20761	32237	40731
1 - 218	4340	111051	314608	445149	103334	290223	426549	119906	291036	423162	111087	305640	436466	111861	295560	455242	113318	267599	417323	105853	258942	396230	92950	208822	313673	53835	104594	202267	22701	38729	72627	20948	34609	46079	21738	21801	41658	21289	30244	42372	20702	32363	41009
1 - 219	4360	112022	315529	446721	103610	290209	427917	120578	292092	423528	111971	305545	437346	113150	296360	455825	112554	269333	418231	106265	260161	395011	92742	208081	314080	53733	105293	208614	23017	38826	72873	20721	34881	46343	21887	21470	41678	21361	30387	42532	20423	32162	40784
1 - 220	4380	111582	316261	448970	104201	291266	429814	120889	292837	423840	112729	307103	438010	113357	297010	457532	113463	269604	420426	106365	261597	397788	93293	214629	314567	54022	105657	203440	23076	39041	73960	20925	34737	46445	21802	21666	41872	21452	30865	42508	20773	32177	41094
1 - 221	4400	112284	317751	450135	104565	291320	429435	121630	293867	425289	113506	307238	440178	113498	297755	459035	114261	270850	421469	107345	262600	397314	94031	215171	315908	54404	106637	202960	23183	38974	73471	20876	34605	46282	21839	21896	42208	21183	30773	42619	20591	32372	41291
1 - 222	4420	112958	318889	451679	104410	291862	430126	121883	294124	425926	113655	308634	441993	114168	298500	460770	113956	270146	422471	107790	262166	400294	94050	210629	318225	54545	106618	209969	23215	39282	73969	21305	34772	46474	21701	21928	42227	21438	31058	42460	20624	32384	41359
1 - 223	4440	113390	318767	450866	104829	293393	432158	122664	295276	426522	114155	310178	442264	115175	299625	462341	114891	272164	423691	107951	262451	400240	94852	211581	318090	54662	106780	205131	22775	39555	74864	20729	35368	46919	21782	21938	42230	21172	31678	42693	20275	32459	41575
1 - 224	4460	113324	320054	452560	105694	294409	434393	123363	296956	429299	115260	309893	443971	114915	300627	462978	114967	271379	424097	108288	263033	401541	94621	211453	318442	55448	107359	212069	23340	39775	74921	20992	35411	47010	22002	22231	42091	21307	31763	42837	20502	32314	41611
1 - 225	4480	113943	321029	453251	106597	295452	434745	123700	296251	430315	115817	310300	444093	115705	300681	464807	115940	272842	424869	108792	264253	402178	95798	211597	319946	55243	107971	205528	22937	39927	75013	20531	35122	47094	21697	22104	42599	21570	32177	42770	20652	32808	41976
1 - 226	4500	114501	321490	455676	106369	295601	435734	124079	297809	432334	115837	312142	447656	116581	301670	466324	116263	274874	427755	109250	265607	403207	95849	217948	319539	55362	108282	206617	23242	39671	75785	21021	35032	47389	21945	22788	42749	21315	32736	42773	20607	32648	41729
1 - 227	4520	114791	322371	456502	107075	295980	437062	125104	298067	431833	116121	311926	448794	116204	302090	467638	116528	274657	429353	109663	266759	403979	95881	213280	321409	55477	108682	213776	22938	40123	75868	21015	35580	47545	21744	23232	42886	21471	33550	43145	20474	32752	41797
1 - 228	4540	115013	323685	457071	107172	297010	437590	125439	299990	434027	117324	313294	449593	116799	303174	468830	117101	275849	428730	110050	266556	405944	96613	218517	322425	55455	108943	213694	23225	40339	76469	21194	35529	47912	21926	23981	42998	21476	34088	43207	20616	32751	41921
1 - 229	4560	115689	324376	458548	107879	297389	440015	125409	300099	435463	117929	314039	451056	118024	303797	470239	117955	275958	431236	110114	266867	406093	96951	214652	323508	55652	108704	214968	23416	40401	76552	21103	35783	48087	21721	24846	42992	21276	34660	43157	20660	32872	41707
1 - 230	4580	115761	325527	458494	108513	298500	440002	125672	301873	436682	117570	315055	451192	117657	304231	471160	117650	276134	432957	111250	267450	408206	97480	214853	323766	56091	109669	215984	23505	40154	77634	21275	35811	48192	21572	25987	43486	21632	35011	43264	20351	32812	42021
1 - 231	4600	116972	324809	460417	108257	298798	442169	126577	302239	438118	118636	316369	454497	119358	304949	473626	118412	276554	433133	110743	268439	408707	97961	220481	323983	56388	110553	216431	23191	40500	77498	20895	35759	48439	21948	27357	43384	21242	35164	43689	20593	32787	42051
1 - 232	4620	116745	326367	460837	109761	299164	444350	127030	303608	439893	118470	317019	453915	119326	305572	475956	119167	278708	435477	111249	269374	410184	98250	216704	326475	56473	111071	216593	23574	40493	77555	21193	35686	48786	21615	28054	43520	21355	35647	43750	20495	33139	42290
1 - 233	4640	117053	327789	461853	109994	300736	444445	127948	304962	440313	118827	316870	456638	119606	306900	475902	119401	279331	434257	112343	270484	411647	99041	222148	326381	56065	110683	217379	23518	41036	78230	21045	36202	48386	21842	29077	43887	21449	36025	44214	20592	33068	42747
1 - 234	4660	117712	328020	464183	109955	301494	446897	128364	305491	443754	119326	317114	456651	120286	307590	477135	119971	279642	438105	112386	271568	410848	98952	222121	327126	56565	111313	218382	23369	41178	78850	21125	36410	49142	22136	30050	44106	21548	36152	43878	20400	33294	42339
1 - 235	4680	117586	328805	464427	110894	302957	446274	128097	306087	442603	120053	317060	458101	120634	309054	480982	119812	280157	438918	113287	272679	413056	98925	223110	328209	57117	111751	219384	23221	41087	78876	21151	36027	49237	21728	30147	44083	21392	36470	44192	20545	33317	42566
1 - 236	4700	118262	329347	465768	111097	304271	448875	129575	306425	445122	119564	318699	460377	120797	310178	478923	120940	281973	440110	113292	273140	413815	99427	223286	328562	57246	112056	219425	23617	41217	79274	21177	36407	49130	21902	30766	44102	21558	37192	44436	20345	33209	42665
1 - 237	4720	119330	330810	466784	111238	303553	448496	130026	307157	446125	120804	320731	460255	121402	310408	481497	121809	281702	439676	114276	273709	414912	99645	223909	330458	57225	112568	219872	23571	41671	80166	21169	36082	49200	21811	31350	43873	21169	37306	44072	20431	32950	42970
1 - 238	4740	119088	330851	468586	111635	303797	450419	130258	308417	447005	121503	320840	462043	121034	310164	484369	122526	282731	442467	114843	273804	415576	99602	224451	331786	57127	113212	221917	23549	41604	80091	21172	36448	49546	21860	31711	44305	21363	37508	44319	20578	33015	42571
1 - 239	4760	119715	332070	469413	112145	305071	451910	131205	309270	448780	121807	321205	463682	122441	312508	485019	122511	283354	442440	115313	275443	415332	100311	224640	331556	57492	112850	221321	23720	42157	80654	21233	36656	49944	22128	31875	44446	21461	37262	44698	20775	33357	42947
1 - 240	4780	119284	332125	470185	112377	305030	453034	131177	309717	449146	121699	323075	463980	121955	312115	485967	123041	284953	444608	115785	275836	417608	100599	225819	333479	57745	114160	221972	23424	42295	80773	21268	36353	49850	21800	32397	44761	21509	37566	45012	20612	33411	42756
1 - 241	4800	120569	332639	470686	112644	306710	453684	131369	311086	451584	122718	323292	464888	122688	313741	488460	123226	285305	444879	116280	277204	418800	100935	226537	334888	58365	114182	223408	23473	42283	81635	21410	36866	50010	21940	32762	44853	21581	37593	44808	20673	33637	43185
1 - 242	4820	120883	334550	472109	113153	307875	454511	131968	310462	451666	123346	323265	466839	124293	313944	488406	123790	285861	445488	116935	276554	418868	101558	225643	335010	58526	114577	223408	23732	42253	81814	21112	36939	50458	21706	33059	44580	21278	37566	44835	20169	33332	42941
1 - 243	4840	120473	334699	474290	113482	307292	456218	132488	312481	453102	124137	324254	469250	123994	313958	489368	124211	286999	448022	116939	278057	420737	102247	226727	335511	58861	114296	224668	23674	42170	81413	21409	37017	50089	21940	33348	44986	21671	37759	45246	20741	33360	43011
1 - 244	4860	121492	336284	474371	114017	309650	458074	133210	313714	455107	124189	325161	469331	123987	316139	491454	124570	286944	449227	117007	278802	421753	102021	227255	337029	58604	114907	225264	23589	42757	82425	21173	37140	50776	21743	33868	45073	21511	38089	44891	20702	33524	43337
1 - 245	4880	121485	337367	475319	114643	310327	458114	133864	314621	456367	124430	326882	469941	124731	316098	492348	124917	288963	449552	117697	279101	422377	102266	228271	338031	58851	115435	226673	23734	42803	82696	21470	37351	50910	21852	34356	45100	21381	37584	45106	20264	33725	43313
1 - 246	4900	121864	336405	476146	115130	310557	460024	133837	314296	458006	124835	327126	473084	125588	316857	493960	125368	288706	450609	118507	279724	423867	102790	228325	338126	58857	115727	226686	23819	42920	83098	21306	37407	50900	22183	33991	45321	21516	37891	45385	20411	33974	43436
1 - 247	4920	122202	337760	476213	115540	310896	461189	134464	314621	458101	125618	328535	472989	126242	317344	495979	126208	289925	451178	118164	281173	423000	103063	230696	337909	59079	115734	226415	23598	42940	83706	21150	37672	51489	21754	34050	45489	21465	38023	45512	20592	33928	43445
1 - 248	4940	122187	339535	478029	115800	313023	460295	134305	315692	459943	125579	328643	474683	126409	319769	496643	125933	289532	452221	118927	282013	425262	102893	229179	338925	59463	116626	227323	23717	43439	83861	21451	37399	52094	21985	34281	45695	21341	38129	45993	20552	33911	43699
1 - 249	4960	123814	339196	478381	116245	312251	462991	136262	316830	461257	126227	328805	475157	127084	318157	497049	126739	289938	452736	119297	281553	426265	103820	230913	340646	59286	116915	228109	23940	43626	84160	21628	37515	51818	22042	34618	46074	21585	38018	45632	20641	33970	43865
1 - 250	4980	123111	340565	480332	116998	312562	463398	135581	316775	461582	126758	329727	476715	127353	320149	500206	127416	291578	455202	120180	282284	426590	104306	230493	341404	59581	117177	228894	23822	43501	84640	21380	38370	52137	21822	34707	45852	21646	38139	45914	20624	33740	43814
1 - 251	5000	123698	340388	482215	117177	313389	464766	136353	318469	463465	127047	331054	477826	127612	320772	500314	128088	292214	455147	119657	283232	428270	104342	230723	342881	59943	117689	230317	24068	43762	85087	21164	37592	51911	21969	34937	46072	21468	38274	46026	20355	34008	44161
1 - 252	5020	123783	341120	483691	116855	313565	465917	137074	319119	464427	127613	330499	479438	127350	321463	501005	128124	293555	458209	120761	283666	428811	105056	232064	343450	59899	118000	230981	23589	43634	84846	21169	38005	52138	21726	35145	46368	21327	38177	46283	20569	33727	43867
1 - 253	5040	124011	343017	482716	117575	314039	467042	137550	320474	465823	128016	332111	480291	128925	321653	503294	128290	293745	457748	120863	284601	430613	105124	233080	343138	60141	118562	231306	24108	43979	85372	21332	37935	52400	21594	35001	46073	21589	38645	46369	20276	34207	43876
1 - 254	5060	124877	343680	484437	117425	317412	467665	138799	321084	466649	128033	333330	480657	128941	323956	505963	128966	293935	458859	121905	286768	430803	105417	232457	345428	60595	119048	232173	24159	44241	86184	21258	38208	52634	22114	35302	46677	21597	38566	46533	20501	34345	44386
1 - 255	5080	125565	344873	486496	117876	316532	470483	138684	322330	468126	128748	335308	482960	128772	324064	506261	129398	295086	459794	121330	285847	432117	105601	233541	345442	60732	119090	232444	24132	44521	86604	21487	38516	53418	22243	35599	46440	21569	38770	46188	20487	34306	43963
1 - 256	5100	125035	344222	485317	118808	317683	469900	139209	322533	469372	129071	334997	483366	129108	324267	508022	130084	296929	461677	121860	288109	432076	106363	233676	347270	60763	119394	233771	24252	44843	86637	21373	38565	52876	21889	35749	46725	21314	38691	46568	20476	34142	44297
1 - 257	5120	126230	345279	487823	119033	318821	472637	139482	323495	470456	129618	334400	484382	129623	325229	506925	130510	296170	461880	122279	288231	433661	106669	234367	347203	60992	119957	233392	24352	44563	87054	21395	38308	53588	22090	35978	46968	21743	38935	46585	20751	34351	44166
1 - 258	5140	125548	345726	488839	118730	319011	471540	140405	324579	471729	129778	337882	486008	130541	325486	508700	131382	297457	463371	123004	288570	433580	107011	234029	348652	60923	120519	234449	24037	44812	87562	21615	38712	52854	21893	36173	47114	21660	39100	46325	20383	34317	44294
1 - 259	5160	126708	347054	490980	119215	319959	473287	140790	325161	473775	130211	336527	487620	130636	326841	509458	130841	298581	464360	123476	289342	435016	107823	235546	349181	61407	121015	235370	24219	44693	87787	21559	38818	53980	22067	36061	47008	21513	38901	46545	20553	34271	44817
1 - 260	5180	126636	346850	491224	120099	321070	474425	140611	325297	474452	130760	338194	488433	131219	329307	512479	131572	298703	466419	123326	288706	436086	107329	235912	350752	61059	120871	235234	24459	45034	88631	21466	38468	53733	21874	36559	47420	21704	39420	46898	20374	34316	44807
1 - 261	5200	127091	347880	490885	120548	321138	476308	141382	326733	474750	131408	338370	489110	132591	328684	512263	132553	299137	467570	123675	290250	438186	107585	236481	351700	61723	121395	236630	24380	45141	88996	21788	38975	53846	21939	36666	47312	21435	39317	47128	20510	34202	44798
1 - 262	5220	127522	349194	493784	120855	322411	476688	141464	327153	476904	131997	339291	490289	132053	329862	515040	132870	300018	468857	124227	291266	437604	108436	236765	352581	61311	122103	235925	24394	45545	89087	21483	38742	54242	21822	36971	47485	21690	39169	47496	20538	34347	44618
1 - 263	5240	127632	350684	494069	120817	322587	478367	142212	329713	477311	132104	340077	492064	132292	330675	516571	132653	300654	469494	124985	291835	439433	108170	237239	352771	61825	122340	238188	24479	45840	89223	21467	39114	54584	21930	36705	47372	21818	39455	47221	20328	34272	44909
1 - 264	5260	128376	350644	493297	121308	322926	479058	142329	329049	479478	131982	341079	492023	133119	329998	516205	133719	303337	470320	125705	292553	437820	108719	238039	353976	61919	123221	237361	24624	45673	89778	21385	39338	54647	21873	37043	47645	21583	39758	47324	20512	34897	44747
1 - 265	5280	127789	351064	493432	121110	324064	479776	143637	330011	480088	133138	341608	494868	133777	330810	517804	133598	303120	472054	125516	293163	441004	109250	239041	355467	62430	123041	238675	24537	45956	90509	21639	39185	55217	21870	36557	47798	21793	39374	47432	20333	34782	44775
1 - 266	5300	128588	351876	495654	121815	325635	480941	143800	331474	479831	133026	342624	493893	133713	332964	519267	134081	302321	472285	125487	292973	441587	109295	239272	354857	62338	123571	238811	24645	46322	90532	21481	39544	55129	21931	37146	48171	21718	39906	47500	20411	34696	45070
1 - 267	5320	128237	351795	496873	122202	325215	481565	143807	331664	481280	133218	342935	495992	134165	333832	519741	134339	304163	473870	125907	294070	442928	110049	239705	356388	62337	123605	240260	24569	46041	91548	21418	39444	55293	21959	37158	48009	21544	39656	47986	20511	34553	44692
1 - 268	5340	129338	353448	497239	122410	326949	483258	144635	333263	482757	134026	343437	497726	134244	334224	520743	135322	305165	473775	127017	294937	443592	109939	239570	357553	62588	124299	239881	24546	46459	91291	21726	39403	55214	22155	36795	48560	21572	39835	48050	20225	34592	45412
1 - 269	5360	129544	352879	497997	122632	327844	485006	144871	333737	485100	134616	344873	498282	134736	335606	523615	135600	306249	476010	126862	295533	444242	110546	240545	357553	62973	124837	241453	24688	46483	91958	21610	39753	55482	21857	37094	48414	21486	39678	47671	20154	34899	45223
1 - 270	5380	130148	355114	500002	122809	327302	485209	144915	334089	484870	134762	346593	500693	135728	335186	524130	135467	305897	477202	128187	295967	445299	111095	239773	358217	63003	125467	242645	24630	46504	92376	21575	39931	55499	21951	36972	48941	21680	40179	48116	20643	35121	45275
1 - 271	5400	130520	354830	500653	123231	328115	486401	145560	334834	486523	135362	346783	500477	136308	336798	525133	136616	306439	478706	128188	296617	445813	111079	241493	358460	62676	125362	241873	24877	46432	92449	21457	39776	55876	21984	37505	48691	21514	39811	48487	20404	34951	45470
1 - 272	5420	130162	354708	501086	123217	329009	486022	145643	335240	487458	135480	345848	502007	136513	337056	528696	137033	306751	478395	127358	297809	446735	110910	242089	360614	63617	126015	243349	24908	47163	93149	21847	40104	56045	21841	37100	48940	21660	40138	48176	20325	34781	45499
1 - 273	5440	130956	358027	502915	124076	329469	486875	146078	337516	488501	136508	347907	503172	137418	337923	525661	136012	307699	481104	128730	297796	447832	111467	242374	360181	63483	126338	244230	24944	47264	93167	21467	40059	56141	21904	37064	49038	21971	40402	48666	20246	35267	45601
1 - 274	5460	131264	357824	503985	124108	330973	489449	146494	337313	490005	136725	347528	503918	136816	338302	529630	136952	308932	481524	129521	298432	448631	112219	243959	362633	63683	126435	244677	24754	47245	93665	21638	40180	56695	22017	37208	49401	21713	40403	48551	20208	34880	45724
1 - 275	5480	131699	358284	503755	124732	331095	490235	146811	338316	491806	137216	348788	506492	137652	339101	530917	137742	310530	482106	129157	299882	449471	112220	243403	362660	63870	126124	246018	24704	47206	94688	21886	40230	56766	22222	37438	49349	21751	40570	49067	20477	35115	45907
1 - 276	5500	131372	359463	505123	124639	332721	489964	148426	338749	492308	136794	349289	506925	137207	339928	530091	137915	309555	483041	129443	300126	450338	112689	244663	363798	63766	127509	246005	24739	47702	94821	21386	40454	56790	22029	37061	49317	21800	40305	48703	20512	34918	45633
1 - 277	5520	132159	359856	505746	125328	333493	491820	147907	339210	493324	138095	350508	506017	138399	339643	532760	138369	312237	484288	130249	301128	452113	112856	245327	364205	64353	128479	246126	24595	47879	94446	21741	40667	56833	21973	37402	49443	21553	40455	48997	20343	35178	45906
1 - 278	5540	132896	359341	506871	126322	333263	493107	148721	340415	495017	138389	352445	508917	138806	342678	533911	138207	312278	485805	130764	301508	451855	112806	245747	364381	63905	127393	247671	24944	48053	95483	21829	40831	56942	21880	37129	49421	21628	40261	49162	20301	35120	45990
1 - 279	5560	132734	360628	507345	125908	334157	494570	149440	341770	496521	138166	352039	509472	139146	341919	535103	139442	312047	485304	131135	301589	454213	113237	246682	365261	64361	128449	247928	24654	48115	95602	21619	40853	57525	21964	37372	49776	21672	40604	49355	20453	35417	46345
1 - 280	5580	133264	361482	508239	126334	335051	495139	149376	341838	496250	138992	353055	510285	139450	343017	537515	139170	312765	485751	130674	302456	453901	113708	246181	367049	64635	128917	248606	25098	48177	96622	21512	40851	57336	21909	37350	49887	21703	40661	49305	20234	35533	46234
1 - 281	5600	132739	360791	508469	126600	335417	496060	150797	342691	497469	139780	353529	514200	139979	343721	536580	139299	314811	487918	132184	303147	454592	113768	246221	366440	64629	129349	249296	25276	48594	96584	21535	40882	57931	22229	37689	49792	21662	40457	49830	20436	35305	46524
1 - 282	5620	133679	362633	509079	126729	336798	496277	150567	345211	498431	139504	353881	514755	140371	344182	539953	140526	314337	489287	132152	303933	455134	114519	246275	368824	64250	129470	249486	25004	48517	96905	21773	40858	58117	21704	37477	50309	21757	40693	49452	20069	35530	46179
1 - 283	5640	133672	362376	509255	127116	337232	496954	150295	345496	499921	139352	356198	513780	140947	345414	540888	140820	315272	489517	131842	303987	456922	114899	248389	369867	65233	129651	249229	24968	49094	96866	21900	41139	58503	21920	37381	50845	21639	40644	49896	20168	35740	46252
1 - 284	5660	135005	365004	510894	127774	338316	497943	151439	346756	501533	140544	356428	515148	140943	347054	539709	140849	315177	490817	133159	305125	457762	115152	248091	370761	65489	129895	250475	25258	49066	97251	21928	41274	58295	21794	37561	50725	21543	40932	49551	20252	35627	46199
1 - 285	5680	134625	364557	512168	127981	338261	497591	151827	346674	501831	140630	356970	516584	141535	346430	541145	142094	317548	491684	133059	305342	457369	114696	248904	371114	65116	130851	251776	24953	49417	97561	21674	41209	58428	21964	37726	50435	21519	40887	49621	20236	35465	46500
1 - 286	5700	135022	364354	512683	128207	338925	500314	152098	346878	502400	140515	357160	517546	141949	348354	543421	141861	316640	492687	132823	306737	458521	115234	249649	372143	65556	131253	251627	25025	49328	98084	21794	41354	58791	22100	37673	50461	21545	41323	49936	20363	35758	46489
1 - 287	5720	135772	365302	515541	127922	340117	502292	153133	348110	504297	141247	358772	518020	141902	348056	544465	142793	317710	493974	134167	306723	461420	115230	250109	371696	65726	132284	253008	24972	49230	98806	21938	41057	59517	21971	37866	50696	21768	41205	49916	20357	35864	46583
1 - 288	5740	134850	366345	514552	128933	339901	503078	153246	349357	504798	142539	359463	520865	142365	348977	545968	143084	318076	495302	134581	306534	460390	115657	249513	372956	65310	132077	253767	25286	49701	99056	21740	42198	59236	21880	37644	50959	21645	41582	50100	20555	35806	46689
1 - 289	5760	135709	366738	515555	129716	342122	502739	153552	348219	504758	141576	359544	520459	142744	349492	545955	142934	318537	496656	134824	307997	461013	116350	250597	373701	65858	132509	253997	25335	49684	99865	21709	41587	59428	21802	37742	51337	21717	41442	50464	20409	35736	46474
1 - 290	5780	136074	368540	516923	129459	342312	504663	153023	349397	506139	142272	361034	521177	143171	350102	546944	143375	320216	496304	135273	307943	462043	116156	250787	373823	65877	133271	255230	25460	50014	99918	21881	41898	59442	21792	38032	51225	21533	41272	50326	20150	35925	46921
1 - 291	5800	136494	368662	517153	129490	342150	504283	154368	350576	508158	142566	362254	522477	143245	351023	549531	143296	321544	496643	135706	308742	462924	116441	251532	375069	66189	133067	255799	25199	50069	100151	21836	41766	60030	21907	38093	51407	21786	41279	50349	20244	36018	47122
1 - 292	5820	136296	368811	516408	130000	343288	506844	154328	351646	509580	143143	361834	524076	143785	351714	550493	144359	320880	497916	136199	309487	464956	116811	253577	375909	66404	133153	256490	25217	50610	100441	21754	41784	60064	22114	37879	51440	21791	41406	50803	20176	35784	46779
1 - 293	5840	136464	368770	517804	130452	344967	506261	154910	351727	509187	143301	362687	524686	144304	352175	551916	145150	322276	499989	136439	309812	465714	117327	252588	376885	66536	133539	256029	25322	50380	100739	21902	42319	60819	21850	38459	51424	21477	41818	50582	20296	36198	47038
1 - 294	5860	137291	370883	519131	130770	344344	508795	155595	353881	510339	143996	363229	526162	144915	352771	552430	145538	321734	500328	136091	310300	466446	117806	253550	377372	66924	134408	257249	25343	50414	101324	21882	42433	60350	22212	38462	52102	21715	41634	50931	20337	35568	47106
1 - 295	5880	136984	371181	520743	131014	345482	507941	156023	354044	511314	144083	365099	526257	144742	354329	553758	145607	322845	501452	136773	312603	467760	117405	252846	377169	66705	134433	257493	25739	50408	102130	21785	42670	60353	21959	37972	51983	21552	41743	50869	20257	35999	46817
1 - 296	5900	138044	372103	521543	130880	345184	509729	155521	355006	512520	145051	365383	527815	145590	354586	553528	145683	324010	502969	137178	311926	467516	117559	253916	377738	66954	134351	258495	25508	51112	101924	21865	42908	60923	21994	38377	51822	22069	41896	51055	20260	36116	47509
1 - 297	5920	137778	371683	521014	131541	347067	510637	155291	354857	514661	144495	366480	528614	145476	355643	556413	146106	324660	504771	137221	312020	468397	118127	254160	379635	67015	135057	258603	25754	50747	102831	21913	42701	60995	21721	37909	51917	21725	42126	51571	20414	36201	47333
1 - 298	5940	137189	371981	521678	131767	347636	511761	157154	356496	515555	145227	365844	529766	146132	356198	556427	146206	326177	503877	137653	313524	470510	119182	255190	380244	67719	135711	258956	25661	51180	103061	21968	42855	61012	21829	38286	52741	21688	42033	51507	20201	35987	47850
1 - 299	5960	137943	372387	524184	131267	349059	511843	157180	356442	515487	146246	366589	531730	146746	356550	557470	147156	325690	505868	138027	312860	469142	119871	255677	380434	67338	135854	260026	25594	50979	103801	22004	42686	61730	21832	38426	52666	21718	41954	51348	20276	36115	47379
1 - 300	5980	138468	374446	524699	132022	348557	511531	158370	356781	516313	146581	368364	532976	146943	358203	559854	147644	326096	506735	138480	313429	471065	119308	256422	382385	67781	136400	260283	25754	51728	103519	21846	42906	61693	22013	38464	53003	21729	42138	51515	20308	36126	47675
1 - 301	6000	139039	374175	523344	132685	348056	514092	157607	357119	518210	145867	369271	533031	147240	358637	561290	147859	327627	506112	138613	314811	471404	119801	256341	382399	67607	136586	261530	25524	51659	104113	22063	43143	61809	21909	38351	52558	21799	42297	51699	20328	36397	47545
1 - 302	6020	138974	375069	524550	133196	350711	514688	158739	359151	519104	147503	368242	535063	147795	358582	559665	148294	327085	507250	139546	315204	473138	120142	257696	383509	68074	137435	261733	25595	52023	104573	21979	43185	61740	21877	38384	52652	21773	42281	52001	20121	36115	47597
1 - 303	6040	139497	375422	524482	133115	349736	515541	159104	359002	519768	146666	369949	536147	147610	358230	561372	147877	328548	509038	139547	315732	472664	119530	257831	384119	67750	137368	261719	25549	51968	104537	22148	43118	61940	22068	38744	52817	21694	42465	51981	20299	36433	47805
1 - 304	6060	139383	375828	528452	133325	351538	516232	158904	358772	520283	147060	371236	536973	148973	359531	563878	148582	328467	510583	139327	316599	474506	120563	258400	385027	68442	137654	263630	25774	52075	105392	21978	43429	62251	21836	38347	53129	21874	42483	51802	20230	36410	47931
1 - 305	6080	139278	376885	527178	133762	352554	517329	158888	360479	521028	148107	371859	538057	148859	361251	564352	149186	329104	510962	140344	315719	474371	120049	258671	385569	67884	137885	263047	25870	51992	105667	22194	43393	62411	21859	38694	52860	22029	42336	52006	20090	36367	47995
1 - 306	6100	139833	376180	529197	133734	351971	518278	159802	361807	524726	148415	372848	538206	148456	361048	566005	150280	330892	511152	140590	317778	475590	121001	259931	386964	68473	138817	263711	25803	52629	106453	22240	43526	62914	21895	38832	53557	21659	42566	52266	20269	36495	48004
1 - 307	6120	140542	378605	529901	134838	353787	519131	160148	362782	524062	148571	374040	539886	149663	360357	567956	150508	330810	512601	140757	318753	478164	121459	258644	387127	68694	138441	264849	25846	52732	107002	22022	43994	62976	21966	38733	52992	21763	42364	52619	20334	36454	47735
1 - 308	6140	140396	379174	529535	134099	353218	520242	161203	363608	525255	149012	374270	539452	149619	362836	567089	150081	331962	513008	140723	317995	476864	122026	260608	387397	68515	138939	264917	26075	53114	106899	21871	44028	62901	21852	38741	54133	21709	42581	52344	20244	36531	48006
1 - 309	6160	141081	378578	531039	134096	354708	521814	160685	363419	526271	149373	374826	541416	149666	362931	568050	150264	332301	514823	142551	319607	478638	121775	260378	387831	68586	140129	266678	26277	52854	106867	21893	43941	63333	21897	38968	53826	21724	42663	52621	20184	36717	48302
1 - 310	6180	140761	379486	531811	134899	353746	522383	162182	364055	528370	149120	375056	543340	150362	364110	571031	151389	333493	515934	141560	320853	478164	121456	260039	388698	69189	140212	267138	26056	53261	107842	22147	44282	63676	22075	38871	53857	21673	42637	52772	20203	36758	48251
1 - 311	6200	141220	379662	530701	135401	355304	522288	161896	363351	526989	149993	374839	544465	150772	364909	571424	150799	332599	517451	141590	322357	479492	122528	262099	390811	69246	140598	267152	26152	53488	107986	22006	44074	64084	22035	38920	53867	21732	42878	52472	20201	36706	48203
1 - 312	6220	141456	381369	533261	135425	356103	522952	162329	366928	528262	149846	376600	544979	150848	364990	572142	151155	334184	517519	142060	321422	480467	122614	262004	389971	69407	140854	267328	26100	53712	108205	22395	44337	64089	21814	39121	54190	21706	42955	52983	20264	36673	48502
1 - 313	6240	141404	382331	532909	135780	356591	524428	162711	366074	530565	150781	378727	545454	151265	365735	574323	151195	335078	517316	142903	322641	480210	122924	262844	392329	69227	140914	268141	26038	53949	108817	22090	44601	64116	21745	39399	54071	21648	42714	53425	20388	37026	48356
1 - 314	6260	141108	381667	533396	136075	358894	525512	163083	366914	529671	151234	378497	546632	152093	366223	575149	151650	334563	519226	143304	323847	481524	123121	262559	392559	69483	141550	268439	26387	54001	109050	22223	44799	63950	21975	39045	54525	21569	43201	53030	20304	36982	48399
1 - 315	6280	142327	382656	536106	135742	358962	526447	163130	366440	532245	151744	378592	546009	151362	367483	575528	153280	336189	519172	143189	324701	483475	124081	263277	393277	69606	141561	268913	26084	54302	109082	22273	44434	64740	21867	39205	54474	21618	43309	53341	19911	36634	48409
1 - 316	6300	142343	383252	535808	136943	358433	527571	164017	368919	533749	151465	380312	548773	152062	369000	578008	152681	337205	521231	143848	323983	483705	123769	264524	393724	69588	142180	270579	26154	53766	109846	22123	45015	64341	22091	38972	54914	21799	43008	53351	20077	36873	48348
1 - 317	6320	142720	383117	536499	137119	359219	528831	163643	369393	533857	151433	379581	548515	153154	369190	576910	153123	337151	523697	143977	326110	484816	123945	264808	394049	69878	143173	270092	26168	54639	109943	22144	45003	65002	21857	39300	54940	21683	42947	53450	20042	37067	48858
1 - 318	6340	142695	383591	536133	136462	359219	530267	165088	370369	534101	152224	381315	551956	152635	368716	577019	153277	337110	522979	144327	325351	486618	123865	264456	394564	70100	143345	270810	26449	54889	110812	22083	44818	65310	21768	38926	54845	21783	43324	53531	19937	37205	48961
1 - 319	6360	142928	384661	538802	136902	360506	528804	164620	371683	536079	152084	380990	552579	153066	369393	580080	153612	338817	523426	144950	326096	485344	124211	265689	395607	70338	143501	272408	26227	54572	110466	22253	44862	65321	21966	39082	55054	21450	43390	53785	20006	36975	48997
1 - 320	6380	142604	384417	537894	137149	361373	530267	165148	370477	536472	152183	381545	554097	154589	370761	580636	153831	339101	524279	144773	325974	486956	124265	265445	397680	70017	143719	272801	26462	54929	111668	22361	45185	65802	21837	39649	55330	21590	43530	53572	20104	36872	48891
1 - 321	6400	143308	385582	539019	137318	361671	531852	166208	372197	537921	153612	384349	553690	154590	370775	581489	155352	340131	524686	144871	326746	488216	125037	266556	397043	70351	143467	273343	26270	55152	111752	22098	45462	66325	21735	39459	55532	21881	43636	53632	19950	37155	48955
1 - 322	6420	143643	386679	539059	138584	362240	532976	165587	372143	537867	152857	385284	555546	154060	372766	583548	155145	340212	527558	145439	327342	489869	125424	266759	399617	69998	143986	272815	26582	55025	111853	22173	45278	65915	22031	39669	55396	21883	43619	54062	20050	37220	49152
1 - 323	6440	143720	387303	539926	138808	363107	533545	165643	373471	540875	154067	385365	555438	153896	373254	584131	155083	341052	526745	146081	327640	490181	125653	267789	398872	70782	143795	272882	26725	55159	112031	22165	45539	66399	21737	39618	55977	21636	43510	54100	19973	36966	49307
1 - 324	6460	144397	387641	540766	138472	363581	534467	166079	373918	539777	154109	385880	555993	154817	373769	585608	155100	341377	528384	146178	327925	489422	125859	267409	400186	70351	144572	274887	26376	55365	113024	22226	45596	65929	21919	39758	55407	21582	43868	54045	20062	36730	48619
1 - 325	6480	144370	387560	540536	138750	365072	534087	166854	373782	542162	154094	386883	557538	155273	374406	586299	155358	342326	529603	146968	329551	489503	126074	268181	401040	71227	145251	275971	26647	55447	113018	22120	46114	66529	21816	39778	55895	21763	43688	54569	20296	37073	49321
1 - 326	6500	144459	388576	542541	139045	365031	535225	167689	374297	543394	154536	386693	559001	156089	373904	586759	155762	343355	530416	147310	329862	492633	126110	268032	401487	71033	145215	275971	26398	55802	113666	22378	45944	66717	21892	39722	55947	21879	43695	54465	20060	37570	49407
1 - 327	6520	144674	390391	542676	139379	366155	536770	167844	376031	544058	155094	388143	559218	155654	375584	588100	156011	342434	530172	147430	330038	493351	126215	269631	402164	71169	145462	276188	26669	56026	113370	22391	45880	66682	21652	39854	56340	21590	44147	54371	20029	37319	49265
1 - 328	6540	144735	389457	544248	139560	366535	538287	167996	378307	545020	155233	388441	560098	156015	376803	590160	156733	343437	532502	147924	330716	493473	126225	268967	402801	71527	146778	277109	26891	56056	114150	22206	46600	67360	21989	40091	56317	21754	44250	54407	20129	37391	49809
1 - 329	6560	144574	389484	543476	140177	366928	539100	168491	376641	544492	154616	389579	562672	156926	377454	591230	157209	345089	532028	148176	332301	494624	126866	270674	402977	71439	146464	278084	26698	56136	114575	22270	46181	67318	22008	40355	56489	21657	44094	54506	19914	37405	49533
1 - 330	6580	145504	390242	545873	139666	367618	537488	169281	378199	547418	155632	388468	562970	156886	376831	592571	156810	346160	534250	148164	332057	494448	127013	270281	403573	71479	147100	278681	26649	56475	115128	22148	45925	68033	21512	40240	56649	21591	44026	54747	20168	37457	49794
1 - 331	6600	145414	392125	546849	140239	367293	540726	169475	378659	548366	155820	389673	563675	156717	377725	592666	157659	345360	536187	149186	332192	495396	127846	271555	404359	71803	147460	278857	26854	56738	115713	22315	46765	67972	21834	40387	56764	21870	44091	54865	20001	37201	49888
1 - 332	6620	145241	390784	546754	140505	368797	541091	169717	378822	550371	156625	390960	565734	157789	379079	592720	157774	346972	535645	149101	332572	497523	127186	271121	405835	72029	147271	279466	26745	56757	116032	22155	46767	67841	21627	40140	57033	21669	44320	54852	19909	37224	49328
1 - 333	6640	146049	392505	546890	140690	369393	541633	169116	380651	547933	157104	391963	566790	157721	378998	595876	159025	346796	537583	149285	333533	495003	126844	273221	406133	72133	148037	278762	26977	56894	116227	22297	46827	68280	21792	40254	56697	21892	44156	55261	19920	37291	49669
1 - 334	6660	146191	392627	548475	141069	370599	542189	169534	379161	550398	157488	392058	567658	157314	379987	594617	158131	346620	537285	149775	333412	496439	127604	272611	407014	72029	147941	280360	26868	57156	116625	22615	46632	68501	21691	40066	56642	21824	44164	55073	19743	37604	50026
1 - 335	6680	145728	393182	547025	140831	370992	544275	169790	380475	552579	157354	392180	567346	157964	380651	595524	158765	347812	537339	149910	333317	498959	128467	273194	409371	72277	149375	281607	26906	57377	116599	22464	46965	68289	21850	40402	57147	21578	44076	55034	19973	37724	49744
1 - 336	6700	146373	392125	548068	142348	371710	543367	170780	381653	552078	157555	394496	568118	158920	381084	599697	159043	348354	538152	150397	335146	500070	128872	271961	408572	72125	149594	281891	26924	57423	117517	22465	47136	68954	21834	40372	57456	21709	44393	55589	19877	37605	50182
1 - 337	6720	147145	393778	549274	141855	371195	544763	170860	382805	553433	158120	394997	569554	158856	380908	598207	159815	349750	539560	150554	334793	502062	128967	272801	409493	72257	149206	282094	26786	57966	117503	22319	47354	68914	21799	40621	57194	21654	44327	55609	19999	37567	50073
1 - 338	6740	146993	394537	549572	141540	372252	544099	172316	382331	554300	158184	394415	570706	159146	383618	598830	160258	350630	541498	150905	335715	500165	129319	274589	409696	72556	149729	282365	26973	57575	118630	22360	47701	68986	21988	40441	57828	21652	44551	55553	19778	37582	49676
1 - 339	6760	146823	395241	552403	142108	373782	545765	171791	384607	555370	158385	396027	571058	159453	382371	601973	160273	350278	541403	151261	337327	500612	129060	275050	409642	73570	150194	283937	26969	58114	118807	22512	47643	68956	21666	40591	57629	21708	44674	55779	20182	37594	50121
1 - 340	6780	147060	395905	551360	142730	374379	547120	173070	384160	556616	158586	396826	573930	160091	384173	601729	160736	351551	543340	151183	337191	503633	129818	275578	411512	73211	150629	283829	27123	58268	118817	22527	47568	69615	21584	40590	57903	21751	44763	55715	20174	38041	50468
1 - 341	6800	148437	395715	552281	142407	373606	547933	172667	385189	556874	159327	397287	573510	160936	383902	602745	160839	351226	544532	151340	336636	502956	130441	275280	411999	72944	151103	284316	27142	58379	119780	22477	47678	69889	21611	40630	58125	21697	45052	56073	19869	37755	50367
1 - 342	6820	147782	396664	554286	142286	373972	549355	172191	385298	559272	160203	398371	574634	160729	384661	605522	160183	352161	543449	152304	337083	504649	130438	276242	412257	73399	151424	284235	27134	58597	120078	22610	47881	69903	21648	40448	57888	21862	44938	55955	19982	37947	50447
1 - 343	6840	147821	396826	553812	142574	374907	549206	172720	386720	559272	159082	397842	575149	160332	386314	606132	161368	352798	545711	152169	337706	505028	130814	275971	413544	73080	151583	285007	27071	58803	119965	22390	48117	70356	21678	40866	57820	21656	45167	55944	20219	37782	50313
1 - 344	6860	147782	397138	555153	143502	375706	550967	173072	386991	560261	159995	399698	577615	160828	386571	605549	160809	353705	547770	152702	339941	505868	130564	276784	414736	73356	151722	285359	27054	59194	120805	22390	48023	70294	21697	40526	58881	21713	45050	56325	19951	37861	50277
1 - 345	6880	147996	398723	553528	143653	376587	549911	173385	386937	560965	160097	399753	579823	161221	386923	607039	162173	354180	548597	153155	340483	506803	130647	277692	414912	73511	152603	286714	27128	59191	120616	22121	48562	70809	21731	40582	58181	21725	45078	56279	19965	38002	50581
1 - 346	6900	148559	397842	556142	143864	377061	553921	173372	389484	561941	160317	400511	579579	160968	388468	607730	162286	354301	548028	153251	340619	505557	131151	277719	415942	73461	152920	286172	26983	58815	121057	22518	48150	70565	21581	40614	58480	21692	45415	56996	19928	37749	50365
1 - 347	6920	148724	399874	555898	143982	377142	552552	173997	389931	563200	160801	402774	580026	162038	388021	610548	162359	355290	549789	152838	341066	509377	131005	277055	416849	73589	153164	287947	27358	59394	121589	22640	48297	71137	21665	40992	58742	21518	45262	56867	20019	37744	50558
1 - 348	6940	149126	400159	557592	143916	377847	554354	174585	389606	564569	160605	402218	581300	161831	387872	609437	162591	355128	550669	153685	342299	509865	131465	279277	416849	73940	152096	287324	27388	59645	121881	22684	48463	71032	21521	40845	58816	21719	45499	56981	19982	37984	50936
1 - 349	6960	148224	399807	556061	144690	379296	554435	175849	390364	565300	160622	402814	581029	162361	389294	611266	163748	356455	550100	154345	341702	509445	131506	279073	417066	74068	154283	287920	27418	59787	122065	22444	48738	71798	21560	40724	58967	21842	45265	56514	19959	38066	50711
1 - 350	6980	148909	402123	557158	144550	377955	553582	175349	391556	566398	161801	404481	581814	161940	389971	612824	163160	355765	553230	154262	342150	509350	131974	279453	418516	73868	153809	289749	27622	59971	122977	22618	49010	71107	21528	41476	58939	21678	45570	56814	19752	38100	50856
User: USER
Path: C:\Program Files (x86)\BMG\CLARIOstar\User\Data
Test ID: 117
Test Name: Broccoli fluorescence
Date: 9/13/2022
Time: 4:49:23 PM
ID1: Lac repressor range
ID2: 9/13/2022,4:48:41 PM
ID3: 10 60 120 nM RNAP
Fluorescence (FI)
Legend:
Raw Data (470-15/532-20)
