# Supplementary material for: Broccoli aptamer allows quantitative transcription regulation studies in vitro
Source: PLoS One. 2024 Jun 13;19(6):e0304677. doi: 10.1371/journal.pone.0304677 (PMC11175446; doi:10.1371/journal.pone.0304677)
Supplement: S1 Data — (ZIP) [file pone.0304677.s006.zip › lac/14-09-2022.xlsx]

## Sheet: Table All Cycles
Well		A19	A20	A21	B19	B20	B21	C19	C20	C21	D19	D20	D21	E19	E20	E21	F19	F20	F21	G19	G20	G21	H19	H20	H21	I19	I20	I21	J19	J20	J21	K19	K20	K21	L19	L20	L21	M19	M20	M21	N19	N20	N21
Content	Time [s]	Sample X1	Sample X2	Sample X3	Sample X4	Sample X5	Sample X6	Sample X7	Sample X8	Sample X9	Sample X10	Sample X11	Sample X12	Sample X13	Sample X14	Sample X15	Sample X16	Sample X17	Sample X18	Sample X19	Sample X20	Sample X21	Sample X22	Sample X23	Sample X24	Sample X25	Sample X26	Sample X27	Sample X28	Sample X29	Sample X30	Sample X31	Sample X32	Sample X33	Sample X34	Sample X35	Sample X36	Sample X37	Sample X38	Sample X39	Sample X40	Sample X41	Sample X42
1 - 1	0	22829	21523	23076	19978	26337	20488	25350	24406	22693	23667	22398	24335	26160	20922	21974	23643	22354	23047	26709	27979	21909	12894	38732	23199	25006	27137	22593	25171	24145	25696	23734	22959	21569	25513	26045	23484	22821	23995	16534	22844	21427	8293
1 - 2	20	22715	21305	23146	19722	26140	20625	25261	24152	22412	23630	22288	24184	25764	20848	21705	23273	22451	23077	25953	27562	21801	12640	40393	23085	24955	26689	22317	24931	23968	25251	23394	22843	21080	25277	25995	22828	22394	23563	16526	22837	21201	8155
1 - 3	40	22564	21264	23655	19585	26213	20394	24858	23754	22584	23561	22083	23966	25456	20841	21948	23352	22319	23246	25541	27128	21949	12657	41532	22741	24362	26499	22065	24646	23906	24717	23262	22641	20140	24829	25508	22787	22503	23460	16315	22556	20955	7859
1 - 4	60	22247	21112	23639	19353	25895	20732	24647	23722	22786	23267	22122	23873	25433	20939	21723	23383	22153	23427	25353	26909	21838	12024	42307	23142	24564	25914	21962	24493	23453	24583	22893	22421	20101	24905	25581	22566	22182	23585	16478	22245	21114	8094
1 - 5	80	22105	21255	23909	19244	25849	20821	24466	23734	23034	22925	22249	23901	25228	20572	22077	22611	22155	23273	25196	26751	21920	11655	42276	23232	24173	25429	22050	24330	23441	24325	22587	22090	19920	24446	25065	22596	22071	23245	16398	21863	21096	8075
1 - 6	100	21774	21269	24092	19178	25575	21002	24258	23564	22902	22795	22028	24135	25136	20846	22275	23047	21996	23426	25168	26356	22163	11337	42027	23315	23764	25870	21990	24261	23285	24130	22360	22250	19747	24494	24946	22272	21687	23143	16309	21831	20984	7769
1 - 7	120	21956	21188	24346	18941	26022	21490	24023	23706	23551	22671	22009	24514	24893	20579	22349	22395	22049	23251	24666	26325	22312	18578	41728	23461	23775	25554	21830	24026	23283	23808	22384	22056	19634	23998	25064	22216	21502	22895	15889	21857	20585	7762
1 - 8	140	21547	21512	24894	18777	25802	22244	24031	23780	23479	22691	22029	24772	24699	20665	22503	22530	22060	23955	24382	26525	22635	18514	41856	23534	23714	25469	21803	23977	23314	23602	22145	21919	19638	23773	24376	22087	21502	22843	15986	21558	20408	7826
1 - 9	160	21408	21613	25673	18721	25785	22389	23741	23602	24201	22469	22202	24891	24344	20760	22875	22374	22178	24057	24276	26323	23057	18340	42175	23794	23294	25291	21800	24150	23168	23472	22291	21613	19631	23944	24569	21950	21396	22676	15947	21379	20400	7794
1 - 10	180	21635	22135	25922	18887	25905	23123	23917	24075	24564	22796	22182	25558	24325	20706	23372	22061	22335	24391	24062	26357	23687	18412	41726	24320	23539	25596	21929	23916	22960	23305	21996	21774	19386	23771	24473	21964	21256	22670	15704	21356	20405	7761
1 - 11	200	21248	22143	26964	19044	26413	23403	23674	23611	25023	22011	22430	25758	24118	21202	23748	22079	22522	24909	23918	26520	24239	18070	42460	24740	23362	25342	21957	23646	23035	23406	22247	21322	19791	23788	24590	21821	21451	22496	15734	21273	20310	7656
1 - 12	220	21037	22601	28040	18806	26497	24038	23729	24196	25941	22041	22378	26410	23866	21365	24306	22105	22664	25629	23980	26359	24876	18150	42174	25186	23177	25365	22103	23529	23026	23516	21829	21603	19597	23539	24034	21995	20996	22662	15408	21166	19920	7778
1 - 13	240	21286	23062	29047	18764	26714	25385	23537	24551	26747	22260	22670	27136	23828	21442	25251	22089	22899	25899	23551	26770	25512	17851	42337	26344	23174	25374	22056	23537	22871	23129	21570	21540	19845	23516	24183	21930	20907	22494	15739	21254	20250	7671
1 - 14	260	21257	23625	30083	18965	26754	26132	23317	24309	27615	21882	23123	28063	23778	21824	25746	22100	23025	27104	23387	27037	26539	17728	42425	27100	22853	25658	22532	23390	23034	23113	21598	21440	19295	23422	23722	21855	20950	22432	15555	21190	19998	7574
1 - 15	280	21125	24134	31297	18744	27336	27396	23154	24652	28586	22233	23296	29172	23655	22011	26987	21913	23220	27729	23447	27249	27615	17958	42364	27756	23328	25806	22550	23252	23015	23033	21215	21363	19414	23071	23824	21792	20906	21952	15424	20827	20308	7643
1 - 16	300	21196	24688	33022	18650	28045	28103	23324	25591	29479	22048	23548	30063	23765	22306	27868	21685	23733	28484	23494	27528	28710	17678	42589	28657	22822	25917	22795	23208	22819	23182	21416	21265	19581	22984	23414	21744	20619	22299	15589	20556	20041	7619
1 - 17	320	21130	25285	34588	18638	28281	29703	23390	25631	31005	22068	24052	31524	23913	22823	28829	21537	24063	29800	23493	27749	29839	17749	42899	29691	22843	25973	22968	22803	23082	22793	21199	21174	19495	22845	23579	21584	20816	22113	15515	20831	20023	7624
1 - 18	340	21074	26269	36178	18664	28819	30884	23333	26252	31940	22124	24447	32538	23553	23227	30485	21634	24430	30932	23215	28464	31266	17591	43525	30586	22707	26086	23270	22817	22897	22667	21073	21375	19462	22723	23587	21571	20565	22282	15166	20807	20032	7669
1 - 19	360	21277	26886	37844	18619	29388	31966	23128	26635	33838	21856	25002	34336	23530	23586	31579	21733	25280	32105	23288	28806	32680	17572	43300	31859	22611	26237	23680	23018	22625	22829	21278	20913	19190	22653	23154	21470	20309	22011	15505	20589	20240	7650
1 - 20	380	21160	27657	39687	18755	29722	34004	23115	27286	35381	21929	25508	35421	23328	23933	32659	21569	25761	33445	23146	29592	34595	17716	43579	33172	22577	26939	23683	22878	23031	22813	20797	20892	19350	22417	23439	21596	20233	22148	15547	20466	20116	7525
1 - 21	400	21236	28761	41936	18917	30620	35445	23500	27776	37638	21878	26106	37201	23451	24481	34292	21834	26082	34672	23031	29921	35954	18235	44024	34647	22516	26846	24349	22595	23091	23033	21048	21053	19443	22508	23188	21458	20161	21922	15364	20405	20119	7613
1 - 22	420	21342	29444	44017	19057	31159	37651	23177	28529	38964	22263	26754	39039	23497	25352	35897	21491	26964	36197	23027	30428	37691	18409	44531	36416	22832	27106	24627	22508	23081	22994	20827	21037	19735	22421	23228	21577	20378	21867	15369	20387	19985	7612
1 - 23	440	21317	30810	45929	19066	32424	38850	22957	29293	41011	22031	27644	40978	23502	25729	38043	21585	27247	38212	23127	31142	39687	18423	44991	37868	22123	27265	25017	22686	22884	23121	20751	21041	19405	22193	23179	21154	20201	22059	15480	20332	20179	7586
1 - 24	460	21588	31869	48631	19361	32916	41218	23284	30207	43036	22175	27754	43244	23465	26446	39712	21491	28243	39996	22960	31844	41480	18389	45126	39710	22252	27717	25286	22545	23260	22751	20730	21150	19439	22293	23070	21313	19990	21705	15298	20314	20198	7411
1 - 25	480	21547	32492	50631	19045	33905	42973	23331	30829	45227	22188	28873	44915	23687	27323	41773	21949	29365	41488	23108	32827	43885	18497	46000	41433	22377	28106	25570	22277	23132	23038	20663	20777	19350	22203	22811	21422	20171	21880	15455	20381	20297	7539
1 - 26	500	21658	34124	53215	19341	34921	45369	23264	31697	47920	22549	29984	47035	23808	28000	43886	21734	30083	43521	23095	33243	45840	18442	46809	43557	22077	28208	26192	22322	23478	23325	20951	20832	19376	22084	22760	21516	19992	21985	15581	20454	20323	7629
1 - 27	520	21972	35435	55582	19612	35812	47794	23471	32912	50089	22122	30643	49202	23649	28863	46385	21768	30850	45992	23029	34556	48303	18513	47432	45090	22143	28779	26609	22278	23395	23177	20766	20839	19515	22191	22692	21475	20157	21791	15342	20122	20363	7524
1 - 28	540	21915	36294	57742	19640	36640	49931	23346	33854	52279	22525	31644	51865	23664	29746	48488	21895	31929	47774	23230	35375	51083	18689	48530	47349	22156	29410	27158	22273	23630	23171	20597	20970	19680	21651	22989	21463	20009	21942	15410	20027	20050	7496
1 - 29	560	22108	38212	60887	19685	38246	52997	23495	34617	55330	22662	32447	54119	23818	30609	50665	21645	32822	49829	23067	36324	53500	18898	48788	49106	22165	29731	27877	22332	23503	23390	20641	20877	19672	21888	22947	21370	19801	22003	15494	20061	20386	7689
1 - 30	580	22369	39169	63788	19719	39009	54877	23320	35700	57808	22712	33257	57038	23770	31441	52472	22107	34054	52506	23320	37461	56131	18749	49648	51960	22066	30027	28449	22414	23743	23296	20507	20841	19779	21785	23080	21463	20048	21995	15348	20199	20464	7546
1 - 31	600	22526	40569	67065	19928	40291	57478	23679	37326	60348	22876	34813	59373	24078	33056	55865	22190	34996	54853	23237	38276	58568	18701	50420	54013	22061	30308	29022	22330	24007	23156	20783	20694	19916	21888	22586	21459	20064	21950	15404	20071	20403	7415
1 - 32	620	22667	41978	69576	20151	41545	60573	23446	38089	62867	23057	35787	61847	24100	33893	58240	22249	36353	57629	23140	39657	61370	18967	51180	55789	21997	31078	29423	22367	23906	23200	20462	20626	19895	21851	22604	21700	19993	21807	15426	20133	20731	7573
1 - 33	640	22910	43406	72650	20310	42563	62853	23720	39071	66263	23134	36934	64924	24081	34701	60334	22282	37291	59276	23599	40825	64049	19269	51751	58445	22150	31568	30154	22016	23630	23381	20537	20755	19906	21550	22788	21790	19773	21832	15519	19754	20512	7620
1 - 34	660	23177	44950	74761	20503	44295	65805	24201	40178	69364	23013	37859	67457	24145	36055	63267	22410	38754	62383	23489	41823	67590	19239	53192	60950	22470	32179	30669	22032	24075	23580	20414	20903	19865	21452	22875	21721	19779	21978	15472	19984	20999	7654
1 - 35	680	23499	46879	78527	20609	45240	68515	23929	41537	72544	23299	39439	70206	24604	36853	66462	22645	40115	65055	23610	43091	70041	19288	53584	63403	22164	32804	31451	22002	24342	23613	20352	20982	20068	21607	22608	21866	19840	21604	15422	19954	20794	7612
1 - 36	700	23324	47997	81702	20581	46779	71196	24387	43090	75056	23468	41012	73651	24495	38006	69149	22888	41877	68067	23577	44887	73497	19503	54627	66019	22169	33231	31638	22165	24241	23750	20235	21164	19893	21322	22518	21860	19772	21867	15804	19966	20886	7700
1 - 37	720	23636	50033	84651	20950	48440	74136	24417	44631	78257	23584	41766	76570	24719	39145	72276	22783	42972	70805	23655	46258	76284	19676	56112	68231	22194	33751	32256	21980	24566	23871	20407	20773	19948	21361	22740	21933	19572	21634	15537	19674	20831	7851
1 - 38	740	23949	52132	88556	21126	49734	76741	24589	45578	81362	23721	43423	79956	24692	40735	74948	23027	44183	73036	23660	47112	80034	19709	56825	71159	22257	34530	33335	22142	24540	23904	20324	20800	20052	21160	22745	22035	19664	21803	15644	19899	20860	7638
1 - 39	760	24145	53419	91004	21247	51579	80106	24613	47106	84779	23894	44723	83044	24837	42232	77482	23190	45681	75969	23795	48620	82855	19776	58367	74071	22094	35374	34142	21646	24867	23903	20175	20676	20104	21417	22621	21856	19767	21916	15649	20076	20905	7584
1 - 40	780	24508	55234	93825	21233	52663	83724	24513	48811	87659	24102	45771	85779	25298	43300	80859	23466	46747	79003	24056	49730	85938	20091	58870	76388	22015	35892	34616	21620	24742	24221	20241	21019	20175	21667	22722	22142	19897	21906	15763	19913	20943	7674
1 - 41	800	24479	57150	96958	21716	54433	86301	25177	50248	91259	24385	47565	89071	25426	44745	84304	23404	48104	82110	24037	51498	89048	20092	60374	78894	22247	36290	35394	21592	24963	24375	20173	20909	20161	20903	22785	21874	19801	21895	15965	19873	21363	7683
1 - 42	820	24906	59043	100488	22044	56218	89301	24987	51901	94263	24834	49124	92400	25642	46040	86687	23730	49909	84849	24301	53079	93763	20414	61462	81599	22106	36961	36041	21874	25056	24385	19936	20836	20341	20937	22768	22006	19828	21969	15810	19785	21148	7734
1 - 43	840	25035	60376	104307	22408	57171	92421	25149	53648	97578	24647	50157	95244	25580	47463	89587	23754	51449	88000	24499	54692	95680	20483	62597	84717	22433	37734	36815	21884	25258	24440	20187	21070	20441	21234	22666	22220	19704	22238	16002	20154	21240	7738
1 - 44	860	25622	62058	106978	22433	59197	95143	25630	54780	101200	24805	51981	98869	26128	48738	92495	24396	52740	90540	24897	56009	99647	20861	64040	87310	22358	38115	37377	22071	25728	24775	19922	21207	20625	20715	22887	22253	19575	22147	16053	19693	20911	7704
1 - 45	880	25596	64430	110732	22415	60458	99257	25710	56652	104762	25161	53440	101474	26334	50451	95480	24322	54788	93713	24730	57532	102807	20871	64541	89965	22376	39222	37959	21534	25561	24822	19974	20968	20566	21078	22553	22496	19857	22079	15883	20032	21199	7797
1 - 46	900	25879	66217	114350	23064	62392	101854	26140	58262	107746	25359	54970	103921	26400	51919	99675	24617	55926	97137	25173	58933	106469	21160	65670	92088	22192	39598	38903	21614	25934	24819	19907	20742	20721	21142	22794	22329	19706	22124	15932	19850	21402	7930
1 - 47	920	26133	67970	116689	23122	64648	105632	26294	59981	110672	25828	56281	107369	26604	53369	102949	24703	57582	99307	24896	60492	109432	21218	66800	95330	22228	40272	39490	21636	26025	24978	19959	21094	20890	20771	22705	22243	19618	22099	15899	19830	21699	7821
1 - 48	940	26387	69707	120162	23436	66240	108635	26553	61772	113949	25991	58543	111015	26790	55012	106067	25034	59384	102303	25238	62157	113423	21411	68251	97875	22794	41008	40445	21703	26380	25129	20205	20990	20750	20832	22752	22510	19881	22082	16067	19955	21477	7907
1 - 49	960	26746	72164	123447	23459	67472	111984	26488	63529	117433	26049	60162	114623	26933	56268	109077	24980	60348	105127	25794	63462	116183	21710	69820	100651	22445	41854	41237	21590	26224	25176	19870	20911	21081	20648	23045	22526	19743	22142	16149	20118	21337	7832
1 - 50	980	27234	73810	126634	23952	69150	114764	26828	65302	120603	26207	61764	117684	27285	57992	111990	25300	62170	108964	25502	65279	119494	21718	71175	103474	22896	42798	41747	21242	26341	25177	19849	21175	21257	20890	22794	22788	19537	21959	15996	19439	21464	7820
1 - 51	1000	27286	76140	129680	24201	70824	119298	27008	66575	125175	26694	63437	120627	27648	59634	115913	25821	64365	111483	25912	67122	123102	22163	71803	105652	22917	42764	42568	21607	27082	25656	20113	20923	20906	20647	22910	22787	19453	22376	16241	19638	21480	7910
1 - 52	1020	27795	77858	132927	24623	72897	121138	27497	68298	128498	27072	65131	123794	27549	61885	118708	25831	65352	114669	25950	68984	125956	22451	73109	108978	22770	43589	43595	21649	27030	25862	20235	21037	21166	20897	23040	22979	19623	22430	16214	19912	21497	7947
1 - 53	1040	28062	79883	136525	24743	74655	124363	27674	70519	131163	27142	66469	127104	27845	63077	121925	25869	67056	117064	26312	70475	129374	22360	74488	111751	22918	44384	44172	21565	26956	25872	19779	20989	21331	20715	22916	22779	19806	22273	16329	19810	21632	7964
1 - 54	1060	28591	81865	139800	25020	76160	128585	27993	71743	135005	27314	68413	129474	28307	64562	124868	26275	68932	120082	26344	72195	132102	22790	76019	113799	22910	44903	45455	21628	27301	26057	19862	21075	21531	20818	23061	23000	19845	22377	16294	19938	21585	7953
1 - 55	1080	28710	83890	143092	25292	78081	130599	28142	74185	137814	27693	69908	133033	28533	66177	128382	26719	70633	123157	26566	73754	135300	22926	77448	117275	23086	45705	46010	21397	27779	26293	19759	21099	21293	20881	23024	22893	19408	22435	16440	19871	21557	7939
1 - 56	1100	29098	86136	146215	25575	80001	134851	28443	75861	140645	27996	72069	135992	28877	67993	131090	27285	72323	126075	27096	75396	139564	23311	78175	119509	23046	46582	46419	21421	27774	26512	19888	21266	21676	20786	22788	23302	19590	22586	16470	20024	21895	7875
1 - 57	1120	29574	88018	149449	26038	81549	138380	28753	77279	144689	28180	73707	139610	28887	69601	134444	26949	74698	128461	27321	77326	141674	23435	79388	121695	23110	47421	47445	21481	28053	26769	19764	21215	21568	20645	22817	23173	19730	22265	16434	19692	22054	7950
1 - 58	1140	30115	90423	152674	26485	83371	141269	29299	79560	147368	28813	75536	142344	29226	71125	137101	27396	75777	131583	27195	78482	145425	23651	81198	124894	23100	48381	47980	21603	28043	26978	19768	21235	21598	20675	22850	23216	19714	22805	16532	20057	21960	8040
1 - 59	1160	30054	92140	155556	26654	85245	143856	29734	80820	150728	28883	77365	146047	29483	73023	140250	27885	77422	135458	27632	80519	147677	23741	82100	127344	23229	48922	48641	21190	28354	27008	19804	21220	21790	20463	23183	23461	19677	22555	16832	19728	22108	7993
1 - 60	1180	30909	93856	158770	26709	87016	147275	29694	83536	153853	29237	78561	148474	29888	74638	143371	28062	79006	137239	28110	82144	150825	24108	83669	129864	23237	49397	49681	21357	28757	27265	19978	21532	21999	20825	22945	23345	19605	22800	16689	19914	22047	8041
1 - 61	1200	30737	97106	161935	27100	88834	151476	30095	84793	157582	29473	80414	152065	30105	76548	146581	28318	80960	140135	28284	84206	154939	24420	84835	132282	23495	49912	50425	21452	28994	27438	19944	21332	21890	20532	23055	23435	19846	22804	16915	19839	22091	7947
1 - 62	1220	31713	98816	165079	27432	91145	154527	29993	86817	160656	29941	82755	153931	30579	78472	149413	28885	82659	143240	28302	85989	157046	24560	86454	134701	23536	50977	51299	21534	28731	27518	19772	21517	22322	20455	23043	23604	19981	22769	16635	19785	22372	8041
1 - 63	1240	31579	100819	167662	28022	92962	157722	30681	88551	163950	30041	84641	157338	31122	79525	153118	28908	84351	145402	28446	87504	160789	24699	86840	136972	23540	51427	51923	21524	29328	27323	20102	21613	22385	20793	23452	23662	19646	22840	16670	19924	22141	7944
1 - 64	1260	32220	103169	170850	28138	95102	160717	30843	90490	166913	30490	86031	160624	31250	81661	155051	29287	85955	147926	28941	88964	163985	25283	88453	139010	23510	51916	53095	21524	29102	27835	19667	21539	22350	20572	23084	23799	19700	22854	16958	19946	22399	8201
1 - 65	1280	32495	105184	174771	28343	96357	164047	31433	92350	169835	30830	88013	163402	31216	82924	159344	29673	88661	150851	29470	90966	166854	25569	90248	142025	23596	52536	53720	21538	29503	28129	20130	21482	22308	20714	23052	24173	19674	22557	17057	20061	22609	8235
1 - 66	1300	33224	106825	176949	28949	98391	168017	31777	94462	172826	31388	89727	166196	31745	85354	161438	29706	89978	154054	29480	92486	169759	25660	91069	144320	23449	53535	54877	21364	29856	28249	19978	21551	22431	20597	23041	23857	19765	23080	17262	20117	22546	8166
1 - 67	1320	33269	109160	180583	29355	99944	170305	31878	95419	175789	31498	91270	169627	31965	86926	165264	30252	91693	155796	29637	94320	172693	25840	93179	146552	23843	53958	55301	21620	30187	28375	19902	21499	22654	20623	23166	24070	19715	22997	17293	20194	22725	8183
1 - 68	1340	33702	111033	183695	29797	102226	174128	32501	97042	179237	31744	93560	172291	31969	89050	168022	30835	93545	159237	30035	95545	175609	26122	94201	149222	23697	54685	55919	21705	30564	28847	19826	21649	22831	20629	23261	24130	20037	22682	17180	19958	22735	8226
1 - 69	1360	34603	113420	186795	30094	103786	177421	32832	99158	182654	31843	95072	175868	32735	89741	170970	31199	95129	162125	30158	97305	179300	26506	95945	151877	23771	55314	56564	21693	30606	28754	19953	21618	22887	20595	23325	24141	19602	22893	17152	19864	22777	8114
1 - 70	1380	34463	115903	189389	30498	105777	180539	33334	101362	185061	32175	96945	177923	32987	92113	173212	31524	97154	164897	30489	99505	181513	26856	96752	154558	24152	55966	57685	21616	30615	29031	19913	21636	22731	20744	23382	24129	19606	23238	17260	20354	23310	8162
1 - 71	1400	35054	118209	192442	30740	107323	183485	33341	102854	188406	32826	98524	180971	33512	93855	176061	31513	98124	166489	30657	101146	184690	26654	98194	156388	24100	56748	58837	21405	30985	29273	19770	21978	23132	20446	23114	24363	19866	23168	17498	19854	23103	8250
1 - 72	1420	35264	119690	195208	31401	109777	186864	33659	104659	192048	33158	100620	184058	33544	95623	179826	32150	100575	168974	30939	103103	187503	27499	99471	159261	24406	57831	59131	21441	30929	29578	19844	21964	23383	20493	23511	24640	19758	23323	17371	19998	23247	8254
1 - 73	1440	35860	122404	198385	31870	111460	189782	33892	106756	194170	33624	102525	186157	33983	97443	181814	32126	102149	171131	31228	104530	190269	27583	100572	160700	24444	58309	59978	21604	31355	29836	19917	21665	23520	20623	23374	24604	19898	23386	17495	19896	23165	8328
1 - 74	1460	36506	123487	200826	32182	113093	193157	34245	108845	196973	33969	103915	188819	34579	99558	184929	32763	103352	174637	31610	106211	192856	28012	102185	162801	24544	58736	60316	21580	31242	30136	19839	21861	23218	20070	23504	24571	20227	23296	17676	20132	23268	8319
1 - 75	1480	36701	125779	203733	32617	114594	195811	34518	111076	199047	34337	106168	196354	34874	100805	187479	33145	104982	177083	32195	107501	195931	28181	103609	165466	24678	59409	61515	22072	31573	30078	19985	21946	23453	20672	23657	24719	19722	23333	17547	20274	23376	8305
1 - 76	1500	37757	128061	207107	32839	116493	198832	35201	112855	201947	34692	107743	198806	35577	102656	190374	33513	107033	179531	32556	108628	198019	28611	104702	168164	24596	60058	62239	21558	31842	30271	19962	21862	23658	20520	23729	24955	19918	23480	17760	20171	23612	8413
1 - 77	1520	37835	130125	209515	33352	118787	205932	35526	113630	205307	35150	109145	201556	35876	105146	192964	33710	108177	182048	32685	110505	201300	28881	105620	170180	24661	60640	63217	21475	32163	30665	20040	22194	23891	20481	23578	25113	19946	23558	17766	20318	23521	8532
1 - 78	1540	38175	132545	212420	33534	120500	208912	36083	116040	207777	35287	111020	204021	36220	105745	194597	34153	110257	184647	33401	112944	204068	29219	107100	172619	24924	61126	63868	21560	32553	30757	19860	22339	23789	20609	23691	25451	19779	23254	17899	20399	23967	8438
1 - 79	1560	38303	134350	219235	33974	122590	212570	35905	118067	210334	35512	113312	207544	36196	108409	198308	34539	111284	186323	33669	114118	206478	29174	108408	174081	25025	62010	64901	21760	32752	30875	20244	22288	24325	20603	23555	25217	19816	23539	18057	20203	23979	8429
1 - 80	1580	38969	136103	216828	34664	124846	216377	36531	119652	218680	36465	114998	210538	36705	109931	201497	34893	112996	188734	33756	114702	209372	29717	109749	177198	25106	63146	65095	21733	33039	31481	19831	22003	24335	20368	23803	25520	20142	23891	18039	20389	24183	8415
1 - 81	1600	39269	139457	225142	34999	126416	219411	36999	121605	222310	36689	116714	212732	36935	111633	203734	35297	114937	191483	34120	116840	211223	30145	110491	178376	25400	63277	65880	21925	33048	31552	19907	22414	24258	20381	23879	25426	19959	23932	18209	20211	24166	8469
1 - 82	1620	39786	140416	228623	35078	128645	220996	37864	122887	224722	37067	118056	214507	37699	112681	211066	35613	116048	194009	34370	119214	214921	30486	111928	180644	25490	63777	66732	21774	32935	31665	19987	22411	24502	20554	23867	25813	19962	24031	18289	20230	23991	8461
1 - 83	1640	40443	142805	231143	35688	130293	223895	38035	125207	227038	37406	120460	217108	37963	115601	208879	36140	118031	197009	34901	120485	217176	30638	113273	182958	25437	64701	68122	21568	33487	31797	19875	22219	24723	20439	24038	26038	19812	23803	18278	20173	24392	8563
1 - 84	1660	40986	145127	233663	36266	132456	226727	38557	127318	229517	37849	122324	220454	38509	116971	216187	36640	119506	198289	34694	121553	225196	30927	114832	184464	25747	65902	68647	22022	33908	31987	19984	22325	24649	20405	23733	25918	19934	24153	18307	20476	24492	8428
1 - 85	1680	41622	146835	235492	36778	134002	229788	38934	128106	232566	38256	123735	221972	39219	118978	219140	36986	121216	200965	35280	122996	227228	31057	116170	187401	25857	66269	69521	22047	34250	32550	20127	22487	24911	20278	23930	25799	20219	23956	18326	20482	24507	8457
1 - 86	1700	42062	149821	240071	37053	135838	233162	39340	130504	235831	38443	125641	224126	39209	120291	221768	37271	122362	203417	35408	124661	229748	31603	117544	188645	26158	66516	70433	21893	34163	32687	20081	22544	25004	20599	24119	25981	19901	24050	18540	20315	24486	8415
1 - 87	1720	42543	151620	242306	37382	137827	236454	39350	132184	237565	39063	126629	226632	39521	121956	224383	37645	123741	205974	35700	126308	232728	31926	118260	191001	26182	67324	71054	21865	34812	32846	20208	22473	25176	20554	23991	25876	19906	24026	18476	20327	24631	8378
1 - 88	1740	42732	153469	244880	37833	139486	239542	40569	133502	241561	39008	128916	229788	39993	123593	226388	38168	126042	207302	36285	127528	234408	31988	119806	192672	25884	67739	71865	21859	35077	33528	20216	22515	25223	20438	24206	26580	20189	24212	18498	20627	24717	8767
1 - 89	1760	43398	155252	248064	38520	141433	241073	40497	135976	243742	39638	130461	231875	40378	126097	228650	38751	127420	209557	36740	128724	237659	32739	120618	195235	26334	68701	72715	21960	35559	33524	20245	22658	25280	20363	24356	26373	20070	24309	18601	20494	25033	8691
1 - 90	1780	43483	156918	250800	38809	142460	243661	40944	136739	246831	40610	131832	234625	40991	127081	231671	39065	128767	211453	36414	130384	239922	33046	122224	195872	26383	69450	73637	22347	35075	33702	20223	22436	25642	20741	24368	26253	20155	24249	18808	20461	24948	8502
1 - 91	1800	44296	159546	253523	39338	144229	247007	41659	138742	248646	40823	133564	237050	41286	128972	233975	39571	130435	213883	37474	132738	242685	33190	123326	204590	26590	69642	74196	22130	35840	34043	20102	22971	25626	20658	24129	26840	20116	24480	18957	20369	25167	8605
1 - 92	1820	44963	161362	256016	39828	146059	249689	42066	140359	250800	41179	135819	238824	41620	130749	236156	39822	131906	216292	37424	133330	244812	33756	124882	205932	26700	69779	74799	21944	35860	34265	20400	23036	25690	20161	24313	26867	20146	24466	18863	20575	24931	8731
1 - 93	1840	45926	163232	258509	40300	148117	252209	42052	142343	253266	41846	137164	241249	42373	132433	237985	40148	132571	218030	38248	134756	247156	34085	125841	207706	26850	71213	75585	22263	36241	34403	20112	22696	25911	20440	24504	26967	20314	24538	18860	20820	25590	8634
1 - 94	1860	46130	165219	260419	40608	149426	255596	42661	144073	255908	41904	139154	243187	42532	134006	241805	40935	134211	219772	38349	136707	250313	34494	126998	211066	27047	71290	76481	22233	36457	34922	20040	23119	26421	20512	24279	26700	20245	24810	19111	20635	25572	8486
1 - 95	1880	46449	167374	263223	41069	151483	257899	43184	145611	258414	42171	140666	244501	43020	135776	243295	41114	135636	221787	38591	138921	253537	35114	128399	211242	27153	72012	77635	22279	37037	34908	20287	23059	25988	20570	24551	26776	20181	24828	19280	20667	25535	8791
1 - 96	1900	47333	168849	267477	41917	153842	260825	43854	147861	260026	43152	142937	247739	43299	138120	245273	41652	137660	224142	38676	139863	257154	34886	129356	213207	27208	72963	78093	22563	37149	35243	20277	23136	26582	20601	24393	27120	20346	24656	19283	20698	25577	8700
1 - 97	1920	47779	171507	269482	42307	155993	263331	44006	149376	262735	43784	144146	249947	43791	139075	248213	42114	139774	226680	39590	141296	258373	35386	130742	216079	27039	73470	78831	22328	36976	35764	20317	23200	26532	20579	24535	27306	20335	24833	19712	20777	25604	8701
1 - 98	1940	47798	173344	272977	42769	157418	266176	44217	150739	265066	43924	144880	252643	44455	141475	249893	42629	141248	228718	39769	142573	262383	35773	131338	218002	27477	73955	79293	22168	37722	35948	20138	23098	26697	20692	24439	27502	20384	24885	19455	20567	25780	8642
1 - 99	1960	48591	175620	275131	43451	158168	268398	44866	152618	268127	44475	147368	254052	44903	142760	251694	43011	142065	236711	40239	144238	264117	36118	133308	219452	27645	74768	80446	22458	37710	36110	20162	23280	26965	20579	24817	27538	20373	24879	19734	20567	26006	8753
1 - 100	1980	49528	177461	276554	43572	160015	271934	45126	153913	269861	44496	148867	257059	45280	143960	254607	43543	143602	239407	40534	145113	266231	36549	134054	221741	27594	75116	81093	22348	37937	36348	20327	23149	27032	20653	24810	27747	20413	25286	19927	20860	26183	8819
1 - 101	2000	49606	179169	279331	44063	162212	274020	45641	156218	272882	45285	150508	258346	45944	145504	257316	44005	144734	241696	41051	146733	268601	36813	135524	223435	27936	75762	82027	22535	38522	37072	20223	23413	27318	20688	24825	27754	20421	25489	19610	20717	26161	8861
1 - 102	2020	50105	180816	282894	44978	163302	276310	46133	157516	275510	45644	151913	260459	46352	147078	260216	44450	147219	242767	41461	148424	270877	37221	135284	226090	27993	77016	83432	22373	38628	37274	20193	23655	27138	20577	25099	27735	20570	25135	19863	20604	26295	8794
1 - 103	2040	51166	182726	284899	45307	164775	279222	46476	158758	276743	46247	153677	263386	46880	148255	263061	44865	148672	245408	41618	150121	273384	37694	137028	227445	27949	77076	83539	22368	38825	37422	20335	23617	27290	20900	24752	28041	20487	25119	19963	20913	26336	8861
1 - 104	2060	51506	184853	288272	45557	166279	282162	46881	160037	279737	46984	155499	265025	47334	150479	264171	45286	149766	246357	41928	150972	274725	38072	138484	228935	27940	77912	84150	22526	39387	37567	20330	23777	27385	20714	25086	28247	20593	25463	20197	20900	26541	8775
1 - 105	2080	52380	186423	290060	46295	168696	284113	47257	161603	281702	47302	157396	267436	47948	151834	266339	45892	151583	248849	42599	152596	277339	38760	140134	230791	28251	78509	85145	22719	39611	37764	20284	23840	27758	20600	25313	28567	20601	25546	20259	21061	26413	8908
1 - 106	2100	52250	188669	293745	47151	170426	286660	47734	164164	284167	47912	158549	269143	48582	153395	268696	46524	152992	251396	42607	153793	279507	38590	140365	232430	28411	78947	85834	22491	39442	38092	20484	23676	27711	20751	25225	28537	20579	25293	20258	20844	26475	8801
1 - 107	2120	53351	189980	295845	47378	172498	289207	48109	165217	287066	48285	161305	270918	49107	155025	270457	46927	154773	253469	42861	155362	281431	39114	140821	234516	28525	79529	86220	22554	39992	38398	20669	23805	27888	20475	25217	28655	20671	25934	20338	21136	26642	8802
1 - 108	2140	53892	193308	297511	47811	173634	291618	48877	166907	289722	48913	161521	273519	49003	156889	272625	47531	155798	254390	43878	156696	283043	39597	142580	237063	28674	80423	87807	22613	40070	38803	20575	24145	28065	20619	24981	28341	20604	25715	20378	20969	26587	8945
1 - 109	2160	54552	194545	300966	48266	175007	294842	49437	168275	290507	49561	163442	276323	49395	158721	275199	47907	157390	256422	44179	157664	286104	39914	144016	238350	29021	81119	87982	22857	40417	38926	20389	23909	28193	20689	25257	28701	20437	25778	20793	21065	27203	9097
1 - 110	2180	54974	195673	303120	48499	176804	297647	49889	169811	294097	49894	164882	278992	50173	160072	277786	48446	159002	258251	44797	159642	287012	40287	144225	239502	29294	81314	88900	22778	40849	39248	20611	24013	28415	20723	25263	28807	20841	25690	20628	21252	27340	8932
1 - 111	2200	55431	198085	304624	49322	178681	298947	50425	172577	295154	50116	166406	281837	50788	161410	279263	48941	159555	260581	44566	160195	290372	40855	146311	242049	29011	81675	89806	22965	41091	39645	20498	24341	28695	20619	25626	29128	20688	25917	21052	21180	27423	8981
1 - 112	2220	56228	200838	308728	50497	179910	302686	51158	173268	298636	50928	167720	283950	51204	164120	282338	49185	161304	262315	45081	161786	291185	41215	147332	242564	29585	82424	90803	22784	41802	39922	20632	24108	28578	20896	25635	29157	20733	26025	21148	21205	27512	8982
1 - 113	2240	56848	201734	311275	50731	181973	304827	51186	174280	300668	51069	169882	285969	51944	164705	284601	49278	163666	264348	45617	163631	293583	41011	148479	245341	29720	83039	91311	23076	41720	40068	20456	24133	28700	20473	25387	29635	20584	26028	20990	21082	27550	9052
1 - 114	2260	57165	203584	312589	51023	182918	307658	51817	176907	301792	51315	171044	287324	52342	165852	286253	50797	164569	266962	46123	164521	295913	41635	148592	247075	29928	83813	92064	23187	42079	40736	20337	24396	28836	20842	25845	29436	20805	26281	21106	21287	27651	9119
1 - 115	2280	58134	205716	316152	51522	184968	309812	52116	177449	304502	52689	172328	289193	53033	167448	288692	50559	165986	268385	46474	165657	298676	42482	150428	248402	29838	84341	92838	23092	42287	41033	20462	24268	29163	21011	25810	29533	20748	26365	21218	21219	27697	9045
1 - 116	2300	58797	207202	317764	52346	186894	311695	53050	179207	306683	52603	174500	291659	53426	169214	291185	51266	167073	270105	46670	167231	300031	42448	151624	250380	30090	84544	93528	23234	42501	41251	20728	24609	29324	20741	25873	29590	20788	26556	21406	21364	27769	9056
1 - 117	2320	59407	213234	320975	52913	187445	315299	53293	180354	309148	53088	175765	293921	53332	169904	291767	51486	168976	271406	47288	168195	301467	43173	151250	251640	30147	85401	94709	23182	42712	41803	20466	24603	29283	20799	26352	29582	21064	26323	21537	21455	27711	9078
1 - 118	2340	59627	211108	322194	53371	190186	317629	53535	181789	310693	53868	177719	296685	54508	172597	294585	52290	170378	273736	47772	168758	304447	43271	154154	253361	30063	86380	94826	23153	43055	41908	20589	24720	29325	20783	25790	29928	20921	26783	21570	21571	27928	8866
1 - 119	2360	60381	212897	326082	53901	190794	319512	54549	183552	313375	54500	178104	298067	55415	174503	296807	52677	171674	275660	48227	170623	306886	43638	154249	255569	30374	86934	96575	23313	43185	42015	20681	24900	29689	21280	26007	30092	20821	26748	21461	21154	28393	8940
1 - 120	2380	60983	219614	328778	54177	192681	321991	54616	184873	316098	55222	180183	300018	55893	175567	298907	53414	173712	278003	49060	171907	308905	44314	155158	256991	30786	87432	96702	23526	44043	42707	20797	24786	30021	21012	26138	30068	20947	26752	21643	21659	28361	9238
1 - 121	2400	61237	221240	330824	54895	194500	324972	55461	186279	317656	55677	181886	301183	56180	176527	300912	54037	173417	280266	49180	173813	310341	44378	156708	257804	30821	88376	98166	23143	43584	43045	20495	24985	30224	21015	25856	30531	20696	26765	21764	21538	28600	9220
1 - 122	2420	62126	222215	333168	55443	196351	327546	56580	187836	319024	55835	182943	303445	56718	178755	302971	54511	176150	282257	49654	174740	312454	44864	157155	260649	31080	88331	98474	23520	43944	43146	21006	25133	30264	21033	26304	30695	20811	26943	22145	21461	28680	9110
1 - 123	2440	62787	225006	334279	55675	197781	330269	56564	189032	321165	56218	184875	305003	57075	179600	305951	54991	176888	283801	50570	175687	315556	45228	158299	260852	31403	89152	99262	23330	44348	43615	20792	25193	30226	21303	26246	30847	21117	26884	22101	21623	28590	8947
1 - 124	2460	63389	225982	338438	56707	198966	332666	57284	190415	324186	57441	186652	306954	57732	181005	308417	55449	178525	284574	50762	177149	316410	45687	160508	263074	31507	90177	100405	23483	44803	43896	21033	25183	30587	21256	26282	30634	21042	27230	22207	21643	28986	9326
1 - 125	2480	64203	228474	340036	56949	200366	334428	57779	191931	325364	57733	187452	309067	58159	182662	309893	55966	180067	287635	51310	178881	319282	46091	160484	265147	31846	90749	100457	23592	45018	44051	20808	25222	30687	20968	26553	30912	21172	26955	22471	21605	28963	9267
1 - 126	2500	64859	230005	343802	57725	202101	337936	58590	193426	328575	57793	189554	311275	58738	183961	311804	56776	180905	289125	51753	179166	319661	46977	160860	267125	31570	90640	101412	23628	45758	44796	20628	25385	30864	21025	26553	31135	21353	27409	22414	21801	28698	9342
1 - 127	2520	64885	232362	345428	58520	204089	338885	59285	194834	330607	58685	190692	314120	58958	185323	314323	57245	182865	291090	51916	180768	322533	46739	163272	267965	32081	91716	102632	23595	45687	45235	20943	25711	31094	21105	26540	31167	21314	27331	22815	21432	29100	9053
1 - 128	2540	65872	234002	346756	59093	205726	341892	59535	196484	332531	59288	191383	314892	59950	186252	315759	57896	184616	292797	52395	182471	324064	47236	163192	269915	31920	92460	103528	23767	46153	45145	20903	25731	30953	21235	26438	31431	21338	27365	22833	21700	29359	9031
1 - 129	2560	66684	235600	350495	59209	205717	345225	59469	197880	334617	59689	193069	316586	60829	188528	317602	58090	185348	294395	52965	183479	326475	47909	163436	272449	31954	92827	104270	23537	46398	45301	20672	25691	31248	21124	26968	31676	21340	27590	22819	21975	29334	9174
1 - 130	2580	67031	236698	352459	60252	207994	346593	60378	198823	336934	60243	194772	318780	61138	190244	320555	58799	187105	295791	54050	183499	326949	48159	165349	272611	32343	93366	104858	23953	46823	46085	21051	25725	31770	20911	27011	31870	21264	27580	23082	21721	29688	9227
1 - 131	2600	68245	239976	355467	60598	214223	348666	61103	201029	337449	60894	196291	321802	61960	191364	322858	59128	188199	298283	53810	184822	329930	48708	166183	274291	32479	93878	105502	23753	46972	46235	21149	25742	31533	21001	27026	31954	21250	27793	23442	21945	29754	6959
1 - 132	2620	68823	240518	358040	61217	209515	351538	61366	201756	340388	61659	198098	322438	61947	193157	322343	60230	189765	300085	54325	186265	331948	49040	167493	275754	32803	94905	106793	23670	47050	46414	21023	25983	32158	21384	26933	31781	21412	28000	23447	21852	29586	6933
1 - 133	2640	69438	242252	359761	61464	212006	353299	62016	203420	342610	61600	198933	323942	62773	194573	325527	60547	190240	301183	54762	186659	333832	49045	168236	277272	32795	95253	106968	24088	47867	46372	21233	26111	31937	21361	27332	31949	21236	28111	23167	21935	30166	7044
1 - 134	2660	70472	244365	362863	62245	212618	357052	62295	203800	344141	62406	199991	325107	63145	195493	328318	61118	192319	303459	55662	189329	335850	49787	169089	279155	33082	94942	108133	24126	48102	47313	21205	26027	32215	21451	26966	32019	21524	27897	23274	21944	30278	7071
1 - 135	2680	70834	246330	365708	62599	218639	359314	62928	205325	346512	63231	201515	328169	63421	196730	329415	61772	193371	304447	55871	190307	338830	50317	169885	280672	32945	96082	109203	23937	47853	47463	21375	26198	32424	21237	26969	32582	21516	28203	23622	21811	29924	7001
1 - 136	2700	71022	249324	367361	63639	220698	361509	63927	206433	347921	63374	203862	329672	64507	198183	331203	62475	194428	307021	56463	191151	339305	50913	170869	281959	33293	96601	110110	24206	47909	47960	21346	26368	32698	21085	27127	32676	21440	28413	23699	22213	29937	7078
1 - 137	2720	71927	249635	370802	63904	221403	363243	64254	207874	350291	64422	205407	332043	64842	199425	334251	62764	196039	309582	56791	191815	342989	51164	171415	283598	33637	97467	110755	24004	49007	48342	21202	26553	32759	21489	27625	33046	21698	28223	24209	22245	30402	7013
1 - 138	2740	72631	251193	371344	64788	222080	366142	65131	210396	352324	64441	206543	333642	65290	200528	335227	63470	197228	310869	57255	192649	343613	51476	172679	286104	33638	97505	110969	24417	49039	48746	21129	26540	32991	21579	27501	32776	21616	28446	24118	21812	30414	7138
1 - 139	2760	73044	253239	374690	65439	224329	367971	65583	211069	354505	64962	207312	336297	65941	201954	337760	63971	198041	312630	58047	194433	344751	51931	173319	286728	33967	98613	112484	24306	49540	48817	21147	26617	33255	21399	27469	33246	21673	28507	24324	22068	30436	7169
1 - 140	2780	74270	255406	378768	65760	226266	369325	66103	211780	356455	65781	208163	337787	66811	204326	338560	64083	199427	315353	58023	195047	346688	52311	174219	287757	34160	98841	112583	24143	49544	49708	21253	26574	33653	21298	27572	33404	21642	28628	24578	22260	30881	7255
1 - 141	2800	74588	256504	378890	66302	226700	372103	66430	212720	358298	66309	210090	338532	67331	204877	340835	65307	200477	315881	59078	196480	347826	52880	176017	289437	34325	99156	113877	24464	50028	50078	21383	26893	33402	21088	27569	33239	22023	28779	24479	22314	30713	7277
1 - 142	2820	75478	257953	380515	66893	228258	373064	66820	214084	360357	66566	215645	341445	68009	206759	343396	65748	202093	317548	59389	197708	350156	53249	176057	291036	34355	100180	115139	24661	50280	49844	21503	26596	33517	21356	27975	33464	21891	29107	24844	22210	31039	7283
1 - 143	2840	76086	259836	386273	67361	229612	378321	67775	216498	362606	67347	217203	343409	68411	212570	345387	66457	203039	319417	59821	198941	352120	53793	177299	292878	34698	100336	115622	24218	50924	50969	21447	26929	33863	21723	27847	33662	21458	29265	25087	22348	31089	7281
1 - 144	2860	76855	261543	387099	67958	231428	378361	68220	217531	365370	68137	213602	345509	69385	209034	347568	67188	204782	320948	60427	200050	354152	54094	178014	294016	34911	101681	116084	24416	51063	51012	21584	27036	34439	21486	27795	33876	21690	29080	25402	22457	31337	7363
1 - 145	2880	77349	264266	390080	68472	232877	382520	68977	223597	367984	68100	219371	347203	69957	210353	348706	67385	206091	323522	60207	201712	355060	54626	178418	295994	34816	101759	116864	24550	51368	51613	21416	27095	34193	21462	27901	33903	21870	28894	25367	22459	31267	7577
1 - 146	2900	77797	264957	390717	69053	233758	383929	69881	224234	367537	69228	219750	348192	70135	211601	351064	68357	205951	324145	61193	202516	357837	54995	179733	297173	35243	102362	117814	24648	51568	51955	21451	27290	34256	21374	28194	34031	21865	29440	25595	22543	31579	8893
1 - 147	2920	79064	267396	394767	69616	235980	386991	70333	226605	371561	69771	221945	349871	71005	217758	351931	68592	208152	328236	61912	202694	359829	55523	180889	299042	35453	103248	119406	24630	51902	52433	21577	27244	34482	21376	27901	34513	21836	29305	25888	22364	31640	9892
1 - 148	2940	79368	268330	397897	70330	237673	389050	70684	227783	373688	70105	224180	353556	71201	219655	355439	69323	209118	328670	61922	203531	362145	56020	181606	299462	35646	104045	119334	24753	51816	52346	21479	27525	35099	21687	28049	34481	22098	29478	25799	22494	31751	9891
1 - 149	2960	80030	269821	399766	71002	238960	391949	71338	228948	376072	71040	224397	353936	72202	215311	357106	69682	215537	329957	62654	204973	362674	55958	182866	301752	35819	104653	119736	24868	52870	53207	21612	27528	35074	21626	28096	34434	22032	29584	26057	22612	32186	10054
1 - 150	2980	80805	271785	402042	71193	239691	392315	71955	229341	376885	71257	226361	356984	72923	221240	358352	70246	212334	330973	63375	206005	364177	56536	183047	303757	35981	104411	120874	25236	52991	53367	21675	27427	34959	21531	28302	34993	21961	29658	26497	22640	31976	10216
1 - 151	3000	81306	272801	403437	72526	240897	393128	72000	231658	377806	72254	229016	358488	73240	224397	360885	71261	217515	334238	63976	207324	367090	57041	184961	303418	35860	105160	121239	24779	53348	53536	21758	27609	35013	21663	28079	35108	22169	29555	27200	22536	32124	10022
1 - 152	3020	82424	273912	406635	72472	242482	396962	73277	233582	379960	72683	228610	359883	74006	224302	363243	71807	214539	334400	64061	209128	369474	57415	185210	304854	36102	106279	122261	25435	53595	54359	21778	27755	35650	21775	28767	35171	22054	29594	27816	22583	32288	10373
1 - 153	3040	82272	276093	409032	73647	244487	399089	73491	235411	381897	73344	230764	361021	74889	227120	364191	72392	220265	338031	64565	209127	369501	57505	186079	307319	36160	106446	123220	25404	54118	54302	21828	27602	35885	21829	28569	35525	22140	30011	29115	22666	32299	10480
1 - 154	3060	83003	277949	410021	74140	245314	401581	74204	235966	385325	73992	231509	362172	74916	228339	366182	72750	221321	339250	65554	209942	372238	58441	187133	307943	36555	106361	124053	25307	54404	54771	21783	27732	35537	21748	28638	35450	22015	30032	29506	22623	32456	10717
1 - 155	3080	83917	279412	412582	74553	246005	403749	74260	237307	387303	74169	233175	365275	75616	229694	367835	73486	223475	340551	65522	211709	373755	58831	187903	310056	37060	107673	124589	25313	54180	54902	21663	27824	35850	21922	28910	35829	22162	29964	29191	22484	32479	10852
1 - 156	3100	84575	281647	415711	75884	247264	405700	75063	237727	389213	74920	234950	366318	76421	230953	370098	74069	224207	343071	65944	217338	376722	59318	188974	311438	36861	108002	125919	25409	55184	55678	21812	27977	36213	21847	28816	35742	22073	30558	29521	22724	32444	10627
1 - 157	3120	85406	282961	416253	75970	249188	406689	75999	239610	391556	75224	235031	368472	77052	231550	372306	74712	225237	344425	66344	213581	377684	59973	189271	312102	37074	109006	126342	25300	54972	56006	22058	28067	36266	21774	29161	35818	22423	30165	29837	22852	32698	10740
1 - 158	3140	86017	284221	419423	76368	250990	409534	76590	241290	392017	76460	236494	370179	76890	233744	372983	75474	227174	346891	66925	220183	378957	59991	190160	314256	36988	109422	127401	25553	55509	56511	21851	28643	36818	21820	29123	36109	22310	30560	30582	22524	32973	11038
1 - 159	3160	86541	285955	421672	77155	251613	411864	77326	241588	394713	76395	238269	372712	78030	235411	375354	76043	228244	347460	67516	219791	380109	60599	191130	315258	37729	109817	128147	25548	55588	57132	21906	28574	36708	21996	29275	36069	22397	30766	31043	22817	33378	10873
1 - 160	3180	87612	287662	424747	77373	253022	414086	77942	243146	396881	76941	239583	372956	78298	236101	377820	76945	229043	350197	68152	222812	382236	61039	191871	316870	37940	109987	128854	25705	56455	57010	22038	28414	36912	21992	29241	36380	22401	30734	31120	22887	33204	11343
1 - 161	3200	88570	288895	426143	78697	254038	415481	78346	244636	399102	78204	242049	376045	79598	237876	379283	77306	231346	350847	68872	222906	384051	60964	193244	318740	37946	111266	129681	25556	56477	57574	21951	28620	37443	21826	29664	36340	22186	30650	31383	22872	33154	11249
1 - 162	3220	89065	291198	430017	78776	255867	418556	79630	244853	401920	78784	242767	377779	79764	239204	380488	78152	231766	352622	69279	224302	387587	61464	193716	319146	38039	112374	130702	25822	56941	58133	22303	28663	37720	22163	29398	37082	22595	30567	31883	22765	33614	11362
1 - 163	3240	89634	292147	431236	79781	257222	420548	79601	246262	403153	79613	243742	378957	80581	240274	382399	79064	232755	354965	69752	225115	387181	61935	195170	320785	38178	112164	131521	26003	57512	58464	22175	28711	37622	22042	29610	36917	22578	31034	31865	22795	33853	11347
1 - 164	3260	90262	293176	431954	79896	258441	421686	80286	248294	405171	80404	245002	380664	81125	241060	385460	79713	233324	356171	69829	225318	389700	62514	195094	322113	38534	112692	132625	26010	57678	58639	22223	28972	37828	22112	29514	37052	22847	30858	32146	23069	33686	11349
1 - 165	3280	90810	296035	435544	81277	259118	425370	81098	250218	407732	80396	246587	383902	81761	243810	386585	80139	236183	357255	70619	226971	391394	63152	196919	323685	38932	113252	133282	25972	57757	59098	22236	29081	38085	22373	29880	36966	22820	31049	32418	22755	33924	11579
1 - 166	3300	91637	296360	437130	81095	260852	425614	81592	250448	409398	81849	246912	384390	82556	245287	388495	81068	237172	359747	71253	227919	393589	63429	197491	325432	38917	113689	134042	26144	58489	59621	22579	29127	38105	21982	29676	37248	22720	31497	32569	23208	33816	11585
1 - 167	3320	92083	298893	439717	82015	260893	428703	82326	251369	412677	82257	249771	386219	83208	245910	388644	81488	237781	360940	71824	228122	395296	63742	198181	326150	39141	115191	134951	25813	58695	59725	22650	29431	38155	22116	29851	37462	22689	31361	32412	23062	33973	11753
1 - 168	3340	92787	299733	442183	82396	263006	430667	82713	251600	413639	82371	250028	389660	83396	247210	391841	82099	239773	363094	72280	230764	396894	64329	199023	327559	39242	115531	135860	26413	59287	60772	22510	29658	38727	22129	29893	37644	22819	31309	32848	23270	34233	11741
1 - 169	3360	93595	301535	445515	83312	264117	432456	83399	254187	415034	83524	250882	390256	84384	248646	394130	82783	241344	364530	72769	231035	397788	64781	199726	329456	39485	115504	136451	26231	58895	61580	22415	29443	39004	21981	30130	38022	22852	31519	32903	23036	34574	11598
1 - 170	3380	93860	303242	446613	84183	266095	435125	84178	255745	417391	83784	252412	391760	84950	250191	396271	83089	241575	367334	73385	232091	400064	65270	200147	331407	39627	116641	137444	26336	59748	61298	22581	29584	39227	22286	30509	38420	22830	31659	33559	23326	34482	11915
1 - 171	3400	95036	304380	448699	84930	267071	436344	84635	256612	419545	84518	253103	394225	85230	250963	398601	83996	242428	368987	73643	233812	402421	65465	201752	332910	39977	117086	138214	26287	60227	62176	22463	29376	39275	22389	30514	38184	22794	31845	33744	23428	34722	11888
1 - 172	3420	95741	306209	451015	85245	268832	438227	85354	258265	421780	85737	255840	394943	86474	252832	398845	84987	244392	370816	74886	234544	402990	65855	203407	333723	40015	117547	138621	26374	60512	62113	22585	29734	39596	21946	30239	38517	22564	31949	33584	23254	34714	11913
1 - 173	3440	95827	307428	453860	85967	270579	440489	85968	258658	424043	86343	255569	396569	87210	253239	401934	85024	246045	371601	74288	235600	405470	66022	204095	335132	40006	118129	139490	26825	60874	62266	22540	29798	39780	22157	30534	38657	22445	32220	33746	23411	34776	12208
1 - 174	3460	96714	308972	455066	86044	270959	441600	86127	259823	425316	86293	256070	397883	87964	255217	402760	86377	247102	373606	74926	236725	407420	66171	204582	336338	40394	119188	141268	26397	61180	62698	22588	29882	39778	22467	30677	38491	22770	31862	34311	23223	34977	12008
1 - 175	3480	97214	309392	457627	86922	272733	443822	86930	260839	427159	86986	258752	401040	88185	256314	405239	87018	248429	374148	76135	237388	408667	66984	206140	338085	40882	119849	141591	26661	61643	63457	22179	30098	39874	22268	30606	38513	22891	32373	34261	23431	35092	11841
1 - 176	3500	97814	311655	459361	86933	273804	446436	87714	262275	430153	87389	259240	403424	88859	257533	406851	87900	249269	377061	76419	238513	410821	67608	206032	340131	40637	120182	141699	26941	62265	63860	22771	30088	39994	22300	30954	39192	23006	32262	34350	23468	35166	12419
1 - 177	3520	99149	314080	462382	88260	274494	448753	87987	263779	430993	88201	260663	405795	89562	259091	410211	87807	250543	378456	76916	239935	412175	68455	206997	340212	40990	120892	143822	26801	62269	64495	22863	30315	40467	22519	30749	39227	22948	32813	34697	23559	35300	12165
1 - 178	3540	99316	315096	463547	89026	276838	451219	89186	264334	432076	89681	261828	405971	89886	261191	411037	88915	251789	380786	77396	239719	413083	68578	207814	341269	41172	120751	143826	26959	62599	64650	23129	30378	40386	22240	30903	39062	22955	32819	34669	23545	35431	12535
1 - 179	3560	99834	315529	467340	89437	276608	451259	90414	265309	436303	90094	262898	407244	91092	261774	412622	89224	252792	382317	77880	241209	415562	68797	208802	342570	41369	121815	144586	26899	62892	65281	22737	30476	41173	22673	30617	39554	22942	32501	35440	23584	36099	12337
1 - 180	3580	100124	317886	469358	89821	278112	454944	89750	266596	437102	90228	264077	409913	91585	263372	414343	90088	254864	384051	78580	243065	417174	69027	209807	344127	41272	121786	145702	27323	63398	65830	22926	30606	41273	22795	31135	39664	22932	32541	35621	23585	36013	12380
1 - 181	3600	101261	318862	469873	90661	280293	456096	90784	267694	440720	91050	264510	412175	92554	264944	416362	90836	255867	385650	78591	242428	417743	69860	210286	346024	41801	122852	146086	27233	63652	66132	22974	30824	41514	22719	31148	39818	23331	32677	35690	23604	36004	12533
1 - 182	3620	101806	320623	474114	91607	280686	457342	92065	267965	442115	91834	265662	413584	92573	265919	418502	91525	256097	387506	79333	244257	420426	70143	210658	346850	41783	123407	146624	27305	64068	66426	23158	30998	41275	22864	31426	39935	23104	32944	35916	23640	35885	12663
1 - 183	3640	102457	322194	473558	91838	281376	459428	92186	269794	444811	92402	268412	414627	93935	267667	420426	92168	258021	388928	80032	245869	421482	70537	212953	349750	42057	124008	147576	27519	64614	67128	22949	30794	41946	22615	31531	40503	23064	33283	35590	23531	36183	12723
1 - 184	3660	102926	323021	476660	92605	282704	462314	93181	270728	446382	92493	269225	417052	93972	268195	422160	92977	258766	390540	80375	247021	424517	71235	212805	349519	42937	125363	149003	27780	65225	67529	23044	31005	42121	22597	31484	40711	23195	33026	36251	23448	36040	12570
1 - 185	3680	103929	324308	479289	93014	284411	463262	93386	272395	446870	93617	268872	418353	94839	268263	424205	93259	260879	392816	80495	248660	425696	71194	213877	352107	42273	125298	150109	27428	65715	67432	22987	31200	42315	22656	31778	40451	23061	33588	36206	23903	36372	12746
1 - 186	3700	104969	326638	480819	93954	285224	466486	93746	273356	449607	94344	270484	420290	95328	270078	424625	94507	262153	394889	81466	248524	426942	71827	218666	353272	42779	125993	150522	27854	65826	67899	23381	31333	42705	23003	31719	40938	23061	33008	36311	23667	36369	12901
1 - 187	3720	104906	327803	483475	94238	286701	468749	94593	274603	451029	94975	272489	422349	95894	272029	428446	94479	262437	396853	82408	249378	429584	72207	215236	354667	42868	126440	151799	27833	65931	68641	23373	31417	42535	22745	31944	40906	23268	33469	36586	23839	36750	12859
1 - 188	3740	105478	329185	485764	95338	288177	470402	95024	275795	453630	96018	273058	424964	96972	272801	430478	95752	264049	398574	83059	250638	430505	72499	215992	356035	43502	126646	152687	28022	66281	69101	23322	31567	42598	22768	32195	40752	23405	33412	36578	23898	36606	12860
1 - 189	3760	106685	330187	488623	95211	289722	471499	95361	276608	456475	97067	274291	425519	97064	274982	431060	96236	265580	399969	83029	252101	433458	73042	221240	356930	43581	127105	152724	28003	66375	69969	22938	31482	43047	22762	31928	41481	23563	33999	36860	23797	36629	13056
1 - 190	3780	106369	333249	490993	96485	290440	473612	96482	277949	458060	96992	275456	426116	98324	276188	432943	97069	267545	401405	83804	252873	432903	73564	222107	359409	43946	127906	154002	27985	67136	70162	23177	31542	43591	22829	32167	41793	23500	34126	36938	24293	36751	13082
1 - 191	3800	107590	334956	492931	96629	292323	475265	96875	278802	459808	97968	276174	429096	98268	277556	435748	97792	268398	403763	84496	254065	435612	73767	223408	360465	43625	128666	154777	28015	67320	70683	23201	31739	43256	22963	32212	42083	23507	34183	37069	23959	37082	13066
1 - 192	3820	107929	335403	495559	98064	292485	477595	98088	280225	462476	98437	276974	430383	98929	279615	435992	98193	269577	404088	85072	255149	437861	74179	223990	360777	44192	129516	155116	28049	67573	71113	23296	31782	43493	23093	32214	42059	23539	33840	37324	23898	37279	13078
1 - 193	3840	108537	337869	496114	98045	293447	479451	99090	281160	464373	99051	279399	433634	100064	279697	438308	99363	270146	407556	85403	255596	439527	74815	225142	362511	44120	130121	156474	28279	68075	71478	23256	32251	44321	23322	32172	42062	23412	34338	37427	24026	37402	12794
1 - 194	3860	109275	337747	499759	98634	295303	481822	99246	282826	465985	100156	281471	435165	100205	281187	440841	98929	271839	410265	85944	257046	440381	74845	226009	363866	44487	130660	157235	28077	68177	71515	23115	32132	44533	23229	32673	42425	23360	34675	37380	24233	37502	13169
1 - 195	3880	109955	339088	502522	99669	296455	483353	100017	283083	468708	100396	281200	436276	101700	281607	442792	99465	272611	410645	86679	256775	442169	75251	222557	365586	44360	131643	158110	28056	68610	72074	23694	32185	44514	23214	32758	42186	23346	34533	37789	24115	37288	12949
1 - 196	3900	110589	340686	502834	100587	297606	485954	101216	284099	469927	101275	281539	438416	101812	283815	442833	100350	273397	412108	87426	258482	444350	76026	227540	365939	44503	132012	159650	28450	69476	72888	23654	32528	44966	22919	32393	42896	23680	34815	38002	24264	37587	13123
1 - 197	3920	111015	342529	505787	100489	300912	488013	101429	285820	472772	101440	283097	439731	102655	285088	444784	100851	275592	414180	87865	260487	446247	76170	227919	368323	44665	132453	159784	28921	69733	72976	23211	32338	44812	23174	32678	43110	23419	34685	37806	24121	37365	13409
1 - 198	3940	112110	343247	507982	100950	299340	489544	102126	286552	473477	102132	284167	442440	102645	285739	446721	101544	276039	415427	88240	260527	447940	76379	229450	370219	45132	133619	160790	28610	69872	73336	23712	32829	45113	23217	32609	42908	23944	34868	37906	24277	37942	13198
1 - 199	3960	112004	344276	509702	101770	301454	492091	102693	288204	476295	102749	285251	443984	103529	288340	450284	102749	276743	416727	89001	262126	450568	77430	230791	370260	45218	133252	161333	28676	70063	74355	23938	33070	45405	23553	33017	43362	23666	34780	38066	24361	38161	13400
1 - 200	3980	112915	346051	511694	102245	302564	493256	103275	289112	477636	103770	287568	445149	104635	289004	451043	103338	278342	418841	89269	262695	451557	77864	231265	372211	45697	133979	162293	28860	71235	74656	23452	32879	45612	23409	33152	43017	23876	35577	38231	24271	37924	13333
1 - 201	4000	114171	348381	513563	103024	305314	496155	103986	289667	480291	104384	288448	447859	104862	290792	453833	104100	280686	420236	90217	263128	454660	78572	230601	374433	45582	134298	163511	28758	70677	74982	23813	33047	45678	23221	33320	43696	23805	35263	38378	24141	38362	13520
1 - 202	4020	114767	347880	516137	103059	305233	497781	104841	291117	482743	105155	289559	450257	105602	291252	455947	104985	280415	423542	90581	263819	455594	78496	232173	374880	45663	135766	164034	29091	71531	75619	23645	32911	46345	23236	33533	43755	23907	35376	38560	24167	38493	13581
1 - 203	4040	114976	351267	517275	104733	305626	499298	105453	291848	484545	105159	290358	450921	105867	292512	456732	105605	281566	425005	91404	264740	457207	78678	232579	376749	46255	135524	164492	29107	72086	76359	23978	33253	46323	23472	33742	43833	23588	35722	38679	24472	38772	13547
1 - 204	4060	115948	352269	519660	104314	307685	502902	106697	293406	485954	106697	291320	453562	106480	294829	459279	106292	282989	426671	92006	266231	458995	79316	234422	379093	46305	135900	165801	29104	72378	76850	23594	33474	46632	23357	33433	44142	23635	35546	38800	24425	38685	13581
1 - 205	4080	117295	353543	522355	105517	308444	502387	107265	294368	488812	107001	291998	454998	107653	295439	460417	107140	284533	426332	91262	267775	460471	79379	234557	379486	46473	137480	166949	29280	72952	76897	23688	33663	47316	23232	33757	44220	24004	35578	39327	24110	38743	13569
1 - 206	4100	117561	354532	525200	106201	311262	504758	107880	295140	490790	106997	293447	456312	108615	297132	463262	107355	285021	427755	92522	268696	461962	80007	235153	380705	46605	138141	167257	29280	73003	77673	23982	33418	47019	23401	33750	44390	23815	35827	38853	24636	39044	13674
1 - 207	4120	118457	356672	526989	107263	311411	507291	108197	297660	493473	108356	294355	459740	108959	298107	464929	108090	286294	430735	92983	269983	464360	80431	235668	381816	46817	137750	168026	29540	73133	77807	24088	33625	47314	23693	33951	44548	24166	36172	38985	24595	39314	13539
1 - 208	4140	119121	356943	528140	106988	312535	509147	108719	298216	496277	109524	296251	460092	109494	298961	465768	109075	288407	432334	93799	270471	465619	81147	237700	383469	47261	138858	169869	29428	73548	78200	23901	33592	47690	23853	33926	44744	23850	35815	39351	24618	39238	13663
1 - 209	4160	118538	358894	531324	107980	312806	512723	109581	298609	497266	110028	296793	463018	110456	300316	468071	109692	289288	435246	94806	272015	468410	81376	237619	384756	47475	139287	171309	29727	74078	78706	24130	34301	47708	23541	34321	45283	24134	36228	39171	24555	39380	13877
1 - 210	4180	119786	360262	533505	108714	315299	512601	110159	300234	498133	110071	298703	463953	111373	301467	469453	110087	288611	435829	95127	271799	470239	81788	238012	386273	47714	140218	170811	29767	74090	79299	24035	34330	47840	23662	34122	45262	24112	36343	39201	24426	39442	13895
1 - 211	4200	121144	361360	536445	109358	316098	516327	110789	301752	500287	110911	298744	466825	111557	302741	471662	110759	291388	436913	95509	273925	471892	82074	239705	388048	48275	139977	172126	29779	74734	80166	24149	34083	48678	23478	34492	45762	24199	36454	39641	24472	39768	13578
1 - 212	4220	121178	363270	537908	109147	318320	517682	111414	303039	503091	111209	301711	468126	112471	304515	472623	111001	291876	439771	96478	273858	472136	82348	240369	390148	48047	141128	173376	29942	75184	79869	24334	34435	48915	23540	34330	45498	24017	36823	39612	24768	40067	13707
1 - 213	4240	121996	364245	539466	110489	318753	519700	112537	303011	504419	112542	301928	469616	112709	305111	475658	112205	293596	441519	96460	276256	475577	82923	241358	390093	48361	141323	173393	29797	75541	80770	24515	34501	49057	23910	34509	45592	24162	36761	39655	24711	39752	13977
1 - 214	4260	122547	366006	542798	111883	320352	522125	112741	305680	505774	112749	301562	472054	113115	305748	476606	113050	294355	443144	97427	276527	476877	83381	241805	392478	48682	141938	174693	29936	76010	81004	24232	34981	49109	23862	34589	45926	24119	36801	39442	24839	39631	14191
1 - 215	4280	122966	367293	544275	111836	321883	523615	113589	305044	508862	113560	304678	474493	114278	307861	479532	113461	294422	445583	97918	277868	478923	83616	242862	392938	48631	143160	175494	30348	76207	81782	24292	34605	49391	23944	34518	46383	24109	36782	39678	24775	39963	13988
1 - 216	4300	123649	367916	544830	112005	322371	524469	114098	306859	510989	113999	305369	474940	115542	309175	481050	113526	295628	444906	98681	277976	479681	84363	242780	394103	48542	143590	176717	30347	76455	82350	24360	34939	49305	23781	34662	46762	24004	37049	39555	24827	40465	14092
1 - 217	4320	124786	369515	548664	113373	324525	527449	114893	307563	512967	114806	305531	477094	116031	309121	483366	114609	297471	447764	98768	278992	482757	84688	244121	396325	48899	143840	177210	30586	77242	82700	24645	35074	49925	24003	34967	46593	24478	37299	39702	24841	40176	14057
1 - 218	4340	125586	371222	550574	113513	325486	529955	115408	308728	514959	115838	307225	479532	116007	310815	485683	115065	297579	450826	99758	280306	483962	85550	244650	397639	48698	144850	178014	30629	77702	83067	24231	35381	49892	23912	35111	46874	24474	37011	40175	24564	40330	14136
1 - 219	4360	125546	373105	552444	114063	326706	531378	116352	309392	516706	116262	308783	481077	116763	312305	486008	115765	299001	451828	100220	280699	485412	85572	246018	399495	49104	145232	178917	30446	78135	84404	24287	35381	50206	23856	35170	46689	24366	37451	39840	24959	40658	14070
1 - 220	4380	126386	374893	554164	114389	328277	534426	116620	311221	517844	116703	309744	484125	117712	314120	489706	117146	300139	454592	100612	282243	487647	86032	245950	401107	49650	145901	180107	30471	78056	84133	24627	35444	50904	24276	35291	47252	24443	37674	40006	24901	40454	14270
1 - 221	4400	126914	374135	556535	114969	330011	536594	117276	312088	520472	118240	310097	483868	118290	316328	490682	117338	301657	455662	100986	282650	490113	86264	246587	401554	49364	146187	179953	30889	78275	84940	24477	35133	50891	24137	35389	47569	24590	37672	39951	24793	40739	14241
1 - 222	4420	127891	376451	558120	116320	330011	538368	118296	311953	522911	118115	311858	486171	119059	317372	493784	118432	303079	456936	101279	283490	490330	86765	247441	402137	50421	147164	181833	30660	78849	85459	24671	35735	51086	24154	35532	47777	24438	37993	40252	25096	40848	14383
1 - 223	4440	127975	377982	560437	116505	332450	537488	118342	313660	525065	118693	313280	490289	120032	317859	494028	118432	303201	458615	102696	285197	492050	86934	248064	405036	49995	147709	182492	31068	79036	86150	24731	36186	51311	24368	35199	47994	24635	37867	40006	25025	41327	14255
1 - 224	4460	128709	379364	562225	117172	332707	539980	119227	314933	525634	119482	313619	490018	119982	318970	496074	119136	304556	460675	102737	287107	495044	87573	249446	405334	50085	148168	183257	31047	79491	86255	24736	35734	51764	24509	35757	48430	24665	37662	40128	25129	41064	14466
1 - 225	4480	129047	379987	564664	117193	335268	542703	119941	315705	528926	120095	314351	493635	120886	321815	497808	118953	305667	463303	103190	287933	495708	87540	250922	407542	50282	148209	184283	30821	80402	86447	24942	36393	51881	24282	35870	48524	24276	37812	49855	24679	41458	14486
1 - 226	4500	130153	382683	567454	118719	335837	544966	120552	317141	531852	120844	315258	494177	120853	320352	499027	120322	306480	463872	103700	288516	497916	88414	251694	409073	50147	149209	184981	31253	80367	87318	24506	36215	52151	24219	35998	48391	24364	38346	49961	25151	41151	14368
1 - 227	4520	130298	383536	569229	119120	337245	547486	121340	318469	533383	121432	316992	495992	122232	322330	500883	120927	307482	466297	104548	288841	498526	89036	251992	409046	50614	149369	185505	31546	80823	87510	24982	36321	52335	24511	36175	48531	24727	38524	50389	25153	41248	14530
1 - 228	4540	130797	384972	570692	119677	338546	549464	121797	318794	535198	121741	318523	496710	122969	323888	505381	122074	309568	467828	104917	289220	501384	89352	253293	412013	50748	150556	186715	31469	81176	87936	24930	36455	52457	24230	36479	48894	24439	38709	50528	25184	41878	14435
1 - 229	4560	131772	386652	573104	120609	339169	551469	122216	319959	537339	122321	318997	500829	123469	325500	504961	122088	310625	469264	105178	291158	505205	89810	254377	412555	51028	150436	187603	31340	81407	88329	25014	36509	52607	24364	36230	49105	24874	38715	50898	25126	41725	14501
1 - 230	4580	132173	388373	575976	121069	339941	553257	122743	321368	538409	122926	319498	502360	123606	326584	508510	123504	312291	470131	105815	292580	505394	90036	254106	413706	51683	151759	188718	31260	81971	88939	25069	36839	53129	24343	36301	49108	24799	38693	50773	25487	41671	14666
1 - 231	4600	132935	387885	577249	121602	342258	553934	123220	322140	541836	123919	322343	503430	125017	328250	509025	123853	313009	473287	106792	293176	506763	90210	255704	415576	51399	152429	189384	31462	82524	89898	24951	36941	53415	24651	36517	49448	24778	38960	51197	25019	41574	14797
1 - 232	4620	133075	389890	578969	121979	343870	558107	124353	324430	543096	124759	323468	506884	125185	328860	511558	124558	314391	475238	107543	293881	507779	90826	255731	416009	51389	152617	190629	31894	82913	90552	24759	36536	53731	24328	36788	49690	24939	39156	51630	25210	42333	14918
1 - 233	4640	133916	392694	584375	122756	346254	559163	124613	325351	546131	125047	323779	508835	126142	331271	514051	125203	316464	477216	108051	294328	510420	91594	256409	417418	51838	153715	191366	31902	83566	90615	24837	37167	53867	24700	36804	50185	24859	39348	51800	25362	42399	14848
1 - 234	4660	134818	392735	584768	123205	346444	558852	124732	327180	545305	125437	325134	509675	126217	331339	514512	125823	316721	479140	108262	295737	511775	91972	257520	420128	52380	154208	192150	32234	83537	91058	24953	37051	53923	24502	37082	49705	24788	39286	51590	25619	42258	14833
1 - 235	4680	134825	394496	584998	123697	347040	563499	126294	327099	549382	126109	326638	512398	127554	332246	518643	126491	317114	480061	109338	297132	513563	91983	258224	421090	52525	154573	193355	31846	83716	91801	25225	37393	54611	24859	37049	50414	25176	39716	51746	25312	42594	14881
1 - 236	4700	135985	394537	587233	124403	349045	563905	126650	327667	552078	127194	327478	512764	127744	334915	519145	127216	319146	482906	109926	297945	515135	92516	257818	422133	52839	155200	194648	32430	84303	92439	25316	37323	54884	24482	37113	50286	25056	39812	52000	25323	42576	14699
1 - 237	4720	137219	395864	589834	124809	350833	566736	127108	330336	552525	127369	329632	514918	128201	334360	521475	127687	320325	483353	110654	299367	516693	93074	259376	423745	52934	155615	195415	32460	84997	93369	25172	37955	55054	24728	37227	50915	25114	39901	52320	25439	42757	14867
1 - 238	4740	137545	398140	592761	125514	352147	568199	127574	331190	554720	127997	329347	517329	129505	336243	521475	128681	322100	485696	111522	299570	517858	93122	261245	425370	53358	156690	195993	32363	85224	93479	25377	37877	54953	24699	37482	50679	25042	40061	52393	25138	42758	14718
1 - 239	4760	137629	399156	595158	125837	352933	572548	127854	331677	557185	128759	331027	519361	129915	336920	525322	128755	323170	486862	111720	301047	521163	94106	262708	425425	53832	157165	196214	32867	85618	93667	25330	37864	55207	24661	37375	51001	24973	40201	52636	25326	42706	15020
1 - 240	4780	138441	400877	596676	127148	355033	571356	128845	332355	558242	129018	332545	521881	130487	339738	525363	129813	323847	488501	112399	301101	521461	94392	262044	428744	53765	158082	197195	32399	86403	93879	25451	37952	55500	24705	37453	51444	24772	40161	52896	25324	42819	14904
1 - 241	4800	138910	402123	597936	127913	356117	575095	129686	335064	559624	130431	333628	523087	131026	340659	528966	130603	324999	490574	113810	302903	524022	94689	262898	429299	54043	157819	198734	32588	86143	95085	25718	38256	55978	24847	37857	51559	25044	40341	52647	25877	43092	14796
1 - 242	4820	139287	403126	600889	128519	356130	575881	129938	335078	562537	131087	334251	524144	131596	341404	530064	130833	326082	492308	113333	302903	525634	95557	263304	430220	54318	158909	199338	32849	86614	95806	25444	38010	56324	25005	37579	51888	25270	40360	52836	25576	43606	15025
1 - 243	4840	140066	404901	603084	129282	357770	578319	130756	337205	564067	130879	335308	527693	132278	342136	532055	132089	327261	494150	114277	304000	526880	95474	264551	431575	54581	158967	199837	32766	86919	96091	25589	38541	56302	25109	38022	51487	25559	40508	53249	25827	43578	15187
1 - 244	4860	140510	406838	604587	129865	359287	580568	131338	337408	566072	131358	335444	529224	132761	343437	534832	132335	327640	497456	114021	305626	526731	95521	266325	433445	54444	160424	200475	32955	87192	96540	25504	38885	56681	25090	37951	52213	25158	40448	53393	25681	43774	14853
1 - 245	4880	141356	407922	608042	130151	360940	583427	132305	338641	568213	131252	337354	530416	133364	344859	535076	133038	329849	498201	114512	307279	530579	95987	266136	434095	54896	160389	201896	33381	88052	97469	25495	38704	56749	25155	38486	52426	25058	41076	53657	25315	43672	15158
1 - 246	4900	142189	409114	609370	131177	362931	583860	132353	339061	570177	133172	338492	533884	134878	346674	537190	133471	330973	501046	115333	307347	532895	96501	266488	434677	54986	161244	202951	33265	88507	97423	25854	38801	57526	25023	38258	52908	25299	41144	54064	25618	43527	15241
1 - 247	4920	143072	411214	611198	131061	362958	586136	133501	340510	572087	133494	339020	535063	135084	346539	539642	134218	333019	500897	115616	308268	533126	97388	267043	437983	55097	161901	202594	33281	88978	98443	25682	39029	57601	25079	38409	53025	25372	41117	54267	25471	44239	15145
1 - 248	4940	142789	413002	614070	131507	364503	588764	134759	343260	575163	134192	341174	536336	135724	348273	541240	135260	332856	503403	116590	309460	535564	97092	268764	439568	55586	161598	205139	33855	89444	99146	25633	39524	58076	25127	38826	53075	25330	41288	54549	25820	44336	15273
1 - 249	4960	143992	413706	615926	132461	366264	589997	134988	343707	577181	134944	342651	537718	136827	350075	543259	136167	333682	505895	117010	310720	536634	97948	268777	440435	55210	163225	212109	33367	89361	99220	25533	39249	58329	25387	38836	53409	25366	41651	54161	25907	44325	15215
1 - 250	4980	144667	414560	616414	132687	368824	593126	135694	344886	577086	135516	344249	540062	137466	350034	545670	136609	335186	507074	117127	310639	538761	97942	269441	441993	55800	163567	206098	33517	89630	99716	25740	39771	58339	25379	38743	53360	25540	41355	55080	25982	44680	15426
1 - 251	5000	145312	415711	619611	133408	370179	594671	136830	345929	579918	136245	345103	542351	138468	351470	545968	136577	335931	508971	117623	311939	541145	98552	270552	443510	55876	163661	207046	33996	90018	100694	25941	39952	58445	25455	38974	53691	25708	41856	55221	25895	44275	15396
1 - 252	5020	145807	417066	621251	134055	369800	595565	137076	346485	581557	136717	345929	544112	139459	353191	549111	137455	336785	510204	118584	312129	543530	98956	270837	445610	56288	164235	213938	33678	90168	100975	25922	39628	58741	25310	39069	53990	25539	42060	55051	25869	44473	15573
1 - 253	5040	146222	418326	625369	134401	371967	598464	137994	348612	584714	137339	346065	546212	139606	354938	551658	138736	339142	512913	119718	313633	544763	99831	272056	446667	56493	165773	209569	34275	91109	101460	25922	40295	58987	25324	38992	54497	25603	41825	55281	25679	44555	15736
1 - 254	5060	148145	419857	626114	135556	372793	601526	138443	349614	585757	138008	349411	547743	139978	355317	553338	138974	339454	514647	119947	315001	546077	99844	272408	447466	56841	165956	216499	33985	91364	102251	26055	40084	59055	25605	39280	54552	25524	41831	55721	25825	44539	15642
1 - 255	5080	148077	421740	628634	135504	373525	601729	139128	350305	590065	138801	349844	548420	140260	356347	553785	139512	340863	515324	120230	316288	548014	100511	273993	448279	56464	166310	216106	34209	91991	103479	26210	39955	59875	25482	39239	54657	25792	42099	55594	25847	45040	15731
1 - 256	5100	148274	423257	630083	136912	375422	603991	139745	349926	589685	140067	350305	552349	140449	358271	556142	140839	342326	517045	120481	315922	550398	100578	275199	450595	57092	167347	219005	34349	92814	103809	26466	40786	59747	25435	39524	54761	25507	42117	55994	26038	45150	15673
1 - 257	5120	148613	424950	633443	136460	377643	605509	140489	352906	591677	140261	351809	553690	140813	358284	559123	141158	343545	518982	121363	317954	551184	101753	275660	451815	57405	167058	218625	34382	92865	103890	26398	40306	60351	25441	39477	55379	25762	42544	56266	25851	45303	15531
1 - 258	5140	148942	426278	635407	137857	378212	609072	141109	353299	594373	141105	353665	554991	141428	359829	558947	141213	344033	522897	122442	319106	553650	101484	276513	453495	57238	168019	220183	34637	93172	104170	26216	40612	60927	25699	40020	55283	25683	42737	56344	26037	45474	15680
1 - 259	5160	150413	426630	635069	138440	378619	610264	141562	354532	596378	141505	353881	557389	143252	361549	561941	142602	345143	523304	121685	320122	554747	101782	277759	454727	57856	168653	220996	34093	93906	104501	26223	41001	61092	25542	40084	55456	25575	42945	56684	25942	45417	15898
1 - 260	5180	150744	428026	638686	138598	380407	610413	142233	355792	599033	142632	355141	559339	144370	362064	564122	142620	346430	524442	122850	320338	556346	102196	277922	455418	57587	169616	221484	34730	94134	105494	26176	41382	61227	25519	40026	55633	25685	42579	56887	26105	45508	15936
1 - 261	5200	150763	429462	640623	139915	382331	614518	142352	357119	599927	143290	356212	560572	144631	363703	565111	143812	348043	527314	123392	321896	557294	102674	278884	457450	57943	170000	222961	34509	94333	106351	26205	41953	61193	25928	40327	56043	25743	43081	57064	25912	45727	15637
1 - 262	5220	151517	431277	641829	140218	382751	617024	142945	357837	604249	144202	358203	562808	144686	365370	567238	144530	348259	529143	124207	322330	559746	103102	278924	459591	58431	170782	223760	35002	94924	106778	26443	41613	61219	25745	40399	56469	25535	42905	57421	26455	45752	15782
1 - 263	5240	152514	432808	643617	140819	385284	618013	143836	358840	604750	144423	357282	566560	145091	366548	570638	145362	350698	530741	124207	323576	562279	103249	280537	459984	58882	172339	225128	35326	95381	106975	26415	41394	62087	25619	40280	56531	25577	42954	57310	26058	46134	15998
1 - 264	5260	152773	433567	647830	141096	386124	619042	144375	360777	606159	144893	358447	567319	146241	367226	570828	145644	351727	532976	124758	325188	563485	104222	281241	460837	58610	172275	225372	35004	95522	107568	26273	41348	62397	25831	40286	56609	25890	43229	57741	26284	46389	15977
1 - 265	5280	153123	433092	649497	141707	387248	621887	145244	361495	609221	145512	360425	569229	147269	367632	572819	146000	353163	534629	125847	326055	564555	104514	282555	463384	58696	172664	226104	35414	96125	108199	26380	41767	62654	25894	40665	56860	25768	43497	57809	26168	46344	15923
1 - 266	5300	153648	434867	651258	142227	389131	624841	146686	363703	611375	146144	361658	570448	147218	369949	576111	147975	353245	535103	126397	326082	566371	104796	282758	464509	59328	173512	227201	35075	96560	109656	26873	42308	62937	25996	40780	57286	26057	44107	58237	26130	46171	15999
1 - 267	5320	154648	436113	653683	143481	389795	626534	147365	363812	611564	146846	364015	573537	148237	369691	575935	148240	354166	537149	126227	328182	568538	105498	283869	466934	58932	173796	228366	35408	96943	109508	26541	42270	63033	25770	40961	57498	26059	43783	58338	26143	46224	16269
1 - 268	5340	155293	438078	655539	144018	390622	626155	146966	365478	615127	147684	365044	574377	148859	371439	579268	148285	354789	538991	127205	329672	569012	105299	284397	466216	59438	174842	229043	35579	98097	109926	26772	42229	63695	25913	41058	57270	26260	44238	58718	26228	46646	16012
1 - 269	5360	155382	439866	657598	144260	392410	629609	148178	365681	617918	148232	365519	576883	149145	373064	580135	149526	357228	540306	127522	330133	572006	105512	285630	468844	59600	174978	229748	35628	97740	110599	26468	42674	63704	25876	41196	57973	26362	44357	58860	26302	46559	16207
1 - 270	5380	156346	442223	658966	145105	393128	630259	148566	366467	619896	149263	366467	579850	149892	374473	582790	150184	356875	543178	128153	330092	574431	106832	286877	469413	59954	175655	230628	35782	98639	111446	26859	42572	64097	25749	41471	57954	25935	44279	58827	26135	47024	16174
1 - 271	5400	156848	442792	662258	145929	395634	633240	148684	369420	619787	149949	367320	581205	150618	376370	584145	150360	359151	543950	129167	331041	574079	107438	286958	471905	60223	176555	231929	35921	98416	111916	26737	42876	64089	25910	41772	58293	25878	44632	59102	26374	47225	16159
1 - 272	5420	157165	443564	663247	146137	395770	634757	150253	369122	622754	149407	369095	580744	151813	376682	586610	151214	359924	548502	129695	333086	576694	107195	286592	473788	60009	177474	232688	35802	98727	113060	26914	42709	64481	26013	41808	58260	26064	45097	59729	26439	46913	16315
1 - 273	5440	157593	443646	665401	146555	396542	638334	150175	371195	623513	149763	369935	583183	152394	377562	588656	151841	361454	549748	130175	333723	577344	107892	288638	475590	60298	177256	234503	36109	99790	112673	27188	43145	64792	26255	41719	58515	26239	44969	59374	26453	46773	16631
1 - 274	5460	159033	446653	666255	147162	398628	639824	150208	371290	626439	151975	369772	587111	152187	379269	589157	152117	361861	549193	130619	334373	579823	107875	289640	475468	60668	177935	235316	36127	100024	113903	26881	43355	65103	26130	42008	59012	26200	45287	59590	26539	47433	16669
1 - 275	5480	159478	447832	668598	148413	399915	642791	151686	373417	627835	151385	372224	588033	153146	380190	590918	152557	362552	552132	130830	335891	580148	108384	290155	477582	61175	178779	235478	36440	100503	114134	26776	43503	65134	26208	41896	59046	26179	45735	60004	26541	46986	16337
1 - 276	5500	160013	448577	670143	147958	400376	643549	152192	373119	629609	153072	372048	589496	153547	380475	592937	154105	365112	553433	131690	337801	583779	108455	289857	478720	61437	179509	237957	36318	100581	114908	26670	43952	65714	26506	42068	59320	26092	45587	60466	26516	47805	16688
1 - 277	5520	160117	449932	672635	148140	402394	645040	152689	374826	631953	153529	372970	592693	154858	383428	594874	154411	364272	556346	131905	338221	586434	108960	291185	480278	61027	179926	237497	36442	101441	114562	26636	43908	65611	26551	42781	59632	26199	45993	60158	26399	47508	16564
1 - 278	5540	161003	451097	675656	148841	402408	649239	152908	375923	633077	153865	374920	593506	154789	382995	596730	155336	366006	556115	132448	338668	588249	109447	292499	482174	61531	180365	238852	36239	101431	116424	26657	43832	66877	26391	42034	59657	26316	45873	60941	26594	47526	16718
1 - 279	5560	161829	452384	677973	150403	402787	648277	154162	376898	636898	154261	376695	594549	155601	385555	598965	155669	367591	557985	133003	340388	587545	109960	294341	483502	61761	182261	240288	36548	102462	116096	27256	44024	66276	26356	42662	59696	26470	45783	60771	26613	47975	16694
1 - 280	5580	161916	455202	681048	151153	406513	651705	154750	378524	638361	155777	376316	597285	156379	386869	601891	156352	368851	559014	133062	340009	590796	110526	294599	485886	62159	182629	239854	36686	103012	116985	27452	44226	67371	26384	42819	60404	26567	46154	61134	26828	48081	16592
1 - 281	5600	161651	454538	681373	150740	407949	652775	155614	381518	639770	155499	379377	599074	156819	386476	603490	157613	370802	562388	134331	342353	590647	110988	294653	486293	61843	183574	241222	36691	102906	117474	27616	44387	67212	26497	42492	60481	26456	46743	61540	26687	47972	16754
1 - 282	5620	162658	456922	683676	151201	407800	656528	155690	380502	643536	156047	379120	599914	157681	388928	606023	157267	371723	563363	134843	343884	595484	111493	295100	487674	62534	183750	242591	36810	103832	118375	27134	44434	67651	26767	42955	61270	26283	46479	61479	26539	48245	16905
1 - 283	5640	163564	458670	686508	151656	410414	657449	156177	381843	644281	157922	379459	600862	158512	389741	607730	158364	371899	564745	134651	343816	596635	111650	296861	488311	62389	184079	243132	37022	103501	118996	27286	44612	67094	26336	43107	61038	26446	46615	61667	26691	48314	16831
1 - 284	5660	164309	459808	688621	153103	411105	658316	157022	383117	646950	157900	381721	604669	159180	390771	607947	158940	372888	567089	135839	345062	598274	111764	297132	491102	62669	185117	244108	37033	104023	118772	27315	44832	67766	26464	42890	61614	26512	46815	61427	26843	48816	17112
1 - 285	5680	164633	459686	689393	152963	413151	661662	158599	384620	647803	158501	381830	606552	159124	391922	609627	159247	374690	568443	135814	346187	598762	112555	298581	493202	62980	185950	245463	37194	104825	120139	27713	45182	68257	26649	43057	61454	26777	46953	62104	26674	48721	16833
1 - 286	5700	165093	462192	692780	153855	414357	664101	157944	385257	650567	159241	383401	609180	160762	391042	613027	159974	374040	571695	136322	346593	600740	112689	298053	493418	62995	186194	245287	37416	104987	120780	27427	45501	68836	26758	43550	61701	26668	47186	62378	26804	48970	17010
1 - 287	5720	165919	463777	694975	154782	415400	664995	158798	387276	650716	159040	384254	609478	160881	393318	613800	161216	376722	572684	137451	348070	602447	113671	299733	494136	63368	186243	247359	37467	105689	121390	27425	45722	68615	26934	43686	61996	26660	47618	62318	26880	48738	16929
1 - 288	5740	166342	464658	693742	155202	417635	666634	159812	387316	655173	159430	385284	612377	161253	395174	615791	161389	377359	572670	138187	349560	605332	113714	299868	495938	63408	187597	247766	37617	105975	121699	27193	45064	68998	26750	43643	62230	26880	47539	62910	26700	49123	16932
1 - 289	5760	166784	466405	697319	155576	417283	668544	159682	389267	655661	160138	386124	614667	162083	396366	618297	162053	379716	574797	138913	350075	606200	113750	300221	497428	64175	188832	249066	37981	106183	122593	27400	45753	69757	26781	43988	62237	26878	47536	63121	26712	49194	17040
1 - 290	5780	167385	467692	699188	155840	420168	667718	160218	391082	656975	161288	387438	615954	161941	396623	621102	162282	380001	578482	138483	351578	607067	114366	302442	497063	63773	188777	249960	37881	106377	123085	27624	46019	69925	26721	43930	62609	26680	47422	63300	26949	48880	17243
1 - 291	5800	168255	469399	700963	156933	419234	672825	161070	393209	659765	161779	388793	616360	163992	396935	620803	163372	380624	579051	138802	352202	609695	114662	303431	499704	64468	188898	250719	37870	107023	123626	27824	46321	70409	26938	44061	62603	26732	48005	63092	26867	49195	17012
1 - 292	5820	167773	469440	703510	156847	419437	675399	162309	393399	660402	162286	390432	619571	163154	400118	622863	164518	382277	580135	140205	352906	611198	114856	303662	501858	64587	191248	251410	38215	107827	124299	27918	46195	70469	26874	44332	62835	26910	48162	63529	26762	49486	17303
1 - 293	5840	168848	471336	706951	157740	423487	675982	162598	393859	663965	163084	391462	623228	164187	399576	624908	164307	383062	582031	140772	354654	611822	116218	304339	502929	64683	190963	252738	38160	108879	125142	27763	46135	70404	27296	44444	63042	26940	48121	63583	26851	49914	17194
1 - 294	5860	169331	471648	706449	157640	424761	676564	163614	395336	666458	163337	392505	624041	165270	400240	629000	165202	383008	583007	141176	354992	614274	115898	305314	503701	65186	191174	254160	38370	108659	125866	27861	46652	71126	27086	44439	63318	26854	47908	63782	27223	49693	17531
1 - 295	5880	169966	474696	710297	159060	424625	679964	163970	395539	667501	164300	393236	625125	165516	403275	629758	166341	384539	586231	141799	356970	615317	115481	306005	504988	65392	191747	254905	38332	109022	126087	27941	46921	71415	26970	44502	63732	26749	48487	64218	26958	49540	17365
1 - 296	5900	170822	474357	711177	158621	425763	681956	164594	397138	671105	163995	393859	627415	166321	403221	631912	166528	385840	587748	142285	357702	617308	116656	307211	504961	65512	192571	254770	38606	109991	126644	27831	47190	71785	27071	44842	63962	26893	48755	64327	27023	49803	17606
1 - 297	5920	170742	475942	713697	160073	428202	684611	165138	398411	672337	165480	394740	628065	167919	404535	630896	166941	387546	588629	142498	357946	619151	117069	308200	507711	65534	193563	255122	38603	109845	126899	27964	47008	72110	26969	45025	64143	26898	48466	64418	26836	50146	17606
1 - 298	5940	171382	476864	715675	161082	428622	686467	165155	399197	671877	165251	397761	630205	167474	406093	635028	167598	388386	590078	143260	359449	620993	116996	307387	510353	65613	194696	257994	38677	110741	127864	27821	46887	71810	27032	45025	64444	27309	48760	64867	26876	50595	17607
1 - 299	5960	171562	477798	717219	161084	429123	687781	166301	400484	676429	166213	398127	632928	168125	408111	635841	168192	389782	590688	143243	360222	622226	117959	309866	511043	65928	194153	257601	38938	111569	128271	28044	47116	72683	27228	45109	64650	27136	48660	64951	27034	50351	17436
1 - 300	5980	172469	478381	717802	161175	431629	690247	166294	401256	677756	167223	399549	634432	168575	408071	637778	168777	391096	594237	143812	361915	623283	118288	309324	511572	66309	195389	259728	38827	110914	128289	27958	47649	72197	27240	45208	64603	27251	48831	65359	27170	50583	17465
1 - 301	6000	172686	480589	720877	162337	432293	691331	166657	403302	678881	167878	399549	635407	169524	409872	640257	169954	391136	596933	144210	361441	625938	119219	310910	512507	66560	196502	261001	39134	112179	129956	28154	48014	73264	26848	45241	65208	27014	48840	65661	27012	50389	17938
1 - 302	6020	172858	481294	723465	163110	433743	692767	167601	403166	681468	168164	399996	639052	169587	411701	641856	170490	391963	599737	145420	363080	627740	118737	311262	513482	66766	196764	261245	39149	111768	130101	28229	48167	73583	27173	45516	65861	27104	49201	65443	27259	50624	17841
1 - 303	6040	173729	483109	724860	162774	433743	694758	168311	403979	684747	168611	401920	640501	170794	412311	643725	170144	394428	599358	145875	364435	629975	119020	312251	515934	66722	197860	261895	39209	112995	130148	28231	48243	73753	27154	45647	65483	26688	49499	65812	27278	50983	17730
1 - 304	6060	174359	484829	726770	163770	436872	698389	168731	404914	686833	169495	403857	642371	170909	414438	646448	171549	395296	601241	146330	363852	629650	120400	313036	518738	66849	197704	262492	39288	113085	131223	28229	48195	74213	27506	46046	65829	26875	49408	65768	27184	51148	17783
1 - 305	6080	175398	485263	730022	164587	438755	699364	169783	408003	686901	170091	404806	643400	171752	416362	644850	172737	395350	603178	146971	367673	631668	119733	313876	517912	67384	198942	262912	39503	113460	131856	28029	48487	74570	27468	45885	66134	26952	49729	66083	27145	50686	17872
1 - 306	6100	175695	486564	730631	164422	438444	701491	169763	408409	689366	170636	404711	644606	171768	417215	648765	172326	396406	604913	146788	367415	634730	120098	314459	520093	67392	199332	264659	39437	113975	132713	28515	48752	74665	27448	46276	66073	27246	49526	66587	27204	51061	18002
1 - 307	6120	176826	488352	732514	165137	440584	703753	170317	408233	693607	171300	406445	648372	173169	418082	651407	172824	398642	606511	147243	367212	637385	121010	316003	520960	67387	200337	265215	39815	114518	132969	28519	48808	74798	27271	46200	66397	27264	50100	66618	27246	51259	18154
1 - 308	6140	177003	489327	734614	165540	441397	704851	169808	410347	693539	172093	408342	649239	173598	418245	652342	172498	397829	608814	147982	368973	638699	121149	316274	523710	67868	199779	266136	39858	115279	133556	28432	48886	75593	27551	46256	66431	27210	49997	66755	27387	51433	18125
1 - 309	6160	177398	490357	736998	167116	443036	707154	171012	410468	694717	172487	408355	650269	175507	420995	653710	174666	399847	610657	149142	370314	639634	121572	317074	522532	68367	201917	268100	39933	114843	134192	28806	48999	75623	27488	46740	67234	27363	50167	66992	27131	51819	18194
1 - 310	6180	177389	491739	739125	167000	443524	706937	172457	412528	695896	172722	410753	654211	174451	420548	656352	175218	401920	609790	149718	370951	642113	121823	318455	526284	68335	202497	267612	39714	115739	134589	28463	49369	75632	27456	46644	67577	27374	50172	67366	27289	51713	18161
1 - 311	6200	178516	493960	740399	167049	446247	710785	173199	413286	699540	173183	410455	654983	175502	422675	658004	175897	403153	612052	149948	372441	643942	122212	318726	526433	68166	202053	269794	40062	116735	135597	28747	49471	76303	27664	46892	67431	27572	50419	67480	27341	51521	18321
1 - 312	6220	178587	494367	742485	167797	447493	713088	172903	414871	700814	173867	412338	655485	175926	423758	660321	175975	402462	614694	150196	373674	644037	123135	320772	529224	68430	203930	270430	39997	116870	136122	28788	49763	76498	27508	47170	67538	27403	50826	67176	27319	51610	18265
1 - 313	6240	179300	495911	743989	169285	448645	715038	173898	414343	702168	174933	413720	657246	176515	425127	661906	176791	404589	617837	151016	375367	647966	122709	320447	529414	68826	204162	270823	40180	116849	136066	28447	49372	76896	27760	47305	68174	27537	50891	67465	27355	51979	18411
1 - 314	6260	179603	496792	745154	169619	448143	714171	174936	416578	705054	175987	413354	658736	177239	425127	663125	177350	406133	619557	151643	375923	646625	122968	321178	529779	68996	209075	271189	40293	117267	137180	28961	49864	77076	27889	47608	68395	27327	50740	67985	27108	52098	18360
1 - 315	6280	180883	498174	747755	169660	450880	717626	175592	418136	707113	176158	414804	661323	177068	427105	666905	178644	406675	619598	152763	377345	649483	123645	322316	533166	68929	205162	273722	40594	118281	137906	28628	50319	77526	27660	47340	68556	27621	51028	68799	27482	52502	18414
1 - 316	6300	180860	497442	750004	170007	450731	719211	174898	418963	708603	176861	415725	663328	178366	428337	667162	179295	407732	621318	151886	377820	651068	124334	322628	533518	69881	205695	273627	40781	118509	138459	28903	50452	77635	27550	47740	68615	27416	51311	68223	27112	52344	18561
1 - 317	6320	180823	500097	751711	169648	453495	720837	176032	420358	712126	177612	417012	667122	179611	429204	669547	179153	408382	624028	152323	377413	651420	124576	322560	535090	69850	206698	275185	40700	118633	138442	28787	50591	77730	27885	47645	68955	27441	51415	68887	27404	52457	18580
1 - 318	6340	181631	502305	753784	171705	452113	722950	175894	421604	713223	177399	418231	667393	179196	429651	671741	180055	410550	625762	153547	380746	654821	125389	324944	536648	69726	208617	276350	40618	119679	139843	29196	50612	78177	27746	48046	69587	27836	51358	68680	27503	52406	18338
1 - 319	6360	182392	504053	755111	171468	454578	724562	176908	420981	714375	177639	419924	669425	179588	430898	672717	181194	412352	626629	153388	380001	655119	125331	326001	537136	70395	207602	277868	40729	120009	140776	29066	50539	78563	27862	48165	69674	27576	51482	69497	27546	52612	18577
1 - 320	6380	182918	503457	758430	171842	456367	726364	177741	422796	716542	179061	421035	673123	180740	432930	674776	180461	412108	628105	154633	382277	658736	126025	325852	540170	70115	208484	278044	41023	120693	141288	28992	51236	78952	27698	48328	69379	27690	51826	69221	27568	52861	18602
1 - 321	6400	182983	506329	760977	172134	457396	728857	177364	425181	720037	179378	421672	671944	181478	433838	676361	181695	413639	630571	154440	382642	658966	126274	327424	539994	70465	209807	279642	40968	120042	141382	29114	50747	78870	28035	48077	70229	27828	52309	69459	27391	52751	18751
1 - 322	6420	184185	506031	760625	173147	458629	730807	179067	425858	721189	179914	423271	674126	181893	433946	677865	182634	412975	630259	155666	383699	661743	126335	328386	542053	70764	210426	280713	40972	121739	141818	29196	51404	80121	27930	48283	70118	27641	51957	69584	27602	52954	18735
1 - 323	6440	184051	507277	761560	173552	459171	733138	179555	427308	723478	180620	424409	677553	182872	436439	680831	182675	415969	633321	156143	384458	661947	127273	329347	542270	71083	214846	281729	41114	121351	142917	29129	51291	80339	28388	48500	70219	27709	52327	69755	27660	53032	19014
1 - 324	6460	184629	508700	764852	173531	460851	735793	179425	428161	725050	181238	424856	679287	183935	437617	682322	183880	416416	635692	156069	386368	664507	127211	329347	543760	70975	210826	281065	41818	121733	142678	29140	51499	80490	27814	48516	70890	27715	52163	70148	27291	53089	19003
1 - 325	6480	185089	510204	766708	174622	462612	737784	179867	429218	728179	181956	426752	678515	183231	438118	684164	184093	418312	636085	156751	385812	666377	128137	330553	546023	71008	212091	283327	41351	122840	144136	29087	51754	80369	28055	48886	71193	27837	52697	70689	27285	53393	19079
1 - 326	6500	185163	510651	768157	174958	463154	737716	180549	429516	725985	182301	426576	682349	184651	438715	685912	185145	418732	638347	156910	387682	668612	127793	330607	547188	71305	212921	282799	41665	122895	144777	29072	51832	80856	27792	48859	71214	27924	52657	70676	27909	53404	18765
1 - 327	6520	185509	512886	769675	175764	464346	738854	182016	430085	730130	182630	426996	686277	184013	440191	687578	185162	419532	641531	157573	387777	670319	128253	332409	548637	71729	218463	284235	42106	123280	145000	28937	52466	81375	28130	49273	71047	27874	52620	70703	27894	53408	19087
1 - 328	6540	186446	514837	772289	176256	465335	742146	182021	431575	732040	183396	429746	684367	184736	441045	689285	185807	420019	642073	158772	390527	672283	128190	332450	550547	71731	214431	287175	41654	123089	145251	29068	52506	81559	28266	49393	71901	27697	52837	70946	27684	53960	19250
1 - 329	6560	187179	514457	774159	176714	467475	742932	182646	432835	734248	184210	430952	688215	186305	442115	691751	186981	420670	645053	159254	389565	673963	128708	333452	552796	72379	214886	286836	41915	124395	146722	29710	52792	81672	28152	49584	71984	28063	53041	70995	27666	53697	19142
1 - 330	6580	186374	515473	776963	177010	468695	744504	183229	433025	736944	184208	431399	690680	186360	444269	692441	186388	423799	645717	159522	392004	674911	129069	333940	553880	72169	219601	286673	42216	124957	146055	29323	52534	82239	28588	49435	72541	27773	53387	71394	27410	53837	19379
1 - 331	6600	186755	516395	777627	177315	469074	745682	183591	434176	738353	185011	432009	691073	185939	445122	695977	188189	425005	647478	159471	391516	677296	129470	335349	555289	72509	221917	288380	42159	125142	147322	29443	53082	82524	28178	49529	72850	27968	53093	71586	27742	53582	19550
1 - 332	6620	188514	519470	779131	177920	471472	748107	183921	436804	740656	185734	432903	693336	187565	445136	696248	188550	426061	650201	160839	392911	677255	130110	336419	556210	72617	221525	290047	42455	125824	147754	29387	53248	82494	28640	49909	72306	28440	53673	71886	27810	54241	19387
1 - 333	6640	188401	516584	782463	177935	472867	750397	184538	437265	743528	186376	434474	694623	188126	447588	698809	188776	426806	652260	161418	393683	679599	130133	336297	557931	72899	222080	289762	42787	125796	148332	29516	53429	83137	28262	50545	72791	28085	53416	71953	27534	54009	19464
1 - 334	6660	189365	520174	785024	179125	472393	752117	185191	438674	743731	186741	434583	697671	188519	446098	699798	189173	427362	653452	161684	395038	680452	131205	338438	559136	73497	222635	291212	42725	126808	149673	29362	53212	83609	28546	50023	73189	28144	53340	72325	27471	54192	19288
1 - 335	6680	189170	521448	784482	179196	474628	753567	186271	439040	747227	187217	436561	698958	189238	448496	702805	190587	427999	653439	161828	396867	683920	131144	339386	559109	73647	223922	292580	42382	127058	149905	29485	53573	84030	28535	50565	73035	28100	53625	72655	27689	54368	19481
User: USER
Path: C:\Program Files (x86)\BMG\CLARIOstar\User\Data
Test ID: 118
Test Name: Broccoli fluorescence
Date: 9/14/2022
Time: 2:36:18 PM
ID1: Lac repressor range
ID2: 9/14/2022,2:35:36 PM
ID3: 10 60 120 nM RNAP
Fluorescence (FI)
Legend:
Raw Data (470-15/532-20)
