# Supplementary material for: Broccoli aptamer allows quantitative transcription regulation studies in vitro
Source: PLoS One. 2024 Jun 13;19(6):e0304677. doi: 10.1371/journal.pone.0304677 (PMC11175446; doi:10.1371/journal.pone.0304677)
Supplement: S1 Data — (ZIP) [file pone.0304677.s006.zip › lac/15-09-2022.xlsx]

## Sheet: Table All Cycles
Well		A16	A17	A18	B16	B17	B18	C16	C17	C18	D16	D17	D18	E16	E17	E18	F16	F17	F18	G16	G17	G18	H16	H17	H18	I16	I17	I18	J16	J17	J18	K16	K17	K18	L16	L17	L18	M16	M17	M18	N16	N17	N18
Content	Time [s]	Sample X1	Sample X2	Sample X3	Sample X4	Sample X5	Sample X6	Sample X7	Sample X8	Sample X9	Sample X10	Sample X11	Sample X12	Sample X13	Sample X14	Sample X15	Sample X16	Sample X17	Sample X18	Sample X19	Sample X20	Sample X21	Sample X22	Sample X23	Sample X24	Sample X25	Sample X26	Sample X27	Sample X28	Sample X29	Sample X30	Sample X31	Sample X32	Sample X33	Sample X34	Sample X35	Sample X36	Sample X37	Sample X38	Sample X39	Sample X40	Sample X41	Sample X42
1 - 1	0	22876	26727	23372	24660	25496	26163	26035	26595	28055	24258	25530	26191	26658	26752	27411	24000	28272	27219	24759	24865	28699	26511	27665	26741	24839	22989	25710	26450	26550	26473	27465	23462	23519	24797	21887	26978	25530	27041	26541	20055	24843	20429
1 - 2	20	22458	25954	23255	24011	24994	25473	25748	26156	27454	24065	25041	25570	26475	26305	26808	23525	27542	26764	24352	24327	28420	25999	27282	26791	24564	22806	25647	26489	26264	26092	27235	23144	23306	24572	21373	26440	24913	26484	26113	20072	24485	20026
1 - 3	40	22506	26049	23040	23685	24875	25292	25548	25806	27358	23634	24805	25413	26174	25938	26561	23629	27199	26090	24293	23805	27651	25617	26740	26318	24560	22634	24767	25962	25888	25821	27172	22906	23081	24381	21244	26172	24484	26072	25526	19626	24400	19757
1 - 4	60	22136	25664	22859	23476	24412	25141	25305	25567	27008	23313	24936	25173	26003	25639	26211	23156	27209	26070	24188	23655	27107	25572	26451	25989	24216	22280	24646	25900	25700	25516	26639	22816	22831	24151	21064	25848	24439	26143	25437	19242	24183	19546
1 - 5	80	21771	25452	22760	23458	24552	25034	25193	25239	26515	23167	24830	25308	25618	25640	26017	23012	27173	26096	24003	23583	26884	25067	26199	25946	24044	22230	24788	25466	25795	24950	26511	22539	22707	23756	20799	25896	24118	25654	25276	19316	23904	19163
1 - 6	100	21765	25211	22724	22891	24486	25010	24806	25064	26441	23107	24639	24801	25467	25631	25832	22904	26800	25782	23691	23425	26834	25203	25932	25554	23708	22197	24495	25321	25354	24941	26181	22489	22782	23639	20599	25267	24084	25410	24774	18955	23967	18911
1 - 7	120	21460	25062	22871	22639	24243	24966	24737	25270	26243	22920	24605	24940	25031	25104	25662	22743	26770	25614	23630	23167	26771	24803	25895	25684	23563	22066	24526	25086	25155	24665	26256	22322	22350	23452	20323	24940	23938	25356	24650	18862	23674	18841
1 - 8	140	21095	24878	22902	22705	24277	24755	24500	25070	26270	22783	24240	24798	24844	25151	25865	22555	26479	25817	23559	23304	26345	24427	25812	25247	23320	21522	24454	25074	24674	24653	26020	21974	22538	23025	20535	25133	23788	25212	24430	18657	23475	18483
1 - 9	160	21121	24830	23191	22517	24323	24853	24257	24944	26109	22424	24440	25085	24831	25081	25688	22484	26129	25728	23393	22915	26963	24389	25677	25523	23395	21674	24287	24892	24792	24278	25565	21946	22440	23118	20438	24564	23473	24779	24208	18525	23037	18578
1 - 10	180	20926	24836	23247	22340	23948	25197	24304	24537	26138	22629	24250	25148	24388	24930	26089	22374	26300	25960	23103	22834	26513	24489	25556	25720	23044	21593	24448	24630	24574	24192	25058	22131	22114	22896	20261	24458	23356	24742	23791	18734	23284	18429
1 - 11	200	20973	25039	23737	22188	23887	25060	23948	24627	26233	22262	24513	25281	24375	25075	25935	21979	26718	25943	23028	23292	26672	23936	25420	25574	23151	21496	24157	24551	24569	23906	25191	21567	22175	22852	20264	24654	23264	24601	23814	18458	23051	18163
1 - 12	220	20778	25050	24062	22299	23986	25259	23930	24858	26716	22089	24514	25702	24406	24939	26245	22036	26329	26199	22683	23010	26971	23716	25474	25652	22924	21395	24247	24241	24427	23906	24858	21579	21883	22665	20285	24749	23000	24357	23604	18456	22846	17881
1 - 13	240	20667	24810	24604	21847	23969	25894	23675	24918	26813	21855	24674	26117	24230	24688	26403	21967	26190	26662	22684	23104	27197	23660	25706	26161	22689	21686	24208	23851	24247	23774	24743	21542	22086	22496	20142	24323	23023	24412	23621	18234	22651	18247
1 - 14	260	20427	25197	24893	21881	24022	26045	23642	24755	27216	21869	24680	25907	23929	25087	27035	21874	26733	26931	22418	22912	27560	23839	25510	25995	22738	21316	24405	23923	24240	23637	24739	21636	21650	22392	19923	24336	22852	24336	23376	18326	22780	18161
1 - 15	280	20586	25349	25147	21910	24131	26651	23436	24748	27461	21499	24801	26429	23724	24810	27146	21831	26506	27409	22435	23109	28004	23266	25434	26077	22684	21637	24211	23817	23920	23743	24397	21363	21495	22511	20149	24110	22552	24080	23430	18185	22353	18161
1 - 16	300	20583	25792	26057	21751	24488	27340	23278	25140	28057	21745	24712	27178	23918	24969	27743	21543	26268	27897	22122	23482	28315	23389	25628	27116	22513	21262	24052	23708	24110	23679	24529	21690	21711	22274	19998	23995	22611	23820	23268	17902	22558	17896
1 - 17	320	20661	26144	27009	21484	24500	27694	22931	24916	28940	21242	25018	27399	23487	25030	28415	21345	26899	28573	22183	23501	28824	23205	25660	27576	22346	21316	24141	23632	23728	23431	24261	21306	21532	22287	20010	23907	22328	23788	23316	17781	21488	17856
1 - 18	340	20455	26259	27425	21739	24743	28732	22993	25650	29310	21306	25100	28424	23414	25423	29127	21223	26867	28887	22122	23666	29595	23183	25978	28057	22176	21349	24143	23346	23909	23508	24196	21201	21311	21976	19869	23846	22192	23983	23255	17805	21654	17882
1 - 19	360	20239	26427	28539	21534	24828	29210	23001	25583	29850	21203	25268	29174	23545	25627	29600	21364	27075	29824	21759	23888	30345	22960	26484	28455	22107	21642	24352	23406	23626	23650	24223	21012	21495	22068	19745	23854	22038	23713	23224	17833	21517	17991
1 - 20	380	20270	26869	29678	21189	25391	30037	22896	26030	30788	21442	25775	29707	23027	25941	30619	21120	27382	30933	21837	24061	30714	22666	26849	29044	21967	21319	24580	23305	23634	23439	23912	21009	21432	21913	19629	23896	21956	23664	22959	18105	21653	17638
1 - 21	400	20259	27538	30988	21300	25669	31059	22508	26249	31178	21216	25775	30550	23488	25904	31292	21113	27708	31369	21765	24459	31836	22791	26516	29767	21842	21643	24530	23297	23818	23603	23971	21099	21591	21783	19597	23498	22090	23449	23282	18130	21363	17899
1 - 22	420	20333	28106	32027	21547	25675	32115	22730	26049	32748	21170	26230	31526	22947	26256	32134	20978	27939	32877	21857	24599	32987	22703	26959	30528	21770	21553	24590	23091	23582	23480	23615	21078	21453	21555	19715	23439	21947	23571	23001	18273	21065	17645
1 - 23	440	20299	28636	33479	21560	26263	32822	22685	26683	33820	21103	26980	32793	23224	26741	33388	21094	28447	33670	21901	24751	33769	22432	27209	31257	21785	21328	24728	23170	23620	23421	23730	20875	21134	21693	19638	23150	21864	23658	23031	17988	21007	17588
1 - 24	460	20339	28922	34626	21428	26701	34237	22652	27146	34571	20936	26964	33718	22614	27218	34529	21040	28712	34547	21746	25497	34817	22510	27635	32273	21525	21643	25316	22943	23517	23504	23417	20747	21294	21480	19575	23557	21809	23299	22972	18172	21215	17486
1 - 25	480	20357	29423	36008	20859	27331	35001	22539	27669	35846	21060	28093	34761	23044	27594	35547	20941	29448	35701	21740	25789	36271	22438	28085	33275	21797	21805	25158	22598	23418	23766	23306	20702	21324	21395	19449	23370	21873	23484	22940	17921	20276	17761
1 - 26	500	20238	30241	37507	21216	27689	36463	22340	27620	37083	21037	28012	35860	22999	28020	36284	20968	29757	36746	21267	26194	37017	22502	28370	34171	21388	21780	25274	22727	23474	23584	23339	20762	21160	21261	19503	23221	21789	23104	22834	18066	20540	17623
1 - 27	520	20226	30954	39180	21042	28190	37936	22294	28230	38399	20942	28586	37168	22974	28548	38034	20708	30419	38108	21599	26492	38516	22552	28588	35621	21512	21949	25583	22649	23650	23473	23279	20856	21153	21366	19583	23436	21612	22968	22833	17950	20342	17427
1 - 28	540	20463	31664	40603	21182	28512	39052	22372	29074	39479	21071	29329	38566	22834	28948	38965	20784	30856	39563	21578	26962	39852	22481	29346	36594	21604	22285	25774	22729	23301	23515	23220	20873	21268	21359	19477	23040	21569	23154	23030	17981	20414	17390
1 - 29	560	20510	31954	42471	21075	29328	40723	22297	29710	41444	21220	29562	40554	22768	29751	40680	20901	31252	40887	21421	27775	41183	21995	29863	37688	21513	22141	25934	22480	23387	23723	23005	20577	21185	21312	19441	23198	21788	23188	22877	18246	20487	17642
1 - 30	580	20417	33104	44326	21356	29665	42289	22100	30064	42547	20997	30218	41401	22734	30177	42105	20908	31834	42474	21385	28048	42642	22208	30395	38749	21368	22178	26210	22400	23407	24052	22774	20887	21346	20906	19640	23339	21402	23079	22906	17946	20333	17741
1 - 31	600	20540	33974	46350	21179	30148	43722	22214	30624	44163	21180	30958	43403	22856	31076	43540	21057	32459	44334	21504	28618	44018	22099	31014	40290	21229	22481	26179	22680	23731	23839	22811	20664	21200	21054	19431	23110	21531	23280	23081	18020	20621	18014
1 - 32	620	20644	34520	47381	20933	31065	45382	22249	31474	46024	20936	31471	44870	22721	31854	45406	20959	33378	46067	21272	29583	45668	22291	31780	41719	21113	22486	26430	22337	23631	23699	22797	20479	21109	21109	19403	23221	21231	22962	23140	17985	20466	17534
1 - 33	640	20757	35594	49650	21323	31903	47397	22297	31827	47924	20826	32586	46234	22723	32099	47404	20882	33841	47619	21799	29969	47410	22085	32436	43013	21188	22827	26332	22138	23619	24011	22719	20708	21208	21044	19528	23241	21279	23120	23042	18056	20325	17808
1 - 34	660	20789	36131	51740	21252	32679	48656	22153	32621	49364	21244	33156	48175	22649	32860	49112	20783	34938	49071	21580	30673	49237	22163	33018	44159	20874	22686	26968	22123	23210	24118	22668	21016	21195	20496	19668	23180	21275	22965	23214	17871	20391	17525
1 - 35	680	20853	37151	53044	21119	33408	50855	22195	33508	51227	21241	33945	49827	22506	33680	50603	21016	35490	50861	21654	30961	50817	22121	33937	45929	20791	22986	27378	21773	23593	24014	22391	20733	20970	20513	19450	23101	21270	23144	23096	17994	20562	17701
1 - 36	700	21110	38467	55643	21306	33799	52427	22302	34424	52997	21408	34988	51547	22852	34622	52098	21067	36562	53101	21673	31975	52808	22341	34468	47201	21025	23212	27461	22036	23626	24074	22501	20582	20966	20755	19638	23243	20890	23076	23029	17983	20598	17767
1 - 37	720	20893	39136	57725	21170	34881	54765	22400	35141	55036	21220	35420	53570	22544	35277	54484	20906	36836	54682	22178	32298	54524	22204	35366	48425	21307	23309	27382	21813	23777	23850	22004	20487	21094	20676	19583	23239	21297	23112	22872	17960	20690	17480
1 - 38	740	21044	40131	59297	21490	35518	56563	22335	35980	57182	21293	36376	55372	22915	36233	56563	21108	38128	56901	21600	33167	56606	22074	35977	49385	20817	23551	27666	21753	23707	24110	22415	20394	21173	20535	19506	23188	21166	23226	23131	17838	20552	17348
1 - 39	760	21334	41295	61893	21364	36324	58520	22684	36515	59012	21447	37157	57369	22660	37397	58547	21029	39112	59106	21764	33872	58332	22380	37058	51320	21002	23633	27845	21721	23964	24309	22275	20515	21408	20471	19532	23253	20603	23013	23065	18023	20415	17549
1 - 40	780	21370	42214	63453	21750	37084	60526	22392	37231	61001	21101	37935	59329	22698	37910	59932	21146	40028	60889	21719	34364	60250	22099	37397	52551	20835	23899	28048	21574	23686	24260	22312	20543	21173	20444	19390	23293	21051	22807	23027	17924	20450	17619
1 - 41	800	21452	43088	65958	21662	38056	62718	22374	38273	63115	21258	38841	61587	22770	38890	61970	21125	40716	62801	22049	35395	62343	22152	38944	54298	20754	24099	28552	21484	23625	24576	21993	20644	21119	20582	19470	23064	20913	23282	23134	17961	20559	17678
1 - 42	820	21443	44273	68178	21574	38761	63931	22550	39272	64801	21632	40186	63218	22788	39860	64110	21338	41635	64949	21961	35989	64178	22230	39730	55643	20702	24208	28839	21956	23948	24513	22107	20866	21333	20315	19506	23329	20856	23034	23272	18016	20586	17578
1 - 43	840	21617	45035	69713	21761	40043	66580	22451	39963	67251	21716	41069	65506	22920	40500	66181	21454	42957	66856	21970	36832	66164	22428	40575	57750	20763	24362	28894	21732	23715	24673	21717	20690	21304	20687	19433	23404	20552	23075	23141	17888	20615	17622
1 - 44	860	21774	46639	72833	21990	40881	68036	22583	40570	69534	21548	42159	67446	22895	41962	67828	21474	43695	68829	22185	37867	68157	22175	41619	59562	20852	24625	29356	21581	23847	24742	21651	20459	21316	19996	19402	23403	20580	22993	23305	18050	20483	17680
1 - 45	880	22048	47245	74445	21929	41929	70047	22865	42061	71610	21813	43157	69572	22966	42800	70329	21381	45130	71242	22297	38400	70597	22518	42261	60713	20829	24910	29565	21543	23911	25064	21827	20765	21411	20155	19611	23498	20541	22716	23020	18122	20651	17719
1 - 46	900	22219	48714	76442	22052	42757	71782	23148	43071	73283	21780	43960	71714	23064	44035	72824	21652	46129	72917	22352	39120	72448	22407	43408	62663	20487	25116	29675	21588	23853	25233	21795	20621	21519	20353	19741	23353	20582	22998	23319	17980	20807	17795
1 - 47	920	22095	49705	78828	22207	43651	74128	22949	43943	75588	21914	45229	73567	23426	44597	74312	21890	46916	75748	22474	40219	74390	22610	44413	64302	20642	25163	30176	21359	23865	25171	21574	20598	21537	20294	19534	23355	20662	23105	23035	18116	20848	17630
1 - 48	940	22395	50666	80526	22359	45114	76393	23128	44838	77752	22200	46021	75533	23182	45587	76502	21708	48422	77408	22449	40980	76605	22887	45340	66054	20666	25120	30069	21326	23957	25231	21549	20850	21386	20337	19658	23376	20385	23032	23094	18018	20771	17653
1 - 49	960	22532	52309	83169	22568	45937	78192	23319	46270	80421	21970	47785	77885	23463	47052	78999	21958	49289	80694	22458	42268	78421	22599	46491	67479	20570	25330	30550	21517	24243	25440	21487	20605	21345	20046	19516	23499	20350	22989	23363	18189	21022	17763
1 - 50	980	22971	53109	85596	22644	47436	80384	23318	47068	82316	22332	48495	79955	23332	47801	81135	22171	50729	82388	22761	43472	80623	22716	47421	69002	20957	25756	30914	21706	24058	25370	21585	20860	21226	20172	19670	23342	20471	23041	23111	18048	21251	17754
1 - 51	1000	22809	54528	87792	22680	47987	82674	23386	48168	84467	22580	49717	82128	23539	48750	82937	22475	51513	84271	23017	44406	81925	22925	48416	70637	20867	25947	31310	21275	24211	25296	21774	20993	21558	20126	19727	23586	20301	23073	23739	17928	21088	17619
1 - 52	1020	22950	55592	90119	22971	49358	84619	23489	49238	86911	22564	50909	84580	23659	49975	85724	22533	52448	86058	22937	45406	84317	23088	49425	72077	20845	26023	31354	21165	24170	25846	21567	20869	21792	20133	20033	23576	20600	23098	23259	18259	21136	17679
1 - 53	1040	23454	57220	93024	23130	50204	86446	23544	50682	89152	22929	51378	86577	23978	51102	87957	22384	53682	87890	23127	46575	87203	23227	50591	73770	20620	26447	31488	21264	24240	25873	21416	20922	21703	19999	19715	23293	20257	23242	23582	18154	21097	17812
1 - 54	1060	23457	58368	94448	23313	51444	88619	23666	52009	91280	22541	53560	88345	23934	52393	90086	22883	55065	90262	23209	47904	88792	23040	51966	75908	20591	26896	32230	21352	24346	26004	21274	20886	21751	19719	19875	23477	20480	22859	23261	18025	21077	17787
1 - 55	1080	23431	59632	96925	23215	52407	90446	23668	52805	93668	22929	54188	89979	23857	53407	92146	22800	56409	92402	23400	48890	90945	23106	52942	76794	20690	27042	32064	21077	24476	26230	21103	20886	21630	20221	19967	23355	20489	23002	23386	17916	20992	17841
1 - 56	1100	23632	60956	98765	23250	53547	92749	23902	53820	96008	22723	55825	92699	24291	54837	94407	22798	57668	93718	23472	49927	92958	23493	54234	78495	20573	27014	32554	21278	24469	26024	21260	20880	21619	20224	19637	23544	20250	22896	23473	18017	21037	17795
1 - 57	1120	23812	62225	101233	23629	54893	94200	24202	55044	97441	23008	56800	94392	24252	55741	96751	23361	58762	96269	23736	51329	94563	23530	54900	80424	20925	27450	32797	21354	24449	26430	21579	20886	21933	19887	19951	23421	20342	23191	23702	17888	21392	17802
1 - 58	1140	24009	63128	103142	23702	56147	97017	24184	56265	100206	23343	58479	97306	24515	56883	98574	22952	59912	98463	23957	52864	97150	23512	56652	82033	20919	27573	32971	21280	24664	26402	21002	20998	21897	19874	20097	23774	20179	23108	23563	18151	21327	17929
1 - 59	1160	24573	64418	105487	24011	57402	98798	24347	57456	103108	23560	58937	99613	24993	58737	100603	23350	61162	100695	23952	53449	99004	23789	57353	83659	20796	27696	33620	21434	24729	26680	21123	20759	21892	20217	19966	23675	20139	22946	23596	18177	21346	18027
1 - 60	1180	24652	66071	107908	24096	58577	101352	24503	58418	104819	23623	60347	101117	24574	59904	101810	23762	62445	102420	23997	54742	101114	23722	58570	84934	20938	27803	33853	21318	24673	26807	20976	21032	21875	19939	19959	23570	20033	23242	23808	18038	21223	17969
1 - 61	1200	24701	67760	109952	24424	59877	103036	24683	59663	106342	23654	62230	104304	24798	60740	104263	23590	63664	105251	24152	55552	103574	23922	59818	86857	21150	28111	34004	21250	24680	26731	21085	20965	22122	20074	20061	23568	20091	23478	23735	17989	21282	18133
1 - 62	1220	25540	68608	112228	24418	60734	105244	24784	61340	108451	24069	63276	105775	24939	61972	106157	23658	65357	107229	24649	56810	104891	24003	60824	88026	21069	28348	34305	21067	24955	26902	20920	20873	22074	19907	20136	23467	20183	23251	23749	18054	21402	18263
1 - 63	1240	25164	69808	114388	24936	62131	106896	24960	62811	110788	24138	63948	108028	24992	63277	108791	23955	66196	108862	24657	57784	106717	24090	61960	89466	21073	28659	34832	21123	25266	27386	20969	20995	22146	19675	20173	23618	20219	23274	23887	18157	21602	18263
1 - 64	1260	25487	71237	116781	24742	63428	108875	25240	63226	112862	24300	65403	109721	24938	64307	111360	24057	67499	111160	24862	59528	108561	24165	63039	91351	21183	28503	35180	21101	25066	27559	20943	21004	22539	19796	20200	24080	20161	23458	23994	17935	21512	18184
1 - 65	1280	25660	72552	118500	25284	64588	110670	25322	65408	115741	24433	67189	112153	25606	66076	113473	24479	68716	112679	25032	60165	110570	24725	64473	92221	21230	29232	35236	21375	24702	27321	20930	21137	22168	19853	20184	23830	20208	23417	24217	18117	21607	18058
1 - 66	1300	25644	73924	120772	25225	66050	113128	25563	66186	117171	24724	68378	114096	25935	67400	115477	24393	70108	115069	25387	61817	112588	24791	65243	93900	20854	29366	35483	21218	25280	27731	20915	21169	22101	19962	20535	23718	20095	23366	24016	18003	21851	18123
1 - 67	1320	26134	75505	122854	25507	67003	115066	25700	67502	119172	24917	69628	116382	25795	68172	116715	24815	71207	116757	25569	63194	114193	24695	65968	95767	21098	29564	35787	20840	25528	27777	21039	20853	22312	19867	20232	23965	20070	23449	24446	18199	21456	18295
1 - 68	1340	26380	76852	124967	25368	68264	117596	25701	68539	121480	25058	70630	118121	26048	69697	118118	24875	72319	119517	25748	64056	116091	24843	67801	97126	21251	29677	36281	21247	25441	28076	20785	21137	22404	19911	20283	24249	19922	23680	24071	18214	22010	18096
1 - 69	1360	26674	78466	127535	26078	69533	118776	26078	69547	123885	25067	72110	119644	26377	70779	120360	25180	73924	120698	25765	65444	118161	25031	68949	98000	21060	29810	36310	20668	25381	28262	20995	21247	22456	19840	20276	23980	19880	23524	24000	18365	21697	18306
1 - 70	1380	26961	79598	128642	26119	70740	120920	26260	71483	125042	25484	73468	122061	26443	72381	122085	25439	74665	122502	25894	66232	119882	25385	69759	99401	21182	30129	36738	20956	25291	28388	20892	21390	22394	19850	20472	23661	20146	23478	24411	18289	21863	18099
1 - 71	1400	27178	81274	130753	26662	72233	123482	26348	72552	127551	25689	74460	124155	26865	73907	124561	25494	76371	124980	26310	67427	121263	25475	70695	100185	21131	30480	37221	21278	25533	28310	20539	21273	22583	19757	20508	23828	19985	23589	24418	18359	21946	18438
1 - 72	1420	27418	82020	133623	26760	73413	124888	26570	73758	129095	26067	75928	125418	26714	75109	125367	25607	77749	125983	26637	68926	123601	25457	72343	102865	21213	30954	37148	20989	25491	28682	20596	21240	22525	19820	20697	24178	19902	23383	24517	18469	21967	18363
1 - 73	1440	27740	83846	134815	26877	74933	127071	26762	75407	130764	26030	77523	127269	27179	76186	127703	26108	79045	128027	26695	69975	125449	25952	73483	103761	21544	30866	37677	20795	25235	28660	20591	21407	22724	19854	20626	23919	20058	23580	24641	18089	22163	18423
1 - 74	1460	28043	85414	137172	26868	75976	128226	27061	76143	132981	26069	79171	130004	27467	77204	129538	26046	81146	130334	27075	71162	126809	26011	74878	104326	21432	31280	38156	21160	25683	29165	20626	21377	22706	19541	20496	24286	20004	23442	24719	18204	22399	18161
1 - 75	1480	28285	87134	139327	27433	76883	130772	27229	77560	135389	26540	80194	131716	27031	78634	131149	26344	81872	131511	27199	72616	128126	26070	75847	106388	21468	31668	38561	21069	25816	29456	20751	21441	23050	19824	20597	24286	20103	23510	24747	18179	21990	18436
1 - 76	1500	28560	88012	141385	27667	78804	132055	27523	78546	136507	26941	81348	133356	27613	80143	132517	26899	83540	133570	27431	73742	129513	26134	76586	107218	21618	31819	38962	20932	25851	29443	20712	21439	22640	19792	20599	24219	19942	23792	24584	18290	22263	18352
1 - 77	1520	28895	89428	143275	27819	79541	133997	27638	80289	138839	26961	83198	135380	27774	81252	134461	26893	84560	134878	27668	75310	131705	26432	78428	108195	21521	31950	38635	21239	25860	29369	20710	21389	22743	19615	20478	24455	19961	23677	24970	18376	22219	18479
1 - 78	1540	29308	90703	144640	28211	81228	136671	27794	81969	140588	27199	83904	136928	28333	82486	136267	27002	85885	136348	27641	75234	133252	26771	78973	110321	21493	32285	39129	21099	26155	29749	20562	21574	22807	19740	20913	24333	20202	23579	24440	18614	22384	18452
1 - 79	1560	29367	91997	147716	28177	82156	137623	28165	82903	141904	27394	84811	138399	28408	84373	138162	27196	86729	138794	28052	76934	135242	27053	80410	110958	21432	32772	39814	20930	26265	29960	20561	21437	22941	19637	20782	24367	19796	23586	25094	18459	22350	18472
1 - 80	1580	29403	93960	148680	28377	83452	139699	28580	84141	143777	27750	86842	141246	28413	84797	140059	27537	88072	140164	28224	78893	136257	27190	81716	112519	21699	32885	40093	20758	26083	29828	20412	21728	23237	19573	20847	24788	19729	24054	25005	18527	22576	18484
1 - 81	1600	29957	95204	150639	28934	84808	141502	28504	85615	145688	27937	88085	142366	28824	86090	141650	27636	89287	142102	28587	79579	138088	27369	82819	113563	21667	33171	40535	20749	26306	30184	20485	21481	23167	19802	20487	24671	19820	23845	25129	18320	22729	18736
1 - 82	1620	30200	96534	152316	29024	86503	143106	28755	86586	147409	28139	89403	144881	28989	87850	143301	28376	91237	143413	28558	80929	140241	27632	83905	114348	21955	33258	40588	21018	26249	30642	20488	21734	23305	19782	20686	24456	20032	24058	25323	18325	22420	18508
1 - 83	1640	30871	97507	153688	29148	87214	145106	28859	88344	150463	28368	90625	146270	29147	89199	144842	28176	91837	145568	29126	82133	141836	27476	84967	115369	21876	33395	41124	21051	26494	30730	20497	21864	23244	19779	20831	24598	19663	23809	25000	18507	22713	18498
1 - 84	1660	30922	98856	155280	29504	88318	146432	28995	88893	150525	29026	91838	148272	29617	89661	146571	28538	92548	147520	29353	83075	142607	27824	86198	116772	21824	33811	41981	21116	26608	31161	20519	21789	23444	19609	21172	24415	19918	24127	25381	18448	22973	18738
1 - 85	1680	30816	100407	157650	29820	89895	148265	29492	90458	153539	29067	93536	149765	29919	92028	147933	28863	93765	148109	29223	84425	144658	27984	87842	118507	22049	34152	41405	21103	26739	30765	20541	21960	23368	19438	21192	24730	19743	24138	25365	18433	22800	18643
1 - 86	1700	31434	101946	159112	30755	90773	150147	29725	91935	155110	29187	94989	151260	30064	92393	149954	29022	95016	149849	29939	86287	146235	28363	88445	118944	22064	34387	42081	21066	26852	31202	20372	21750	23548	19558	21131	24804	19905	24341	25430	18492	23048	18436
1 - 87	1720	31524	103142	161630	30398	92185	151959	29688	93215	156257	29453	96500	153026	30137	93526	151616	29214	96386	151353	30028	86694	146856	28858	89587	120164	22198	34740	42300	20823	26817	31501	20396	21783	23587	19624	21055	24522	19800	24150	25586	18545	22919	18496
1 - 88	1740	32037	104635	162624	30717	93409	153525	30426	94925	158610	29548	97353	154376	30454	95551	152689	29809	97711	153296	30482	87718	149188	28697	90648	120874	21812	35098	42907	20978	26929	31954	20377	21886	23620	19740	20929	24783	19880	24266	25710	18495	22909	18487
1 - 89	1760	32475	105945	164092	30897	94357	155945	30663	95712	160370	29892	98992	156591	30390	96529	154905	30138	98867	153964	30745	88858	151026	28663	91988	122320	21987	34634	43580	21065	26989	31880	20200	22286	23707	19832	21295	25236	19565	24150	25893	18747	23067	18689
1 - 90	1780	32874	106793	166337	31343	96126	157232	31026	97188	161828	30200	99448	158404	30766	98329	156434	30066	100650	155910	30796	90105	153028	29169	93197	122895	22261	35560	43895	21222	27029	32466	20667	22011	23873	19747	21442	24907	19980	24133	25888	18693	23223	18586
1 - 91	1800	33216	108178	167663	31401	96611	158602	31013	98574	163185	30573	101587	159563	31517	99205	157787	30427	101224	157773	31337	91101	153290	29333	93981	124063	22210	35756	43643	21424	27158	32323	20374	22254	23797	19586	21091	25221	19768	24519	25630	18390	23347	18613
1 - 92	1820	33413	110251	169192	31920	98241	160035	31121	99560	164772	30624	103065	161969	31711	100637	160112	30642	102205	158828	31563	92276	154943	29501	94928	125331	22594	36120	44120	21361	27308	32442	20407	22361	23862	19630	21281	25100	19951	24425	26038	18667	23149	18566
1 - 93	1840	33644	111586	171227	31966	99964	162201	31815	100841	167096	31122	103796	162770	31891	101809	159940	30978	103423	160458	31926	94007	156370	29808	96280	126597	22386	36491	45018	21130	27281	32623	20471	22328	24037	19648	21200	25370	19476	24235	26069	18641	23366	18641
1 - 94	1860	33788	112853	172905	32481	100988	163714	31767	101811	167124	31195	105639	164454	32000	102605	162055	30903	104300	162372	32234	94782	158495	29876	97464	126710	22506	36467	45011	21299	27409	33161	20421	22397	24269	19616	21481	25229	19944	24555	26003	18734	23117	18597
1 - 95	1880	34101	114227	173683	33040	102276	164656	32125	102823	169343	31556	106719	166138	31967	104123	163712	31569	106456	163712	32210	96418	158894	30692	98491	127672	22355	36453	45221	21433	27373	33430	20424	22557	24126	19829	21353	25595	19884	24761	26220	18864	23530	18445
1 - 96	1900	35058	114937	175465	33065	103301	166499	32514	104958	171105	31704	107484	167969	32697	105384	164909	31613	107150	165280	32690	96655	161265	30365	99529	128939	22508	37054	45765	21440	28029	33422	20312	22541	24085	19611	21551	25321	19836	24282	26252	18901	23728	18765
1 - 97	1920	35304	116511	177297	33250	104747	168372	32702	105540	173558	32464	109206	168603	33000	106679	166135	32154	107943	167262	32902	98139	162058	30598	100515	129966	22511	37304	45881	21011	27711	33823	20554	22483	24198	19641	21783	25549	19797	24648	26429	19055	23412	18813
1 - 98	1940	35236	117406	178042	33542	106250	169767	33120	107140	174735	32603	110297	170700	33277	108028	168088	32242	108986	167329	33454	99043	164381	30907	102029	130384	22708	37838	46494	21299	28140	33816	20177	22475	24243	19626	21486	25763	19868	24555	25962	18923	23301	18552
1 - 99	1960	35679	119039	179765	34033	106914	170651	32993	108376	175661	32869	111458	172615	33594	109532	169316	32704	110342	169182	33964	100214	164303	31110	102871	131338	22679	37756	46962	21046	28051	34430	20421	22596	24157	19716	21611	25751	19647	24589	26391	19049	23566	18767
1 - 100	1980	36265	120207	182910	34246	108025	172712	33525	109398	177476	33139	113195	173459	33779	110041	170938	32941	111589	170666	33696	101763	166086	31802	103840	131993	23004	38374	47465	21297	28369	34358	20278	22574	24488	19606	21655	25527	19627	24753	26355	18911	23735	18456
1 - 101	2000	36382	122171	182830	34874	109471	174193	33768	110546	178959	33250	114149	175009	34085	111533	171662	33502	112651	171679	34106	102941	166920	31654	104691	133304	22827	38292	47480	21203	28144	34497	20236	22819	24432	19723	21774	26041	19593	24932	26428	18897	23918	18558
1 - 102	2020	36882	122546	185168	35335	110174	175463	34318	111899	180451	33739	114963	176422	34394	112065	173167	33405	113932	173448	34539	103504	169009	32038	105718	134360	22676	38569	48171	21137	28401	35064	20439	22986	24702	19714	21859	25882	20120	24735	26800	18819	23812	18520
1 - 103	2040	37132	123652	186065	35538	111663	176770	34040	112343	182370	33882	115896	177317	34610	114007	174863	34052	114564	174776	34607	104426	170068	32094	106671	134702	23163	38808	48469	21750	28633	34907	20173	22902	24455	19753	21937	26126	19663	25078	26909	19102	24015	18392
1 - 104	2060	37669	125762	186928	35562	113017	178075	34689	114408	183569	34222	118303	179323	35148	114746	176347	34002	116012	175546	35096	105572	171333	32363	108053	135733	23007	39207	48391	21374	28429	35582	20266	22459	25057	19532	21907	25876	19766	24951	26732	18847	24119	18116
1 - 105	2080	37968	126668	188644	36276	113836	179617	35259	115555	184658	34703	119349	180353	35348	116088	177328	34391	116949	177627	35538	107194	172725	32769	109300	137033	23397	39748	49010	21302	28701	35503	20182	22825	25128	19691	22032	25994	19781	24899	26786	18971	23956	18291
1 - 106	2100	38646	127976	190375	36423	114749	181513	35363	116840	186110	34928	119752	181746	35829	117419	178355	35020	117886	179315	36049	107986	173624	32594	110101	137616	23064	39883	49517	21170	29103	35499	20448	22609	25099	19825	21909	26100	19814	25164	27102	18857	23975	18248
1 - 107	2120	38880	128957	192087	36496	115884	182487	35777	118436	187652	35257	121575	183011	36414	118141	180338	35301	119447	180144	35942	109152	175941	33353	111265	138364	23547	39778	49813	21307	29173	36189	20156	22905	25148	19733	22172	26567	19688	25104	27026	18838	24427	17971
1 - 108	2140	39332	130448	192752	37046	117066	184154	36368	119822	187697	35534	123031	184295	36156	119529	181728	35547	120321	180986	36378	110153	176938	33710	112034	139336	23229	40332	50415	21583	28880	36482	20193	23110	25135	19643	22155	26252	19845	24707	26998	18879	24139	18161
1 - 109	2160	39522	131290	194808	37425	118392	184615	36224	120983	189237	36145	123651	185348	36501	120667	182409	35708	121408	182785	36890	111429	178010	33183	112842	139861	23675	40437	50674	21596	29175	36322	20077	23312	25104	19663	22184	26220	19829	25024	27360	18655	24453	18244
1 - 110	2180	39712	132428	194815	37940	120123	186089	36487	121107	191686	36077	125334	186562	36992	121754	184281	36561	123130	183631	37375	111914	179247	33889	114484	140231	23379	41218	50977	21432	29216	36848	20335	23208	25724	19945	22387	26302	19956	25389	27024	19000	24448	18167
1 - 111	2200	40271	133676	197483	38119	121029	188332	36991	123023	193135	36643	126365	188732	37268	122554	184980	36874	123914	185461	37659	113623	180577	34229	115327	141444	23792	41049	51561	21668	29305	37059	20093	23439	25682	19777	22303	26327	19966	25434	27451	19038	24252	18263
1 - 112	2220	40622	135014	199283	38475	122055	188887	37408	124491	197082	37252	127933	189602	37907	123900	186403	36931	123997	186239	38045	114494	181336	34241	116004	141854	23501	41585	51844	21641	29511	37364	20190	23096	25407	19833	22344	26606	19739	25360	27406	18863	24488	18176
1 - 113	2240	41111	136653	200488	38938	123060	191248	38042	124975	197686	37123	128786	191285	38210	125291	188494	37402	126153	188111	38072	115132	182805	34247	117172	142715	23884	41764	52185	21696	29657	37437	20334	23519	25887	19715	22373	26746	19883	25377	27402	18838	24523	18338
1 - 114	2260	41544	137030	202148	38927	124372	191157	37958	126153	199089	37544	129962	192070	38394	125228	189300	37425	126632	189597	38470	116847	183634	35090	118279	143155	23803	42174	53049	21655	29759	37786	19903	23546	25910	19781	22723	26543	19845	25338	27509	19279	24523	18505
1 - 115	2280	41912	138113	202425	39457	125171	193631	38133	127384	199939	37979	131142	193929	38784	126897	191377	38035	127529	189965	39014	117421	185893	35083	118961	143857	24191	42840	53311	21561	29972	38004	20162	23667	25875	19854	22715	26582	19828	25564	27527	19346	24668	18253
1 - 116	2300	42091	139854	203562	39656	125878	194406	38967	128366	202265	38385	132138	194466	38868	128379	191894	38222	128244	192371	39201	118080	186844	35393	120337	145240	23924	43105	53555	21800	30159	38573	20263	23656	26341	19712	22506	26438	19689	25742	27754	19473	24924	18433
1 - 117	2320	42688	140723	204987	40343	127452	196390	39312	129483	202636	38837	133406	196041	39340	128820	193195	38642	129607	192887	39501	119353	188150	35926	121320	145831	24257	42722	54085	21719	30172	38982	20044	23782	26206	19768	22611	26689	19885	25637	27820	19226	24632	18154
1 - 118	2340	43093	142206	206399	40824	128711	197347	39525	130411	205392	38942	134007	197434	39561	130168	194457	38773	131516	193651	39869	119774	188527	36058	122532	145862	24228	42923	54646	21677	30164	38506	20295	23585	26070	19693	22601	26834	19661	25587	27870	19236	24967	18437
1 - 119	2360	43388	142747	212218	41098	129461	197905	39909	132595	204822	39264	136195	197829	40102	130925	195164	39628	131849	195608	40025	121158	190871	36587	123273	146642	24507	43524	55131	21782	30409	39179	20092	24005	26430	19602	22707	26839	19911	25548	27786	19465	25188	18226
1 - 120	2380	43581	144678	212909	41524	130773	199951	40206	132977	207183	39848	136555	200044	40433	132156	196601	39764	133434	196771	40945	122224	191376	36730	124262	147179	24807	43682	55104	21844	30572	39585	20218	23998	26300	19793	22596	27054	20065	25663	28023	19408	25173	18524
1 - 121	2400	44211	144711	211252	41656	132838	201376	40790	133835	212367	40050	137227	200803	40881	133382	197881	39814	133903	197086	40965	123150	192242	37106	124986	148258	24324	44157	55370	21910	31068	39789	20451	23705	26803	19825	22708	27116	19813	25906	28139	19349	25187	18657
1 - 122	2420	44589	146645	212000	41846	132988	202218	41173	135412	213884	40460	139055	202309	41261	134389	199440	40639	134621	198474	41795	124101	194199	36904	125617	148731	24520	44324	55847	21836	30961	40111	20466	24115	26868	19577	22936	27177	19925	25950	27988	19326	25177	18578
1 - 123	2440	45227	147370	217704	42127	133568	203868	41421	136476	210960	40487	140809	202826	41844	135358	200414	40956	135646	199262	41682	124643	195281	37483	126429	149808	24330	44519	56447	22060	30980	40516	20262	23983	26909	19803	23091	27500	19625	26012	28418	19669	25505	18518
1 - 124	2460	45401	148711	218978	42863	134320	203874	41588	137191	215604	41285	141173	205106	41880	136136	201270	40685	137046	200670	42402	125931	195273	37546	127454	150422	24704	45256	56887	21859	31013	40308	20209	24083	27275	19774	23134	27104	19858	25978	28186	19299	25355	18415
1 - 125	2480	45633	149694	220658	43037	135952	205755	42373	138778	217637	41272	142222	206635	42165	137676	202459	41561	137610	202695	42510	127310	197808	38279	128123	151016	24792	45251	57234	21983	31186	40715	20374	24007	27452	19634	23124	27429	19901	25913	28464	19256	25437	18648
1 - 126	2500	46041	151359	221836	43686	136994	206653	42646	138939	218964	41899	144009	207264	42712	138729	204540	42027	138806	203898	42744	127514	198580	37982	128881	152045	24604	45799	57802	22021	31542	40611	20271	24185	27256	19666	22984	27554	19940	26210	28452	19283	25520	18419
1 - 127	2520	46274	151416	223286	43810	138288	212204	42884	140046	214866	42496	144526	212881	43195	139915	205523	42047	138946	204893	43056	128229	199072	38184	130473	151773	25343	45577	57990	21802	31457	41437	20214	24097	27055	19696	23252	27496	20093	26183	28694	19356	25600	18741
1 - 128	2540	46902	152386	224220	44168	138914	213911	43213	141918	222324	42606	146206	215618	43299	140545	206451	42679	139531	206041	43658	129462	200935	38759	130541	152650	25405	46039	58450	22314	31770	41387	20332	24355	27372	19622	23304	27687	19824	26268	28593	19420	25809	18855
1 - 129	2560	47655	153450	226808	44829	139818	215591	44024	142522	223272	43158	147231	216133	43615	141592	207455	43083	141307	207533	43985	131009	201723	38851	132462	152952	24897	46677	58915	22425	31799	41976	20120	24519	27465	19988	23570	27294	19879	26552	28677	19462	25882	18753
1 - 130	2580	47052	155641	227648	45033	141101	216566	43626	143301	224884	43694	148077	218327	44178	142152	208357	43392	142501	207810	44512	131379	206582	39177	132806	153664	25139	46922	59370	22246	31992	42209	20575	24634	27665	20020	23312	27783	19874	26305	28786	19425	25660	27222
1 - 131	2600	47568	156140	228203	45676	141774	218246	44269	144251	227363	43861	148840	219818	44301	143776	209915	43710	142978	208930	44866	131600	204052	39723	133943	154294	25266	47491	59836	22172	31845	42365	20123	24485	27620	19871	23568	27959	19770	26338	28976	19331	25713	27797
1 - 132	2620	48267	156973	229612	46243	143340	218951	44829	145002	227242	44248	149969	220969	45026	144860	210937	44526	143999	211546	45403	133721	204866	40097	134328	155527	25370	47736	60101	22156	32349	42651	20511	24576	27536	19890	23766	27995	19739	26577	29019	19640	25806	27818
1 - 133	2640	49008	157648	231387	46712	144010	220238	45197	146414	228325	44233	150870	222784	45255	145465	212267	44568	145303	212223	45642	134089	210484	40471	134413	155058	25416	47683	60655	22282	31904	43139	20412	24441	28140	19844	23500	28144	19947	26468	29091	19626	26045	27902
1 - 134	2660	49041	158502	232105	46630	144782	221091	45504	147804	229978	45041	152500	224600	45624	146968	218951	44824	146026	212827	46086	135196	206983	40587	136014	156094	25571	47575	60854	22083	32499	43255	20122	24660	27922	20002	23478	28355	20051	26268	29401	19432	25828	27961
1 - 135	2680	49427	159821	233636	47199	146289	222717	46053	148413	231265	45224	152860	225575	46068	147852	220265	45595	146780	214093	46524	136310	212963	40724	137622	156181	25535	48131	61243	22206	32750	43782	20505	24801	28169	19871	23680	28117	19914	26609	29693	19593	26136	28400
1 - 136	2700	49734	160675	234936	48003	147368	223530	45955	149444	232958	45746	154319	227052	46643	148817	221105	45871	147202	220874	46939	136884	214561	41416	137910	157629	25804	48923	61707	22346	32856	43936	20241	24709	28486	19823	23814	28135	19835	26717	29307	19338	26215	28557
1 - 137	2720	50720	161010	236156	47985	147757	225616	46503	150834	234096	46190	155590	228068	47140	149522	222730	46471	148642	221470	47145	137579	216458	41647	138899	157603	25540	49210	62157	22651	32750	44268	20363	24901	28327	20086	23821	28204	19825	26682	29561	19561	26326	28498
1 - 138	2740	50626	162693	236819	48462	148683	225860	47186	150913	234855	46520	155889	229098	47253	150667	223950	46780	149203	223909	48018	138678	216769	41815	139544	157705	25851	49147	62336	22558	33294	44585	20525	25056	28535	19697	23876	28540	20137	26690	29411	19147	26219	28491
1 - 139	2760	51372	163562	238730	49133	149411	227174	47446	152939	235736	46822	155715	231319	47711	152294	224830	47302	149713	224817	48109	139279	217609	41836	140356	158944	25825	49379	63012	22687	33393	45063	20652	24988	28494	19749	24067	28547	19802	26584	29495	19429	26506	28718
1 - 140	2780	51554	164670	239014	49741	150324	228027	47723	153769	237375	47441	158178	230561	47893	152777	225331	47757	150924	226794	48493	140019	219045	42545	141195	159727	26024	49742	63080	22617	33212	45406	20477	25119	28610	19856	24147	28807	20149	26880	29621	19409	26207	29033
1 - 141	2800	52085	165796	240911	49861	151307	229734	47905	154513	239190	47553	158992	231942	48681	153951	226456	47802	151020	227025	48828	141385	219791	42486	142299	160289	26197	50481	63722	22638	33584	45491	20329	25267	28596	20009	24273	28762	20125	27065	29913	19528	26406	29155
1 - 142	2820	52303	166426	242577	50481	152464	231143	48831	155401	240125	48087	159420	232417	48842	154121	228095	48724	152325	227350	49434	141774	221497	42545	142451	160313	26332	50682	63999	22638	33808	45358	20601	25408	28903	19939	24187	28440	20058	27120	29932	19605	26459	29682
1 - 143	2840	52965	166918	243593	50976	153565	232511	49346	156250	241168	48710	160133	233812	49248	156292	228407	49153	153618	229098	49197	142681	222866	42975	143912	160783	26448	50658	64388	22716	33977	46055	20334	25360	28995	19935	24019	28837	19920	27007	29882	19428	26708	29769
1 - 144	2860	53170	168721	244230	51382	154429	233175	49367	156987	242482	49061	161593	233866	50023	156097	229788	49328	154431	229924	50391	143640	223394	43782	144184	161403	26442	50898	65166	22803	33882	46250	20265	25385	29038	20170	23982	28862	19930	27183	30011	19336	26471	30164
1 - 145	2880	53718	168868	245557	51655	155398	234611	49887	158764	243241	49525	162337	234516	50389	157545	231807	50097	155838	230534	50349	144511	224803	43666	145085	161182	26566	51287	65485	22566	34213	46486	20431	25310	29254	19914	24298	28760	19972	27008	30054	19563	26738	30518
1 - 146	2900	54698	170270	247061	52308	156586	235722	50541	158319	244541	50373	162975	236698	50589	158230	233148	50299	155293	232308	50991	145675	224884	44001	145732	162371	26796	51826	65887	22810	34566	46785	20464	25562	29347	19918	24273	28748	20121	27325	30182	19465	26879	30656
1 - 147	2920	54477	170429	248741	52651	157542	236427	50830	159974	246167	49872	163994	239380	51093	159488	233676	50798	156501	233595	51411	145962	225670	44433	147138	163037	26760	51755	66270	23020	34562	46863	20468	25489	29377	19792	24593	29182	20040	27369	30480	19450	26929	30802
1 - 148	2940	55215	171647	249527	53249	158537	237686	51438	160722	247359	50794	164515	240179	51155	160265	234544	51066	157691	234584	51760	147262	227404	44939	147486	162929	27051	52242	66999	23058	34603	47772	20556	25780	29443	20005	24557	29261	19901	27736	30284	19410	26702	31004
1 - 149	2960	55235	172967	251003	53307	159009	238459	51704	161823	247359	51226	165748	243105	51903	160354	236156	51929	158696	236183	52302	147797	228542	45603	148927	163076	26872	52197	67561	22804	34704	48060	20439	25670	29847	19884	24547	29035	19813	27291	30679	19741	27031	31090
1 - 150	2980	55847	173966	251735	53975	159288	240491	52279	162536	249229	51664	166592	242238	52120	162699	237429	51639	159125	237307	53024	148603	230208	45434	148877	163342	26990	52869	68080	22960	34697	48130	20436	25584	29738	19955	24451	29237	20172	27523	30457	19535	27067	31287
1 - 151	3000	56591	173675	252805	54031	161179	241209	52622	163181	251220	52340	166709	244690	52676	162860	238770	52818	160361	237388	53259	149477	230967	45844	149959	164626	27170	53294	68220	23162	35145	48517	20435	25852	29727	20105	24684	29491	20256	27529	30863	19382	27323	31524
1 - 152	3020	56416	176141	255203	54998	161643	242469	52987	164267	250909	52658	167603	245598	53544	163999	238188	52954	161246	239204	53360	150310	232064	45921	150651	163863	27378	53670	68372	23212	35247	49115	20408	26275	29965	20035	24793	29582	20035	27746	30776	19605	27415	31426
1 - 153	3040	57051	176795	255420	54826	162982	243403	53558	164590	252426	52953	168812	247346	53622	164671	239570	53428	162173	239610	54101	150721	231942	46417	151585	164531	27133	53854	69123	22956	35604	49202	20531	26032	30165	20078	24794	29955	20341	27798	30932	19563	27490	31595
1 - 154	3060	57470	177640	256761	55349	163019	244243	53937	165588	254797	53550	169947	248673	54085	165990	241371	53897	162439	241060	54633	152059	233731	46406	151641	164549	27497	54216	69783	23128	35725	49396	20382	26056	30226	20228	24756	29961	20220	27808	30934	19477	27481	31972
1 - 155	3080	57888	178244	258251	56303	163810	245259	54426	167483	255122	53279	170028	250028	54064	166452	242442	54144	163387	242347	54875	152133	235424	46993	153860	165652	27515	54490	69865	23047	35571	50159	20512	26201	30038	20172	24980	29708	20133	28120	30882	19407	27363	32029
1 - 156	3100	58022	179200	258915	56517	165135	247386	54613	168017	256192	54125	171597	251545	55050	167892	243945	54958	164048	243336	55434	153312	236156	47385	153962	166155	27772	54727	70425	23546	35759	49991	20660	26156	30691	20005	25111	30000	19892	27777	31215	19487	27269	32243
1 - 157	3120	59019	179746	260365	56852	166169	247860	55307	169221	258102	55167	171712	252155	55596	168806	244582	55392	164866	244325	55354	154103	236738	47381	154612	166283	27700	55080	70968	23383	36153	50430	20588	26505	30451	20030	25272	30069	20479	28373	31414	19516	27482	32060
1 - 158	3140	58698	181485	262085	57475	166553	248958	55423	170677	259281	55083	172678	252751	56402	169742	245747	55603	164564	246411	56277	154794	237808	47510	155687	166897	27712	54999	70797	23393	36313	50843	20530	26373	30939	20180	25217	30004	20002	28146	31071	19370	27695	32134
1 - 159	3160	59464	182457	264808	57689	167730	250448	56203	169535	259904	56354	173523	253875	56472	169245	246953	56015	166274	246086	56339	155780	237524	47910	156012	166855	28028	55954	71376	23259	36446	51062	20408	26291	30726	20153	25340	29718	20234	28332	31295	19359	27763	32780
1 - 160	3180	59683	183200	264307	58398	168695	252250	56939	170723	261828	55788	173641	255515	56658	171800	248240	56807	166824	248159	57300	155921	240098	48375	156887	168391	27834	56159	72121	23488	36623	51655	20511	26610	30879	20190	25605	30262	20143	28146	31473	19714	27700	32321
1 - 161	3200	60367	183823	265391	58730	169214	253347	57273	173095	262207	56201	174264	256368	57231	172332	248809	57071	168658	249879	57951	156678	240274	48902	157502	168060	28184	56624	72334	23894	36642	51728	20462	26877	31050	19966	25084	30281	20023	28135	31533	19528	28054	32497
1 - 162	3220	60429	184614	266298	59382	169911	254052	57822	173162	263264	56957	175510	257520	58415	172150	249635	57688	168647	250380	57504	158068	240409	48663	158494	167398	28272	56779	72685	23549	37059	52425	20259	26936	30847	20247	25621	30437	20159	28284	31515	19429	27903	32827
1 - 163	3240	61177	185790	266691	59614	170372	255908	57735	173782	264483	57330	176647	259078	57995	172779	251667	57893	169691	250976	58286	158362	243810	49153	159477	168430	28295	57318	73941	23807	36789	52755	20755	26949	31222	19942	25484	30456	20380	28495	31685	19572	28083	32925
1 - 164	3260	61651	185885	267897	60518	171310	255542	58706	174464	265811	57890	177092	260487	58607	173915	251640	57693	170153	252114	58499	159690	244447	49705	159971	169079	28300	57499	73478	23767	37122	53026	20760	26874	31322	20352	25757	30598	20388	28396	31582	19565	27961	32449
1 - 165	3280	62110	188463	268994	60939	173252	258522	59122	175030	267490	58098	177764	261950	59375	174307	253063	58409	170659	253754	59461	160589	244406	49876	161047	169610	28608	57841	74321	23565	37270	53310	20508	26734	31827	20175	25659	30528	20191	28493	31763	19487	28333	32950
1 - 166	3300	62289	187925	270647	61138	173009	258292	59402	176292	268913	58337	179341	261814	59427	175939	254146	58734	171139	253821	60019	161290	244338	50194	161267	170548	28368	58260	74924	23837	37594	53627	20658	27028	31966	20059	25674	30844	20324	28617	31904	19505	28274	32919
1 - 167	3320	62906	188721	271040	61358	174551	260053	60188	177319	270024	59090	179829	263724	60437	176488	255244	59465	172362	254648	60062	161781	246844	50697	161743	170548	28851	58249	75229	23953	37913	53867	20608	27248	31493	20323	25804	30558	20141	28533	32358	19559	28333	32998
1 - 168	3340	63376	189886	272882	61945	174013	260026	60359	178101	270213	59418	180580	263968	60585	176865	256748	59883	173028	256449	60566	162508	247034	50871	162969	170751	28522	58649	75813	23924	38070	54054	20589	27060	32223	20357	25694	30888	20239	28732	32166	19489	28489	32946
1 - 169	3360	63257	191354	273438	62640	175177	262437	61207	178565	271622	60160	181793	264917	61500	177885	258454	60495	174079	256693	60743	162939	248213	51036	163293	170371	28585	58602	76653	24106	38045	54214	20493	27590	31985	20214	25947	30845	20353	28754	32323	19695	28437	33491
1 - 170	3380	63904	192084	275836	62941	175684	263643	61515	179725	272801	60586	182096	265729	61689	179016	259227	60585	174850	257926	61258	164448	249960	51395	163885	170974	28793	59380	76335	24077	38324	54754	20651	27485	32429	20326	25768	31099	20437	28715	32423	19636	28444	33383
1 - 171	3400	64655	193189	276554	62808	177092	264700	61707	179881	273980	60992	183204	267518	62296	179726	259741	60982	175760	259660	61890	164299	251193	51540	164847	172198	28534	59600	77040	24181	38599	54985	20781	27576	32465	20397	26047	31058	20239	28950	32319	19717	28450	33039
1 - 172	3420	64729	194122	277285	63802	177954	265933	62102	180859	275470	61194	183284	267951	62805	180124	260703	61881	175676	261191	62035	165415	251992	52127	165274	171540	28900	59736	77567	24068	38367	55935	20964	27763	32021	20373	26409	31367	20277	29020	32563	19563	28754	32861
1 - 173	3440	65108	195189	279101	63830	178466	266962	63283	181216	275809	61446	184457	270539	63127	181286	262912	62043	177029	260907	62492	166304	252128	52168	166119	171614	29576	60156	78161	24177	38729	55890	21019	27378	32418	20533	25916	31332	20433	29021	32791	19595	28876	32851
1 - 174	3460	65741	195071	280360	64591	179106	267490	63425	183243	278342	61697	185767	271243	63802	182132	263738	62930	177324	262803	63098	166720	252941	52795	167224	172996	29493	60090	78415	24139	39055	56438	20704	28081	32419	20207	26310	31551	20469	29357	32462	19606	29066	33209
1 - 175	3480	66654	195980	281173	64853	179949	269184	64039	182884	279060	62395	186365	271487	64118	182915	264686	63458	178209	263331	63236	167472	255379	52667	168255	172900	29364	60948	78719	24260	39065	56593	21072	27566	32618	20221	26091	31242	20400	28900	32991	19541	28886	33113
1 - 176	3500	66236	197048	282108	65372	180900	270484	63960	184207	280103	63217	187445	272855	64123	183986	264876	63710	179189	264849	63952	168277	255244	53456	168636	172347	29653	60823	79401	24345	39519	56513	20861	27890	32921	20472	26471	31408	20240	29411	32958	19628	29051	33232
1 - 177	3520	66927	198517	284127	65612	181435	270755	65111	184588	281553	63309	187988	273790	64806	185028	266691	64213	178901	265607	64099	169204	255501	53816	169922	174129	29683	61364	79967	24375	39130	57489	20675	28095	33048	20667	26062	31807	20435	29206	33010	19497	29127	33403
1 - 178	3540	67212	198976	284587	66543	182072	272503	65216	185742	282636	63767	188636	276039	65986	185112	267761	64235	180858	265960	64349	169147	257587	53786	169651	172586	29756	62147	79947	24650	39665	57374	20897	28005	33037	20516	26791	31902	20527	29394	33170	20016	29489	32951
1 - 179	3560	67785	199143	286023	66919	183358	274183	65381	185874	283652	64759	188957	276703	65735	186353	270322	65359	180976	267504	65225	170658	257506	53755	170911	174491	30211	62088	80514	24423	40005	57857	21009	28265	33279	20361	26658	31843	20617	29461	33339	19762	29236	33362
1 - 180	3580	68254	200571	287229	67094	183869	275036	65908	187228	285034	64589	190026	277935	66453	186844	269861	65768	182067	269103	65985	171270	258780	54292	171480	174589	29758	63010	81056	24561	40100	58488	21097	28229	33477	20512	26761	31929	20420	29491	33419	19472	29313	33427
1 - 181	3600	68698	201742	287229	67546	184134	275470	66439	188082	286172	65227	190749	277841	66833	187429	271568	66115	182863	270186	65873	172147	260514	54657	171744	174874	30180	62783	81567	24498	40820	58799	20774	28170	33451	20473	26857	32080	20354	29511	33336	19551	29034	33275
1 - 182	3620	69007	203090	289694	68126	184778	277556	66650	188184	287608	65897	191884	279778	67747	188410	273058	66261	182990	271108	66572	172146	260541	54931	172843	175094	30002	63152	81602	24501	40375	59032	20776	28204	33428	20297	26757	31961	20340	29602	33516	19402	29453	33292
1 - 183	3640	69412	203553	290223	68550	185986	278491	67310	190222	287730	66218	192435	281688	67797	189329	273343	67030	184062	271365	66754	172998	263047	55050	173823	174928	30207	63265	82805	24768	40647	59087	21149	28822	33722	20664	26942	32150	20622	29434	33442	19684	29325	33458
1 - 184	3660	69693	204882	291117	69054	186856	279344	67636	190423	289505	66895	193405	282785	68375	190197	274169	67455	184299	271704	67654	173400	262952	55605	174156	175536	30333	63704	82609	24793	40812	59568	20739	28500	34029	20542	27143	32293	20749	29752	33875	19831	29645	33246
1 - 185	3680	69903	205521	293366	69585	187665	280740	68453	190566	290738	67391	194804	282907	68691	191033	275876	67469	184870	273099	67681	174357	263426	55774	175891	176015	30499	63857	83415	25061	41159	59934	21034	28475	33858	20547	27030	32683	20492	29578	33973	19585	29600	33434
1 - 186	3700	70220	206579	293732	70005	188638	282501	69012	191451	291374	68016	194415	284127	69484	191185	277109	68314	186082	274183	68044	175416	263440	56278	175685	176039	30598	64399	83528	24952	41329	60429	21011	28651	34032	20431	27360	32331	20470	29679	34122	19538	29631	33250
1 - 187	3720	70709	211039	296563	70236	188558	282609	69133	192335	292919	68267	195326	285061	70117	191812	278112	68606	185997	275727	68787	175172	265323	56617	176068	176968	30747	64582	84386	24941	41242	60721	21085	28485	34308	20449	27324	32378	20666	30016	33916	19525	29677	33376
1 - 188	3740	71524	207503	296861	71449	189287	284059	69490	193148	294030	68858	196026	286484	70227	192831	279710	69131	187322	276581	69673	176545	265878	56566	176055	176132	30781	64586	84506	24807	41756	61143	21037	28857	34343	20188	27178	32736	20357	29875	34170	19667	30286	33519
1 - 189	3760	72169	209285	298473	71203	191019	285888	69725	194145	296116	69274	197009	288462	70676	193589	280266	69472	187724	277339	69853	177803	267111	56994	177650	176846	30724	65482	85244	24838	41414	61341	21000	28499	34546	20586	27359	32821	20464	29804	34169	19612	30047	33500
1 - 190	3780	71992	209643	298202	72165	191501	286172	70756	194175	296969	69193	198293	289139	70970	193925	282081	70082	188436	278518	70809	177981	267260	57221	178976	176628	30938	65806	85500	24927	41921	61639	20975	28787	34206	20364	27593	32711	20370	30301	34247	19696	29852	33567
1 - 191	3800	72749	214643	301264	72636	191556	287513	70599	195885	299015	70435	198528	290345	71371	195438	282623	70537	188509	279927	70924	178041	269834	57425	179003	176885	31074	66208	86135	25116	42272	62128	20930	29348	35038	20554	27419	33003	20551	30087	34510	19614	30107	33714
1 - 192	3820	73035	212060	301237	72441	192819	289315	71325	196158	299435	70685	199174	292228	71631	195461	284628	71477	190489	280794	71527	179732	270173	58345	179437	177761	31304	65840	86651	25228	42428	62382	21283	29025	35090	20623	27612	33059	20755	30535	34672	19469	29945	33387
1 - 193	3840	73364	216119	302808	73702	193351	290670	71555	196857	301006	71151	200131	292268	72510	196587	284885	71548	190822	281268	72013	179749	271555	57630	180769	177863	31265	66208	86544	25291	42494	62701	21302	29318	35058	20564	27606	33019	20497	30287	34372	19815	30106	33588
1 - 194	3860	74195	218327	305680	73546	193386	291252	72185	197774	302483	71604	201012	293447	72997	197035	286172	72178	190929	281634	71927	180564	271500	58324	181225	177768	31489	66476	87544	25368	42642	63308	21091	29311	34989	20692	27593	33617	20624	30418	34404	19454	30424	33558
1 - 195	3880	74149	217975	305193	74478	194381	292485	73131	197893	302321	71981	202140	295195	73611	198252	287839	72748	191744	282785	72585	181657	272733	58866	181388	177545	31494	66784	87285	25708	43075	63345	21190	29762	35134	20593	27523	33496	20624	30336	34448	19867	29974	33802
1 - 196	3900	74330	219940	307021	74942	194881	295886	73674	199136	303364	72786	202528	296048	74196	199505	288299	73103	191964	284763	72832	182097	273682	58649	182704	178531	31566	67651	88076	25699	42881	63955	21104	29407	35660	20896	27787	33238	20614	30428	34854	19453	30282	33566
1 - 197	3920	75037	215022	308146	75350	195207	294991	74287	199773	306032	73184	202702	296522	74492	199551	289559	73435	193334	285779	73228	183303	273722	59264	183522	178488	32083	67672	88478	25323	43256	64203	21317	29591	35735	20650	27783	33317	20626	30739	34983	19750	30472	33723
1 - 198	3940	75308	221172	309094	75188	196735	296346	74542	200754	307333	73033	203877	298202	74902	200169	290155	73908	192878	286077	73357	183851	275091	59423	183844	178884	31696	68603	88819	25480	43419	64452	21348	29855	36001	20659	28080	33658	20463	31109	35222	19669	30662	33501
1 - 199	3960	75974	221945	310368	75881	197822	297755	75072	201250	308010	74155	204562	299313	75334	201333	292377	74296	194173	288516	74294	184278	276120	59817	184131	178880	32049	68590	89671	25678	43318	64935	21448	29822	35866	20586	28059	33654	20577	30987	35148	19691	30471	33531
1 - 200	3980	76564	222703	311180	76327	197717	298934	75693	202072	309812	74927	205733	299543	75800	202089	291970	74882	194837	288015	74767	184378	277556	60323	185357	179459	32120	68766	90148	25601	43786	64977	21479	29683	35960	20678	27859	33688	20523	30802	35474	19650	30611	33845
1 - 201	4000	76533	223936	312305	77054	199169	298487	76211	202480	311086	74726	205273	302591	76603	202984	294368	74884	195254	288922	74955	186512	278775	60639	184734	179242	32345	69516	89911	25746	43985	65446	21481	29895	36047	20795	27874	34090	20712	31123	35517	19700	30567	33411
1 - 202	4020	77027	224099	313687	77317	199555	301237	76031	202951	312088	74610	207460	302876	76708	202609	295303	75401	196545	290304	75460	186697	279873	60820	186872	179755	32027	69822	90851	25603	44065	65897	21410	29891	36557	20844	28147	33969	20461	30947	35224	19701	30740	33526
1 - 203	4040	77348	225209	315258	77875	199791	302104	76748	204073	312901	75218	206560	304095	76963	203623	296482	75954	196515	292296	75804	186967	279737	61029	187305	180185	32636	69602	91603	25933	44545	66144	21519	30128	36572	20860	28060	34343	20709	30866	35409	19471	30768	33745
1 - 204	4060	77350	226063	316030	78587	200196	302442	76952	205206	315421	75939	207706	304624	77880	204840	298040	75969	197650	292621	76408	186653	280956	61362	187627	179981	32249	69784	91901	26214	44630	66436	21566	30572	36811	20770	27977	34251	20628	30864	36017	19453	30560	33645
1 - 205	4080	77925	226632	318347	78534	201406	305640	77480	205889	315556	76535	208345	306249	78214	205479	298053	77292	199396	293989	77063	188241	282501	61786	188977	180027	32754	70288	92422	26170	44540	67271	21244	30420	36273	20730	28364	34226	20695	31062	36034	19744	30809	33612
1 - 206	4100	78369	227960	318225	79441	202036	306547	78963	210091	317033	76781	209090	306398	78667	206504	299679	77332	198352	295086	77375	188528	283219	61927	189254	180227	32610	70643	92839	26052	44968	67709	21759	30431	36792	20627	28647	33824	20619	31294	35871	19633	31006	33486
1 - 207	4120	78791	228488	320122	79414	202530	307455	78677	206540	317317	77653	209706	308295	79422	205922	300532	78449	199343	295655	77551	189785	284831	62082	189170	181046	33004	70592	92973	26079	45023	67903	21460	30416	37208	20777	28484	34386	20859	31230	35822	19490	31076	33587
1 - 208	4140	78988	229585	321422	79847	204132	308444	78975	208534	319160	77303	210612	310056	79748	208096	302483	77556	199793	296089	77923	190496	285210	62547	190701	180459	32950	71919	93257	26274	45353	68284	21665	30760	37060	20857	28529	34759	20892	31378	36331	19671	30746	33530
1 - 209	4160	79846	229978	322845	80282	203798	309528	79792	208916	320542	78200	210661	310368	80689	207930	302673	78759	201077	298162	78886	190824	286145	63112	191421	181492	33142	71726	94106	26034	45674	68741	21589	30524	37360	20897	28438	34519	20901	31499	36237	19517	31195	33453
1 - 210	4180	79974	230926	324023	81002	204294	311167	79801	214548	322316	79015	216539	311912	80727	213721	304800	78749	202017	298419	78813	191735	287717	63200	192441	180797	33001	72653	94778	26355	45681	69477	21343	30637	37568	20868	28674	35168	20861	31570	36328	19593	31144	33469
1 - 211	4200	80386	232173	324091	81675	205415	311411	80152	209871	323603	79005	211952	312142	81447	209734	305775	80157	202223	299286	79983	192155	288624	63323	191721	181969	33201	72483	95429	26145	46443	69112	21570	30964	37103	20950	28724	35314	20993	31833	36234	19638	31179	33741
1 - 212	4220	81138	232674	325080	81698	205405	313456	80952	214751	325107	79191	218463	314567	81860	210424	306723	80389	202783	299828	79916	192760	289681	63683	193337	182400	33689	72957	95365	26295	46201	69692	21480	30907	37778	21060	28925	34694	20923	31608	36155	19511	31217	33593
1 - 213	4240	81206	233690	326340	82076	207080	313036	81504	211202	325215	80040	219276	315461	82594	211771	308132	80724	203688	301657	80355	194335	290169	63650	193689	182375	33432	73810	95889	26480	46490	69767	21728	30852	37618	20970	29096	35324	20735	31577	36921	19705	31333	33814
1 - 214	4260	80876	234801	327952	82691	207999	315434	82075	211943	328006	80875	218924	317087	82892	217068	309257	80731	204003	301779	80846	194307	291117	64242	194262	181981	33550	73699	96483	26609	46486	70790	21364	31295	37775	20921	29013	35033	20666	31577	36648	19657	31418	33519
1 - 215	4280	81722	235560	330269	82552	207631	316857	82477	217907	327979	81297	220495	317615	83165	218517	308647	81153	204680	303282	81414	195248	292390	64968	195105	182052	33733	73650	97017	26704	46513	71044	21525	31293	38299	20953	28916	35318	20909	31562	36604	19571	31395	33259
1 - 216	4300	81824	236494	331488	83737	208475	317656	82400	219357	329266	81455	220427	317710	83802	217677	311966	82026	205610	304976	81938	195592	293894	64854	196117	183057	33846	74222	97074	26578	46895	71177	21688	31507	38357	21095	29054	35171	20840	32150	36457	19682	31627	33939
1 - 217	4320	82963	237944	331407	83902	215144	319851	82973	218856	331474	82318	222134	320013	84307	218680	312251	82293	206953	305667	81757	196256	293610	65234	197433	183452	33984	74689	97603	26688	48034	72152	21662	31630	38309	20780	29130	35261	21009	32101	37260	19632	31631	33631
1 - 218	4340	83192	238621	332341	84402	215523	320000	83606	214259	332219	81990	223191	321341	84484	219953	313782	82621	206651	307333	82089	197110	295222	65368	197190	182675	33932	75019	99111	26791	47405	71797	21411	31808	38590	20933	29428	35269	20870	32065	37112	19645	31484	33935
1 - 219	4360	82981	238797	333967	84409	216024	321341	83901	220292	334604	82915	222486	322452	85344	220847	314540	83068	206834	307767	83062	197397	295696	65575	197146	183327	34016	75558	99577	26755	47794	72246	21624	31832	38575	21297	29166	35876	20918	32264	36971	19633	31741	33792
1 - 220	4380	83611	239041	335119	85134	210838	322492	84897	221714	335376	83619	224329	322330	85470	221497	316572	84105	207594	309040	83338	198457	296617	65971	199463	183183	34370	76012	99067	27029	48082	72906	21747	31772	38855	21018	29393	35664	20787	32094	37458	19575	31358	33830
1 - 221	4400	84390	241046	334956	85232	217975	324308	85469	222039	337327	83508	224302	323658	85896	221525	317006	83696	209491	308715	84282	198481	298080	65696	199721	184285	34438	76027	99756	26969	48189	72944	21543	31635	39083	20651	29147	35858	21166	32355	37344	19414	31692	33624
1 - 222	4420	84258	241060	337747	85845	218111	324633	85842	223408	338140	84204	225955	325703	86872	223123	317466	84865	209166	311438	84214	198821	299733	66412	199758	183796	34411	76346	100496	26861	48026	74099	21678	32126	39253	20852	29215	36286	20803	32491	37186	19568	31969	33810
1 - 223	4440	85040	242360	338993	86630	219113	326570	86231	223448	339128	84445	225399	326475	87153	223096	318970	85060	209311	311736	84454	200758	300586	66943	200205	183574	34577	76784	100836	27122	48469	73985	21753	31923	39359	20992	29784	36188	21206	32549	37518	19567	31703	33710
1 - 224	4460	85268	242401	339169	87236	219831	327193	86018	223950	340402	85416	226889	328697	87991	224654	320040	85760	210157	312007	85328	200893	301101	66848	201244	184404	34814	77041	101822	27103	48700	74520	21797	32055	39635	21138	29785	36488	20944	32246	37494	19709	32074	33813
1 - 225	4480	85599	243729	341039	87388	221281	329198	86950	224627	341702	85468	227282	329239	87984	224762	320393	86200	210426	314418	85459	201025	300600	67262	202462	184490	34325	77557	101773	27353	49146	74814	21920	32320	39507	21345	29695	36222	20870	32490	37914	19770	32146	33984
1 - 226	4500	85391	244772	342041	87911	222405	330472	87339	225995	341635	85612	228000	330309	88265	225331	321829	86663	211608	315014	86867	202032	302578	67743	202573	183817	35179	77324	102208	27395	49460	75440	21751	32416	39833	21154	29677	36443	21094	32656	37804	19642	32004	34011
1 - 227	4520	86426	244934	343545	88435	222324	331217	87824	226537	344019	86665	229477	331583	88796	226686	323495	86921	217189	315204	86632	201894	303215	68038	202874	184135	35106	77818	102544	27547	49594	75737	21673	32599	40407	20939	29631	36742	20761	32681	37709	19772	32273	33738
1 - 228	4540	86309	245273	343193	88728	223597	331799	88176	226632	343829	86891	229639	331705	89500	227499	323834	87520	212300	316735	87183	203422	305613	67995	203395	185555	34937	78279	102982	27626	49559	76043	22012	32528	40271	21127	30140	36689	20789	32896	38072	19736	32107	33901
1 - 229	4560	87052	247034	344696	89084	224532	332775	88183	227282	345645	87336	230249	333181	90131	227350	325635	86988	213337	317941	87307	203454	304895	68673	203901	184953	35138	79143	103924	27488	50044	76114	22032	33036	40409	20884	30030	36902	21047	32839	38243	19471	31918	34019
1 - 230	4580	87197	247386	346593	89620	224559	334143	89418	227946	347352	87610	230547	334536	90411	227512	326773	88336	213850	318401	87834	204505	306358	68880	204560	185345	35197	79354	104046	27595	50371	76605	21921	32901	40425	21026	30131	36778	20935	32719	37999	19576	32133	33607
1 - 231	4600	87859	248145	348273	89984	225047	335132	89671	228420	349153	88396	232268	335796	91060	230019	327342	88926	220102	320230	87985	205237	307021	69288	210362	185623	35423	79448	104475	27732	50066	77304	21949	32548	40691	21281	30235	37228	20914	33100	38324	19620	32286	33663
1 - 232	4620	88014	248538	349113	90645	225562	336758	90300	229816	348896	89380	232688	336974	91660	230818	329347	89323	218896	321558	88855	206170	308457	69217	206457	185100	35207	79267	104664	27647	50051	77950	21830	33142	40721	21465	30219	36999	20941	33037	38569	19412	32438	33825
1 - 233	4640	88265	249459	349438	90591	226320	338763	90874	231224	351538	89328	233636	338153	91831	231455	330431	89775	221633	322574	89513	210429	309135	69589	207520	186463	35398	79931	105011	27836	50801	78224	22169	33038	41119	21099	30064	37232	20826	33331	38441	19708	32509	33942
1 - 234	4660	88602	250069	350305	91878	227987	339223	90740	231970	351497	89954	233893	338573	91801	232362	331258	90155	221213	323901	89474	207166	311573	69350	212516	185364	35570	80183	106122	27542	51249	78360	21954	33005	41378	21110	30041	37270	21087	33221	38645	19551	32809	33690
1 - 235	4680	89103	250394	352540	91577	228637	340036	92033	231590	353556	90195	234449	340456	92978	231644	332341	90884	221796	325243	89772	207988	311126	70172	208255	185871	35984	80792	106589	28144	51309	78664	22055	33086	40966	21139	30530	37551	21016	33299	38709	19617	32551	33520
1 - 236	4700	89087	251058	352662	91766	228380	341147	92446	232200	354193	90244	235397	341730	92965	234191	333073	90956	222270	325175	90465	208311	312169	70442	209027	186456	36222	80981	106436	28038	51785	79390	21970	33300	41137	21253	30431	37535	21220	33348	39060	19479	32463	33641
1 - 237	4720	90010	252602	353597	92409	229274	342529	92080	233975	356469	91030	236142	342420	93922	235248	333926	91633	223286	326286	91036	212990	313009	70778	214182	186197	36208	81256	106958	28015	51511	79554	22071	33765	41511	21238	30410	37850	21043	33380	38880	19847	32898	33813
1 - 238	4740	89864	252697	355412	93434	230439	343260	92751	235140	356713	91145	236833	344114	94270	234584	335674	92191	223868	327234	91304	209143	314337	70456	215198	186024	36302	81913	107872	28143	51496	80468	21984	33793	41772	21198	30392	37840	20898	33962	39157	19541	32984	33592
1 - 239	4760	90674	254133	355751	93677	230913	344168	92770	234435	359029	91966	238594	344886	94877	235343	336026	92059	224315	329591	91722	209790	315719	71200	215632	186827	36144	81547	108413	28409	52152	80335	22268	33753	41951	21228	30578	38085	21132	33810	38893	19633	32799	34035
1 - 240	4780	90386	255081	355886	94221	232078	346146	93394	236372	358664	92260	238906	346241	95223	236535	338505	92730	225440	329767	91618	216566	316044	71369	215997	187009	36577	82191	109051	28352	52035	80671	22230	33498	41769	21236	30878	38038	21235	34053	39076	19707	32709	33611
1 - 241	4800	91212	255935	356957	94125	232376	346810	94571	236359	361712	92758	239055	347866	95137	237808	338763	93040	225629	330878	92687	210640	317534	71904	216471	187213	36138	83238	109415	28468	52531	81185	22444	33926	42355	21390	30629	38211	21041	33528	39627	19616	32977	33868
1 - 242	4820	91463	256436	359314	94980	233649	347799	95063	237659	362457	93129	240857	348666	96211	238459	339860	93791	226144	330783	93378	217894	318970	71993	216973	187055	36642	83469	110014	28603	52382	81888	22129	33845	42393	21262	30740	38515	20975	33632	39177	19654	33198	33950
1 - 243	4840	91973	258007	359815	95700	233866	347839	94885	237863	363351	93182	240640	349980	96632	238824	341567	93621	227377	332301	93656	217487	319485	72184	218544	187032	36969	83343	110213	28723	53113	82053	22451	33979	42818	21390	30581	38491	21232	33747	39426	19695	32969	33739
1 - 244	4860	91760	257669	360926	95836	234665	349750	95127	238391	363676	93844	241940	351822	96605	240003	342637	94409	227932	334346	93697	217623	320108	72431	218612	187156	37076	83883	110617	28664	53222	82616	22185	34146	42807	21369	30977	38257	21161	34109	39580	19562	33412	33771
1 - 245	4880	91905	259105	361251	96044	235736	351606	96266	240017	365911	94659	241669	351768	96915	240450	343084	94892	229138	333439	93926	219303	321233	72550	219980	187825	37096	84501	112003	28479	53574	82812	22059	34326	43114	21358	31003	38595	20972	34298	39712	19447	33405	34046
1 - 246	4900	92288	259294	362565	96082	236576	352378	96984	240301	367158	94496	244135	354410	97886	241236	345469	95124	228095	336229	94400	219127	322750	73128	219628	188019	36976	84348	111525	28719	53681	83409	22184	34237	43157	21387	30714	38767	20944	33977	39918	19817	33228	34001
1 - 247	4920	92949	260825	363636	96704	237470	353014	97062	241277	367375	96072	242956	353638	98494	240802	345306	95900	229897	337056	95539	214399	321991	73569	221186	188362	36693	84904	112616	28582	54251	83893	22314	34618	43483	21414	31080	38788	21029	34279	39960	19591	33292	33650
1 - 248	4940	92812	260866	365749	97298	237808	355304	97187	241439	369352	95952	244325	356049	98623	243024	346837	96710	230357	337625	95448	220210	323359	72995	222202	188133	37014	85659	112902	28852	54209	84422	22314	34669	43635	21338	30873	38935	21023	34026	39910	19637	33398	33975
1 - 249	4960	93476	261435	365830	97605	237822	355412	97609	242414	371601	95983	244785	356957	99266	243214	347568	97244	231184	339061	95939	221172	325012	73790	217198	188721	37251	85513	112835	28912	54134	85169	22370	34668	43584	21574	31382	39093	21140	34205	40321	19481	33033	34010
1 - 250	4980	93829	261801	367049	98191	240017	357052	98414	243187	372414	96583	245991	358284	99643	244880	349682	97239	231888	340592	96765	220969	326665	74339	222906	188284	37268	85691	114226	28813	54507	85190	22202	34995	43862	21443	31521	39096	21118	34517	40233	19679	33403	34120
1 - 251	5000	94083	262315	368391	98214	240017	357810	99064	243620	371940	96828	245598	357824	100043	245178	350969	97517	232091	341377	96462	217089	326584	74404	224383	188467	37208	86503	114635	28924	54662	85289	22233	35168	43655	21446	31095	39322	21338	34535	40159	19592	33359	33883
1 - 252	5020	94282	264212	368621	99156	241331	359192	99272	244406	374731	97452	248429	361048	100658	245463	350725	97665	233053	342732	97179	223232	327275	75149	224478	189441	37605	87048	114285	29363	55076	85543	22307	35268	44576	21353	31533	39575	20985	34767	40577	19593	33717	33846
1 - 253	5040	94559	264591	370938	98912	241778	361387	99631	245950	374677	97791	248077	361861	100942	247752	353597	98924	234151	343369	97542	224044	329415	75005	225264	188524	37462	87099	115949	29260	55403	86334	22527	35153	44512	21358	31444	39422	21306	34793	40423	19480	33452	33938
1 - 254	5060	94674	265201	371506	99791	242536	361509	100281	246140	376099	98649	249107	362525	101658	247224	352500	98745	235207	345184	98195	224248	331230	75204	225860	189037	37619	87003	115584	29223	55132	86578	22490	35282	44530	21555	31480	39754	21067	34941	40668	19561	33317	34164
1 - 255	5080	95425	265093	371981	99693	242943	363351	100808	246763	377088	98849	249134	363663	101639	247888	354952	98948	235099	346376	98403	225209	331190	74995	226889	189218	38043	86965	116421	29406	55745	87365	22210	35390	44812	21411	31917	39588	21139	35092	40524	19804	33738	34071
1 - 256	5100	95492	265309	373390	100435	243566	363175	100952	248619	378307	99276	250719	365586	102901	249296	355534	100197	235343	346512	99163	225873	332409	75656	226442	189776	38068	87750	117587	29434	56400	87636	22558	35536	45243	21485	31724	39787	21161	34803	40773	19802	33551	34195
1 - 257	5120	96087	266434	374135	100686	243634	364408	101263	248538	379852	99232	252196	365776	102581	249838	356144	100133	236386	347257	99322	226673	333290	75459	228339	189098	38075	88678	117110	29627	56475	88037	22409	35695	45337	21649	31727	39889	21065	35061	40857	19598	33936	34453
1 - 258	5140	95706	267152	375056	101313	244907	365979	101628	248931	380651	100019	252670	366860	103224	250868	357946	100380	236535	348070	100185	226456	335132	76110	228799	189820	38439	88794	117292	29453	56535	88473	22434	35262	45267	21501	31553	40092	21337	35028	41164	19495	33818	34233
1 - 259	5160	96732	267924	376275	101816	246357	366860	102548	249567	381247	100472	252169	367524	103910	251410	359111	101483	237145	350386	99746	227811	334888	76296	228813	189808	38401	88829	118832	29435	56318	88962	22403	35919	45377	21660	31891	39925	21272	35384	41174	19377	33956	34338
1 - 260	5180	96732	268764	378199	101580	246032	367239	102525	250042	383604	100407	252602	369109	103808	251938	359924	101585	237307	351917	100906	228176	335511	76888	230832	189938	38449	88885	117730	29535	56846	88929	22551	36054	45809	21501	31996	40325	21111	35623	41451	19306	33999	33906
1 - 261	5200	97211	269902	378145	101844	246858	369041	103405	250719	384729	101173	253672	371032	104700	253239	361752	102278	239610	352757	101456	228827	338004	76471	230357	190019	38269	89433	119187	29625	56978	90158	22553	35942	45842	21589	32111	40532	21393	35440	41683	19474	34362	34216
1 - 262	5220	97422	270064	379797	102786	247982	369921	103732	252968	386259	101504	254377	371981	105443	253483	362281	102031	239028	353624	101451	229179	337489	77061	230547	189968	38767	90105	120055	29691	57459	89992	22647	36022	46423	21511	32263	40321	21093	35158	41618	19654	33914	33985
1 - 263	5240	97924	271636	381477	102569	248159	370084	104035	253645	387763	101553	254743	374026	105823	254702	363161	102502	240667	354437	101878	230683	339264	77360	232593	190650	38419	90576	120576	29903	57485	90723	22744	36359	45886	21550	32483	40908	21078	35653	41639	19677	33792	33795
1 - 264	5260	97977	272015	381166	103883	248700	371059	105006	253781	389511	102463	255908	373891	106373	254038	364232	103373	240572	355507	102477	230818	340077	77302	232999	190516	38904	90415	120758	29919	58154	90926	22780	36587	46777	21548	32019	40834	21274	35666	41947	19633	33923	33937
1 - 265	5280	97601	272666	382060	103837	249811	372726	105114	254309	390080	102798	256924	374622	105860	254661	366521	103847	241398	356672	102572	231942	341106	77586	232511	191112	39095	90922	121305	29590	58305	91108	22627	36484	46861	21650	32311	40705	21285	35601	41946	19478	34380	34124
1 - 266	5300	98778	273411	383536	104289	251058	375340	105419	254295	390446	103642	257046	376844	106818	256897	366210	104156	242523	357837	103014	231712	340930	77982	233040	190694	39311	91322	122007	30108	57949	91274	22661	36686	47206	21640	32609	41310	21281	35767	41853	19875	34390	33973
1 - 267	5320	98866	275091	383753	104297	250556	375815	105507	256897	392667	103580	258170	376871	107311	257574	368513	104167	243945	357783	102955	232051	343978	77758	235627	191689	39248	91263	122817	29957	58388	92038	22856	36982	47066	21463	32326	41074	21153	35449	42167	19434	34376	34195
1 - 268	5340	98766	274251	384282	105273	251925	377264	106220	256571	393128	104369	259254	378023	107616	258495	369623	104861	243986	360452	103432	233663	343450	78521	235966	191035	39165	91933	122804	30538	58433	92866	23055	36849	47299	21767	32258	41454	21254	35887	42468	19323	34569	34251
1 - 269	5360	98954	275131	385745	105386	252074	377616	106654	256680	394754	104661	260351	380204	108546	258847	370667	105675	244501	360506	104210	234232	345604	78715	235627	191212	39316	92351	123346	30041	59094	93434	22808	37022	47401	21785	32848	41323	21306	35708	42496	19415	34475	34148
1 - 270	5380	99811	274982	385975	105883	253347	378443	107333	257411	395296	105641	260243	380990	108749	259010	371290	105835	244149	361942	104868	234002	345374	79133	236819	191098	39381	92447	123965	30396	58781	93766	22947	37296	47495	21640	32566	41614	21290	35522	42480	19386	34206	34267
1 - 271	5400	100141	276486	387425	105916	254512	379134	107713	257818	396244	105308	261083	381965	109226	260581	372143	106440	246032	364001	104915	234124	346295	78906	237971	191511	40084	92863	124178	30286	58893	93535	22965	36766	47468	21634	32489	41639	20942	36150	42713	19611	34495	34077
1 - 272	5420	100346	277448	388170	106929	253997	381017	107445	259281	398371	106046	261584	384214	109624	260934	374446	106814	246628	364462	105671	235424	347121	79137	238255	191359	39892	93215	124733	30570	59907	94026	22836	37106	47806	21466	33018	41697	21266	36714	42553	19671	34670	34233
1 - 273	5440	100368	277272	390649	106760	254688	381599	107990	260297	399820	105674	262261	384688	109334	261895	375395	107244	247237	364719	105752	236183	348463	79687	239542	191151	39922	93679	125206	30643	59752	95144	22862	37078	48214	21436	32787	41932	21326	36280	42969	19401	35031	34256
1 - 274	5460	101166	278030	390879	107508	256653	383076	108595	260852	399631	106779	263169	384932	110669	263006	376478	106863	247075	368052	105833	236535	348937	79591	238824	191317	39908	94012	126466	30593	60328	95347	22940	36904	47951	21721	33158	41547	21475	35955	42823	19393	34609	34294
1 - 275	5480	100885	278423	392600	107748	256328	383672	109358	260663	400755	106727	263860	386734	111224	263182	377630	108216	247888	367375	106348	237808	350413	80071	240260	192066	40381	94741	126623	30641	60159	95138	22816	37597	48248	21917	33191	41999	21287	36419	43209	19395	34851	34054
1 - 276	5500	101458	279737	391936	108437	257926	384945	108456	262126	402855	106655	264889	387384	111227	263291	377183	108302	249039	369786	106848	238526	351904	80257	240572	192155	40116	94747	126180	30554	60530	96471	22844	37382	48751	21784	32990	42296	21102	36279	43132	19343	34819	34083
1 - 277	5520	101895	280238	393900	108329	257764	386083	109865	262627	404047	107473	264632	390039	111975	265201	379960	108465	250583	369651	107191	238594	352703	80527	241764	192614	40486	95089	127850	31049	60859	96391	23004	37683	48723	21660	33013	42465	21430	36525	43161	19510	34844	34224
1 - 278	5540	102363	281702	395309	108825	258224	387425	110529	264497	404928	107846	266366	390391	111912	265513	381084	109091	250949	370802	107242	238703	352689	80961	242225	192652	40178	95242	127905	31110	61513	97036	23167	37744	49002	22089	33535	42398	21407	36469	43111	19418	34973	34539
1 - 279	5560	102466	282338	395892	109118	258495	388034	111258	263928	405835	108704	267179	391204	111961	265485	380773	109540	251423	372482	107652	240464	353881	80560	242211	192582	40472	95567	128520	30800	61680	97071	22919	37746	49330	21958	33186	42471	21440	36243	43493	19481	34840	34289
1 - 280	5580	101935	282271	395729	109848	258780	388982	110613	264659	406066	108899	267341	393453	112877	267721	382724	109974	252385	371642	108536	240044	356049	81389	243336	192669	40274	95906	129761	30896	61628	97832	22769	37947	49484	21689	33419	42739	21404	36749	43819	19462	34839	34243
User: USER
Path: C:\Program Files (x86)\BMG\CLARIOstar\User\Data
Test ID: 119
Test Name: Broccoli fluorescence
Date: 9/15/2022
Time: 2:59:45 PM
ID1: Lac repressor range
ID2: 9/15/2022,2:59:03 PM
ID3: 10 60 120 nM RNAP
Fluorescence (FI)
Legend:
Raw Data (470-15/532-20)
