# Supplementary material for: Broccoli aptamer allows quantitative transcription regulation studies in vitro
Source: PLoS One. 2024 Jun 13;19(6):e0304677. doi: 10.1371/journal.pone.0304677 (PMC11175446; doi:10.1371/journal.pone.0304677)
Supplement: S1 Data — (ZIP) [file pone.0304677.s006.zip › lac/19-10-2022_1.xlsx]

## Sheet: Table All Cycles
Well		A14	B14	C14	D14	E14	F14	G14	H14	I14	J14	K14	L14	M14	N14	O14
Content	Time [s]	Sample X1	Sample X2	Sample X3	Sample X4	Sample X5	Sample X6	Sample X7	Sample X8	Sample X9	Sample X10	Sample X11	Sample X12	Sample X13	Sample X14	Sample X15
1 - 1	0	25049	25062	23487	23855	24118	23317	23455	26939	21350	22196	21263	21450	23423	20941	18585
1 - 2	20	25002	24904	23728	23666	23975	23474	23668	26585	21425	21744	20929	21808	23079	21073	18199
1 - 3	40	25294	24935	23824	23930	24318	23164	23586	26638	21229	21944	21021	21676	23562	20894	17984
1 - 4	60	25086	25161	23781	23944	24382	23362	25017	26668	21271	21881	21056	21674	23333	20773	17650
1 - 5	80	25306	25343	24042	24245	24515	23774	24499	26758	21565	21955	21071	21625	23567	21080	17338
1 - 6	100	25817	25545	24390	24416	24807	23980	24707	27084	21503	21994	20938	21876	23588	21143	17291
1 - 7	120	26249	25659	24908	24729	25319	24539	25108	27338	21451	22193	21286	21926	23955	21301	17169
1 - 8	140	26932	26647	25472	25552	26210	24973	25597	27548	21812	22056	21228	21987	24078	21347	17066
1 - 9	160	27932	27039	26284	25735	26503	25532	26370	28144	22054	22527	21552	22220	24042	21338	16985
1 - 10	180	28709	27845	26645	26506	27598	26104	27529	28740	22309	22584	21774	22487	24709	21709	16921
1 - 11	200	29428	29173	27863	27715	28344	27139	28409	29530	22603	22880	22073	22741	24760	22104	16796
1 - 12	220	31146	30151	29068	28478	29548	28258	29652	30280	22793	23236	22494	23320	25450	22782	16579
1 - 13	240	32600	31501	30579	29729	30596	29492	31193	31205	23343	23427	22999	23586	25775	23039	16578
1 - 14	260	34348	32893	31829	31412	32452	30764	32842	32918	24248	24199	23168	24069	26349	23668	16447
1 - 15	280	36230	34838	33172	32661	33814	32316	34851	33930	24661	24624	23844	24589	27173	24180	16273
1 - 16	300	38196	36512	35210	34688	35767	33785	36674	35827	25600	25260	24436	25211	27766	25031	16129
1 - 17	320	40754	38222	36637	36815	37624	35624	38951	37659	26472	25774	25223	25581	28836	25587	16141
1 - 18	340	43511	40699	38780	39173	39918	37614	40712	39448	27588	26467	26041	26619	29338	26836	16137
1 - 19	360	46577	43422	40753	41717	42175	39678	43320	41423	28377	27635	26725	27585	30656	27687	16138
1 - 20	380	49114	46033	42793	45046	45131	42095	46086	43766	29441	28264	27348	28723	31451	28889	16099
1 - 21	400	52749	48647	45610	47703	47535	44510	48482	46209	30499	29035	28450	29517	32694	29692	15899
1 - 22	420	55984	51510	48471	50629	51124	47696	51449	48354	32027	30217	29434	30527	33576	31349	15653
1 - 23	440	59552	54354	51189	53726	54686	50914	54508	51509	32881	30990	30608	31806	35166	32178	15779
1 - 24	460	63633	57770	54231	57867	58122	54574	58127	54827	34336	32069	31761	33006	36642	33557	15881
1 - 25	480	67720	61251	58292	61363	61594	58093	61478	57831	35932	33820	32856	34075	37803	35168	15839
1 - 26	500	72263	65261	62122	65642	65743	62244	65234	61481	37130	34792	34183	35169	39089	36707	15702
1 - 27	520	77245	69166	65457	69484	70158	66141	69708	64449	38639	36029	35657	36793	40689	38242	15672
1 - 28	540	81670	72993	69628	74009	75051	70144	74021	68453	40236	37297	36956	38129	42390	40109	15848
1 - 29	560	87145	77058	73800	78614	79657	74847	79084	73049	42171	38378	38727	39855	44273	41690	15682
1 - 30	580	92083	81158	78932	83600	83992	80022	84528	76621	43728	40094	40309	40961	45777	43674	15714
1 - 31	600	97258	86124	83423	88595	89049	84331	90585	80370	45852	41513	41413	42891	47390	45303	15623
1 - 32	620	103008	90023	88225	94156	94588	89779	95424	85251	47783	43071	43646	44702	49630	47427	15550
1 - 33	640	108729	95353	93428	99343	100282	94584	101545	90393	49991	44471	44979	46439	51336	49451	15499
1 - 34	660	114651	100184	98350	104214	105332	99951	107566	94942	52512	46156	47079	48140	53447	51414	15588
1 - 35	680	120526	105501	103595	110626	111344	105870	114345	99890	54706	48063	48819	50178	55983	53427	15290
1 - 36	700	127281	111116	109865	116340	117406	111178	120346	104503	57144	49582	50288	51825	58168	55892	15402
1 - 37	720	133512	116958	115296	122489	123480	116893	126559	109964	59479	51623	52179	53826	60554	58336	15417
1 - 38	740	140260	123301	120927	129216	129889	123487	132937	114941	61662	54103	54753	55993	62540	60265	15434
1 - 39	760	147776	129129	127967	135780	136526	129413	139644	120948	64084	56060	56127	58042	64973	62400	15423
1 - 40	780	154643	135520	133232	142789	142965	136011	147326	126718	67088	58510	58658	59864	67211	64754	15554
1 - 41	800	161370	140906	140101	148760	150037	142256	153987	132526	70310	60236	60994	62775	69323	67311	15103
1 - 42	820	168753	148766	146208	155625	156379	149702	161148	138657	72393	62624	63011	64946	72332	69909	15302
1 - 43	840	176473	155294	152919	162479	163915	155879	169160	144244	75389	64829	64759	67066	74406	72279	15341
1 - 44	860	183136	162145	159942	170351	171436	163381	175950	150022	78622	66878	67219	69629	77292	75110	15275
1 - 45	880	190571	169639	166408	177768	178708	169809	183889	155384	81142	69483	69313	71548	79668	78206	15072
1 - 46	900	198060	176717	173051	184737	185664	177051	192682	162377	83755	71826	71742	74269	83018	80674	15388
1 - 47	920	211053	183858	180391	191892	194117	184557	200019	168897	87545	74068	74028	77208	85517	83280	15320
1 - 48	940	219289	195961	187042	205891	206731	192348	213193	175656	90201	77083	76770	79375	88435	86517	15121
1 - 49	960	227404	198901	194873	213640	214534	199663	222473	181835	93254	79053	79465	81661	90300	89416	15070
1 - 50	980	236250	211473	202058	222459	222947	212597	231522	189071	96193	81146	81756	84092	93815	92223	14995
1 - 51	1000	244135	218937	215293	230452	232173	221647	240477	195483	100411	84327	84272	86447	96477	95156	15102
1 - 52	1020	253496	227512	223936	240816	240274	230019	249446	207503	103369	87213	86999	89385	99484	98164	14957
1 - 53	1040	261868	234530	232444	248795	248985	237036	258522	214859	107456	89669	89934	92004	102765	101577	15063
1 - 54	1060	270593	243593	240125	256924	257682	246194	267260	221850	109913	92052	92263	94789	105445	104932	14944
1 - 55	1080	279412	252345	247102	266176	266976	254092	275605	229775	114537	95123	95206	98084	108673	107908	15012
1 - 56	1100	288137	259579	256260	274305	274982	263033	284831	236535	117535	98409	98228	101143	111635	110923	14954
1 - 57	1120	298026	268466	264185	282934	284113	271595	294856	244000	121222	100948	101356	103616	114793	114239	15077
1 - 58	1140	307238	277556	273465	291293	293583	280049	304746	251992	125136	103690	103551	106648	118330	116831	15019
1 - 59	1160	315732	287026	282094	301426	303486	289478	312725	259227	128839	106944	107249	109829	121308	120635	15066
1 - 60	1180	325730	295940	290507	310788	312251	297931	324050	266989	132625	109483	109997	112375	124911	123978	14852
1 - 61	1200	334780	304014	299367	320027	321639	307929	333628	274955	136725	112432	113310	115311	128037	127199	14800
1 - 62	1220	345198	313782	308891	329754	332057	316748	343721	283693	140175	116179	115804	118650	131666	131022	15040
1 - 63	1240	355954	323414	318780	338451	341255	325920	353367	291076	143919	118914	118484	121678	134270	134565	15049
1 - 64	1260	365532	331623	327383	348774	351186	335525	362999	298649	147639	121968	122131	125032	138550	137166	14801
1 - 65	1280	375137	341323	336013	359057	361807	344547	372956	307455	152239	124458	125338	127911	141783	141037	14955
1 - 66	1300	384661	351660	346972	368106	371615	354220	384024	316274	156416	128821	129235	131513	145991	145096	14823
1 - 67	1320	395363	360032	355629	378023	382182	363568	394672	322750	159803	132089	131358	133843	148457	148409	14962
1 - 68	1340	404765	368296	366250	387858	393318	373891	404264	332829	164280	135275	134830	137907	152132	151705	14823
1 - 69	1360	415332	380109	376126	397842	402421	383117	413246	339792	167826	138179	138284	140941	156201	156140	14794
1 - 70	1380	425154	389253	386571	408071	413584	393616	425154	350224	172706	141145	140956	143335	159664	159368	14529
1 - 71	1400	435477	398723	394740	419112	423067	403627	435436	358122	176456	144354	144359	146748	163100	162923	14772
1 - 72	1420	446409	408450	406486	428432	433418	413544	448130	365641	181265	147866	148204	150372	167601	166994	14788
1 - 73	1440	456814	418218	415427	439500	445718	423271	457559	376099	185306	151358	151691	153579	171335	170350	14693
1 - 74	1460	466825	429164	426021	449376	455743	434813	468221	384092	188988	154401	155053	157026	174942	174204	14613
1 - 75	1480	477568	437929	435693	462016	466514	446017	479221	392559	194203	157851	158038	160237	178913	178234	14594
1 - 76	1500	488203	447913	446640	472176	476742	455161	489612	400389	198048	161220	161416	163951	182379	182232	14618
1 - 77	1520	499230	457085	456421	483095	487932	464888	501059	411214	202517	164845	164799	167245	185713	186999	14386
1 - 78	1540	508375	468966	466974	493202	500287	475333	511734	419640	206865	167941	168750	170121	189789	189963	14568
1 - 79	1560	520283	478516	477135	506397	511260	486062	521854	429177	217799	171866	172719	173847	193415	193857	14395
1 - 80	1580	530701	490465	486509	517370	522369	498675	534413	436872	222188	175188	176057	177854	196192	198685	14428
1 - 81	1600	541877	499013	497361	527829	534521	509716	546036	448238	226794	178111	179315	181707	201571	202885	14620
1 - 82	1620	554083	509377	509513	538531	544979	518454	557971	458074	232322	181588	183099	184948	205152	212367	14443
1 - 83	1640	564000	519890	521096	551292	557036	532177	568023	466825	237077	185297	187017	187346	214480	217203	14456
1 - 84	1660	575976	530064	531839	561873	567156	542446	579972	477080	241995	187879	190196	191361	218449	220617	14320
1 - 85	1680	586637	540265	541904	573578	579606	552728	590295	487403	247142	192077	193409	194654	222663	224993	14386
1 - 86	1700	598613	551604	551469	585797	590322	565205	604073	497049	251518	195214	197130	198277	226984	229572	14409
1 - 87	1720	608069	563783	564108	596771	601214	577655	614775	505597	256355	199699	202109	207368	231075	233758	14389
1 - 88	1740	621738	573551	574743	609017	614409	587965	625193	516774	260405	203315	204944	210958	235654	238161	14637
1 - 89	1760	631018	584890	585161	621291	625315	598478	639485	524848	266569	212069	214385	214927	239461	243322	14417
1 - 90	1780	644471	596175	595280	632630	637182	610928	652396	534562	271555	216878	218571	212931	243878	247684	14367
1 - 91	1800	655796	607161	607324	644118	650391	622524	662272	545223	276310	219872	223462	223421	248145	252494	14402
1 - 92	1820	666322	617200	618704	656677	662177	633768	674193	554923	281322	225264	225846	227594	252453	256124	14615
1 - 93	1840	678840	628932	629447	668910	673326	644945	686399	565016	286497	228081	230737	231455	256395	260771	14068
1 - 94	1860	689854	639431	640081	680804	687280	656311	698321	573835	291103	232999	234733	235871	261421	265079	14385
1 - 95	1880	700976	648643	650851	692956	697617	669519	711543	584443	296197	236413	239597	239272	265607	269997	14072
1 - 96	1900	715093	660375	661906	705691	710053	682200	723424	594820	302023	240450	243011	245449	270213	273871	14184
1 - 97	1920	726066	671972	674193	719319	721527	694650	734587	603111	306656	244040	246858	248267	274616	278220	14112
1 - 98	1940	737337	683256	685126	729913	735197	707045	747836	614016	312440	248524	249974	251437	279195	282149	13962
1 - 99	1960	749110	693254	696763	742146	746617	718303	758132	624217	316775	253090	254919	256260	283083	286822	14311
1 - 100	1980	761478	705040	705474	753337	757143	730198	771232	634026	323021	257344	258468	260581	288313	291442	14080
1 - 101	2000	771205	717125	716271	767033	771287	743677	783601	641856	328575	261841	263223	264049	292580	296021	14382
1 - 102	2020	783317	727312	727488	778399	781745	754474	794656	653100	332951	265892	267138	268696	297511	301061	14074
1 - 103	2040	796363	737825	739708	790971	794981	768144	808122	663735	339101	270891	271094	272530	301873	305193	14169
1 - 104	2060	808853	749462	752022	804098	807309	778697	819596	674491	344222	275158	276838	276946	306507	310490	14144
1 - 105	2080	819325	760273	762359	816223	821208	791635	831125	684625	349560	278924	279981	281539	311479	313998	14154
1 - 106	2100	832033	771151	771774	828063	834268	804166	843995	695341	355832	283639	283869	285766	316017	318591	14091
1 - 107	2120	844483	784021	784346	841611	845214	818634	858328	703279	361617	287906	288462	289518	320596	324877	13852
1 - 108	2140	857244	794967	795631	854033	858463	830271	868841	714971	366128	291266	291740	294070	325825	329307	13984
1 - 109	2160	868678	805873	807986	866321	870344	842478	882740	725524	371926	296427	296820	297863	330959	332395	13952
1 - 110	2180	884081	818052	819271	878107	884406	855605	892630	736199	375422	299774	301061	301426	335742	337747	14008
1 - 111	2200	895149	829025	831653	889297	898997	868868	906190	747349	381261	303919	305003	306845	340822	341364	13999
1 - 112	2220	906936	840879	841543	904389	911352	881968	917895	756927	387926	307414	309948	310882	344100	346999	13881
1 - 113	2240	919711	850037	855944	916825	921661	893619	931686	764852	393331	311546	314351	314540	349993	351836	13778
1 - 114	2260	933976	865291	863530	927351	936604	904443	947225	775690	398344	315190	317981	317385	354870	356781	13833
1 - 115	2280	945830	874910	874246	941562	948119	918234	961951	786392	404264	319214	322072	322601	358880	361089	13891
1 - 116	2300	957399	887360	889907	954419	962236	931537	977070	795563	409195	325026	327261	326137	364069	365925	14000
1 - 117	2320	970581	897642	900772	966977	974699	941766	988897	806957	415088	327424	330391	330309	369027	369894	13969
1 - 118	2340	983749	910065	911799	980633	987298	958280	1001035	816006	421821	331840	335728	334807	374622	375354	13698
1 - 119	2360	997160	921255	922176	991701	998488	970120	1011141	827589	427037	337516	338681	339548	378673	381315	13779
1 - 120	2380	1008933	933434	935222	1004801	1010965	983139	1025136	837899	432429	341215	344100	343884	383564	384647	13725
1 - 121	2400	1022318	946548	944326	1020543	1023740	995399	1037599	847680	438091	344900	347758	348300	388969	389131	13816
1 - 122	2420	1035580	957806	956817	1029267	1035567	1005993	1049317	858504	442995	349411	351443	353191	394266	395065	13729
1 - 123	2440	1046649	969565	969497	1042286	1047353	1020055	1060819	869802	450392	352893	356320	356320	399089	400227	13844
1 - 124	2460	1059126	980931	981148	1052704	1061727	1031936	1072239	880654	454782	357973	359680	362118	404873	403654	13520
1 - 125	2480	1072063	993774	993354	1062743	1074542	1043302	1088686	889419	460580	361631	363961	365275	409710	410414	13616
1 - 126	2500	1083186	1007077	1001888	1074380	1086789	1057622	1099226	900609	465687	366088	368472	369583	413232	415115	13705
1 - 127	2520	1097044	1018470	1013078	1084730	1097464	1068460	1114493	910079	472745	370138	372902	372319	420507	419545	13739
1 - 128	2540	1106324	1030500	1024241	1096205	1109007	1080923	1124925	919751	479560	374744	376831	379120	425736	425452	13778
1 - 129	2560	1120292	1045633	1034226	1108167	1121348	1093915	1138025	931212	484139	379120	380800	381951	429001	429678	13765
1 - 130	2580	1131902	1057243	1051431	1121687	1132904	1105972	1150434	941888	488569	383767	386138	386097	434420	434772	13530
1 - 131	2600	1144921	1068216	1062214	1131631	1145828	1118287	1162966	954134	494868	387072	389687	391326	438904	439107	13707
1 - 132	2620	1154769	1080056	1072443	1145964	1158034	1130235	1176404	962696	501642	393778	394090	394225	444242	445461	13645
1 - 133	2640	1168832	1094552	1083267	1155338	1170376	1144473	1188787	973764	506559	397341	398384	400308	448590	450162	13679
1 - 134	2660	1178626	1105661	1095080	1166921	1181945	1155067	1201264	984954	512412	403817	402909	405280	455066	455771	13584
1 - 135	2680	1191672	1119682	1107327	1180753	1195899	1169495	1215664	995304	518332	407149	407244	409954	461379	460729	13567
1 - 136	2700	1202456	1131427	1119696	1191632	1208281	1181742	1228724	1005140	524780	410956	410712	413354	465958	465498	13375
1 - 137	2720	1215841	1144148	1131400	1203892	1222330	1191997	1240063	1015097	530795	417459	415928	417594	469182	469467	13612
1 - 138	2740	1225879	1155542	1144487	1218672	1233764	1204352	1253258	1025230	536539	421090	419328	421808	475319	474669	13584
1 - 139	2760	1237990	1169942	1156409	1231379	1243761	1219498	1263893	1038805	542256	426793	423338	427687	480196	478991	13514
1 - 140	2780	1250264	1179412	1167721	1243382	1258677	1230417	1277535	1046405	546673	429841	428906	430491	484613	485805	13380
1 - 141	2800	1263337	1191510	1177922	1255751	1271750	1241878	1291651	1060264	555031	436330	431169	435572	490411	489991	13525
1 - 142	2820	1272211	1203716	1191117	1269257	1284051	1253732	1304331	1068487	559502	439717	435897	441559	494827	496643	13483
1 - 143	2840	1285677	1216667	1203932	1283970	1295634	1266548	1316429	1079663	565978	445014	440002	444323	498417	504161	13368
1 - 144	2860	1296704	1227383	1216003	1293859	1310279	1277955	1327538	1091477	574106	451774	444513	450474	504554	506993	13258
1 - 145	2880	1308287	1240605	1227004	1306512	1319816	1288630	1344147	1103290	579119	455107	449024	455364	510054	511125	13441
1 - 146	2900	1321184	1250928	1237435	1321726	1333553	1302963	1354185	1114331	586556	460119	454822	459930	514430	516760	13350
1 - 147	2920	1329583	1263554	1250860	1333119	1346382	1312893	1366635	1125250	590986	465823	457830	464739	518969	522437	13247
1 - 148	2940	1341763	1276465	1260655	1345867	1359984	1328581	1379817	1136657	596432	470605	463316	469426	525431	528099	13367
1 - 149	2960	1351435	1288115	1272102	1360824	1372474	1339338	1392971	1145422	603544	475766	466378	473978	529603	533180	13328
1 - 150	2980	1362585	1297747	1284756	1370849	1380955	1351002	1405394	1157154	609505	481592	470537	478273	534873	537352	13319
1 - 151	3000	1371986	1310387	1297869	1383000	1395491	1362693	1416408	1171866	618406	485778	476240	484206	541186	543449	13269
1 - 152	3020	1383258	1318407	1308761	1397279	1409011	1376430	1430931	1182717	622944	490492	480630	487972	544478	548678	13066
1 - 153	3040	1395261	1331263	1319802	1409987	1420404	1387065	1444573	1194192	628322	495938	486414	494123	550073	551441	13270
1 - 154	3060	1405177	1341410	1331670	1423046	1430619	1399298	1458256	1203838	633077	500680	490655	497930	555587	560152	13171
1 - 155	3080	1416638	1352465	1343510	1435754	1444315	1412100	1471573	1213009	640298	505286	495545	502265	560003	564095	13152
1 - 156	3100	1429684	1366053	1355594	1450805	1457429	1423317	1483724	1222276	646191	510583	499312	507331	565246	569933	13311
1 - 157	3120	1437609	1377026	1367597	1457768	1469310	1433369	1494549	1231718	652978	514864	502603	511626	571329	573727	13260
1 - 158	3140	1450506	1388162	1379749	1476219	1479999	1449016	1508584	1242190	657517	519768	509011	517072	575068	579891	13075
1 - 159	3160	1459841	1397902	1392334	1486366	1492733	1459678	1520370	1250969	663532	524401	513170	522437	581543	585499	13089
1 - 160	3180	1471085	1408280	1400449	1498681	1504560	1470489	1533565	1261224	670156	528885	517140	527449	585973	589563	12903
1 - 161	3200	1480094	1421502	1413333	1509451	1516997	1484456	1545906	1270016	676537	533518	522152	531405	590905	595700	13229
1 - 162	3220	1493749	1430998	1426325	1521386	1531546	1493749	1558343	1283184	681671	538991	527354	537677	596351	599561	13158
1 - 163	3240	1504059	1445711	1435848	1536003	1542601	1507771	1571768	1290134	686291	545386	531839	541051	601973	605915	12963
1 - 164	3260	1516482	1456115	1448231	1547776	1557462	1519814	1586643	1301080	693173	550073	536729	546415	606619	612269	13058
1 - 165	3280	1527645	1466926	1460301	1557855	1567690	1530517	1594311	1313869	699080	555397	540969	551672	611876	616550	13038
1 - 166	3300	1540244	1477994	1471274	1571917	1580885	1544105	1611109	1322268	705271	560572	547255	556332	617037	623310	13004
1 - 167	3320	1551068	1490065	1481909	1585383	1594406	1555633	1623736	1329678	711489	563512	552715	560694	622145	627536	13008
1 - 168	3340	1564588	1497637	1493600	1598809	1604363	1566241	1635766	1341464	717206	570069	555858	566276	628295	633104	12909
1 - 169	3360	1576103	1511212	1504303	1609971	1617273	1579558	1651033	1352411	724765	574973	560559	569784	632563	639688	13112
1 - 170	3380	1590748	1520424	1514721	1621026	1631430	1593010	1661939	1361338	729155	578401	564745	576463	636640	642791	12750
1 - 171	3400	1599134	1532779	1528159	1635427	1643731	1604959	1673671	1371255	737066	583928	570489	579498	644145	648846	12951
1 - 172	3420	1612911	1544755	1539864	1645696	1654705	1616989	1686229	1383488	742594	589022	574174	584768	649280	654103	12782
1 - 173	3440	1621852	1551556	1549456	1657170	1665976	1629466	1697948	1396019	748148	594522	580270	590173	654807	659332	12883
1 - 174	3460	1634262	1564710	1561675	1673264	1681271	1639667	1711441	1403945	753933	600550	585012	593668	658966	666526	12675
1 - 175	3480	1643935	1575277	1569817	1683113	1689223	1652862	1724243	1418115	758471	604154	590349	599128	663206	669072	12790
1 - 176	3500	1655788	1583636	1584462	1694005	1704017	1667778	1735216	1428357	767250	610128	592950	603219	669912	674952	12946
1 - 177	3520	1668970	1598578	1594053	1711386	1717469	1677532	1749454	1439560	772939	616726	598952	610359	676645	680181	12710
1 - 178	3540	1680038	1605555	1607492	1721967	1729147	1688668	1761796	1451062	777586	619083	603165	613393	680100	684286	12635
1 - 179	3560	1691878	1618533	1618222	1734742	1741529	1701958	1775641	1459163	785051	624407	609939	620722	686548	691087	12834
1 - 180	3580	1703922	1630550	1629547	1744713	1750592	1715830	1786113	1471098	789359	628783	614274	625125	691236	694894	12923
1 - 181	3600	1712118	1640954	1641672	1759764	1765359	1726099	1801462	1482302	797663	634364	617986	628796	697373	702236	12579
1 - 182	3620	1725625	1650085	1650654	1770331	1776955	1741082	1813912	1494793	801998	640664	623364	632928	702304	705704	12694
1 - 183	3640	1734918	1661885	1662142	1781006	1791275	1750362	1824831	1505305	807918	644240	627401	638659	706964	712424	12679
1 - 184	3660	1745051	1673156	1676340	1795339	1802234	1765548	1835114	1513799	815478	649009	632102	643265	713602	718371	12440
1 - 185	3680	1754873	1685525	1687679	1805608	1814441	1775330	1847239	1527469	822021	655904	636898	649889	719075	724047	12753
1 - 186	3700	1764939	1692854	1700684	1818396	1825874	1787143	1861314	1537494	831829	659156	641734	654496	724156	728965	12645
1 - 187	3720	1775817	1709381	1707959	1831199	1839638	1799417	1873385	1548115	833360	664453	648630	657842	730672	734032	12624
1 - 188	3740	1787874	1719217	1718052	1843987	1851465	1809428	1888111	1559603	841705	670996	652274	664250	734452	737866	12592
1 - 189	3760	1799335	1725056	1732886	1855394	1862317	1822610	1897675	1568449	846366	676415	655485	668761	740697	745140	12692
1 - 190	3780	1807965	1739199	1743561	1868860	1873669	1834626	1907673	1579842	852584	679924	660876	671484	744490	750749	12409
1 - 191	3800	1815728	1750321	1753275	1878560	1885699	1841183	1920665	1589908	857000	685180	664805	676754	750803	754664	12371
1 - 192	3820	1826267	1758043	1763950	1889357	1897838	1856938	1934727	1601084	865129	690856	669980	682362	758390	758904	12515
1 - 193	3840	1835669	1769992	1774476	1902119	1910667	1870472	1948247	1610595	870913	696641	674938	689407	762034	763917	12431
1 - 194	3860	1846480	1782022	1784718	1914230	1923794	1881798	1960169	1620173	876671	700123	680019	693132	767710	768957	12488
1 - 195	3880	1856017	1792277	1797994	1927506	1937043	1893950	1972591	1635616	881914	706043	685207	699594	773454	775283	12385
1 - 196	3900	1866760	1803278	1809645	1940417	1945632	1905925	1983673	1644571	887807	710121	689041	702047	776949	782599	12500
1 - 197	3920	1874103	1814143	1819846	1949791	1960805	1915517	1997993	1653377	895488	715106	693878	709199	785538	789575	12351
1 - 198	3940	1887907	1824398	1831605	1961496	1969435	1924986	2009250	1665529	899214	720173	698186	710554	788614	794317	12297
1 - 199	3960	1899355	1836983	1843527	1974393	1984147	1937843	2020589	1675811	906055	724711	702047	717043	793071	796742	12248
1 - 200	3980	1911168	1847658	1851763	1988401	1992926	1952298	2031414	1688519	910742	729751	707669	722232	801185	801971	12327
1 - 201	4000	1920245	1857277	1863414	1998169	2010714	1962824	2044704	1698029	917245	735630	712830	726350	804572	806808	12318
1 - 202	4020	1928956	1870337	1875593	2011161	2020576	1976154	2057018	1710289	923788	742038	716949	730794	810763	812728	12035
1 - 203	4040	1942246	1879684	1886065	2022933	2029734	1985895	2067030	1720585	930874	746454	724169	736917	816724	818905	12348
1 - 204	4060	1948288	1892486	1898542	2034638	2040247	1996909	2082704	1727386	937783	752795	726526	741726	824297	823119	12403
1 - 205	4080	1959952	1904340	1907077	2044460	2054241	2010239	2093989	1741245	943649	754461	730577	748040	827684	829377	12321
1 - 206	4100	1970735	1912049	1919500	2055501	2068235	2020576	2104325	1751608	954216	760530	736958	750058	833753	836503	12283
1 - 207	4120	1978430	1922900	1929132	2069265	2075483	2032389	2115583	1760658	953999	765963	739031	757130	839267	837275	12147
1 - 208	4140	1990528	1934063	1939238	2079899	2087486	2039366	2127030	1774883	963373	769553	745601	760679	846244	845214	12147
1 - 209	4160	1999456	1943804	1951336	2092512	2100735	2054105	2141445	1780667	967438	774741	749286	765353	848276	850511	12103
1 - 210	4180	2006067	1955454	1962255	2103539	2112156	2065553	2150250	1794458	972504	781867	755883	770894	857122	855158	12213
1 - 211	4200	2019275	1964070	1972619	2117046	2121070	2077447	2161468	1804849	979021	784712	760788	776936	859723	859669	12107
1 - 212	4220	2028867	1979893	1986071	2127721	2136893	2092404	2179025	1814346	985320	791431	763917	781122	867377	866416	11974
1 - 213	4240	2040951	1989024	1995270	2139101	2150657	2099394	2188427	1827758	991200	797230	769878	785471	871360	870222	12175
1 - 214	4260	2050028	1998372	2004617	2149370	2159151	2109487	2198763	1834612	1001915	801118	775540	790700	878148	876441	12102
1 - 215	4280	2057438	2007381	2018463	2161400	2172441	2122384	2212893	1847008	1008445	805521	780363	797257	882550	880004	12148
1 - 216	4300	2069685	2016674	2028745	2173985	2181748	2135836	2221956	1857738	1011222	810127	785267	799221	888064	884840	12129
1 - 217	4320	2078951	2027729	2038580	2184186	2195634	2146457	2233837	1867424	1016099	815275	789765	803976	893876	890923	12224
1 - 218	4340	2086673	2039244	2049838	2197720	2204819	2154708	2244363	1876690	1022318	819772	793355	808880	899200	896545	12081
1 - 219	4360	2099353	2047955	2054864	2207677	2216700	2167008	2256529	1885388	1026572	823715	799126	815315	904538	901842	12104
1 - 220	4380	2106398	2056801	2071256	2217919	2226197	2176722	2265660	1896239	1033711	831437	800942	819136	909360	906583	12104
1 - 221	4400	2115231	2067300	2081850	2229922	2237590	2186503	2279180	1909150	1042164	836314	807431	825638	915213	911501	12172
1 - 222	4420	2123468	2079859	2088028	2239595	2249742	2195715	2287742	1915436	1045511	840418	812362	829147	918911	917137	12248
1 - 223	4440	2132273	2087080	2098175	2252085	2259983	2208355	2301343	1926693	1051173	844984	816155	833387	926701	922041	11978
1 - 224	4460	2141065	2096414	2110110	2263885	2271905	2222187	2310908	1937152	1057717	852245	820477	839673	930237	927135	11876
1 - 225	4480	2149234	2107008	2118712	2272718	2283651	2228933	2324970	1948206	1063542	855497	826695	842261	936103	933041	12011
1 - 226	4500	2162673	2115895	2129916	2285100	2296548	2240381	2334629	1957459	1069760	860482	831789	848899	941888	935859	11945
1 - 227	4520	2169799	2128697	2140022	2297333	2307548	2252858	2348271	1969056	1076575	865847	837546	853058	948268	940221	11975
1 - 228	4540	2183956	2140388	2153217	2308767	2319266	2263126	2360762	1977685	1082142	871279	841353	858165	950355	946900	11967
1 - 229	4560	2192789	2150467	2164421	2320689	2334493	2274736	2370258	1989891	1087792	875533	847436	862690	956397	950829	11750
1 - 230	4580	2199955	2158921	2175665	2332922	2342066	2285019	2382505	1998250	1093400	881223	850511	867256	961355	957575	11820
1 - 231	4600	2210631	2166426	2185324	2344342	2356548	2297943	2393316	2008505	1098440	886804	855551	873081	966340	960095	11991
1 - 232	4620	2218569	2178862	2193968	2353703	2365557	2307832	2403883	2018178	1106189	891343	860319	877768	972911	966733	11814
1 - 233	4640	2229759	2189632	2205388	2365977	2376517	2319253	2420668	2028325	1110632	898536	865291	880031	978194	971786	11709
1 - 234	4660	2237603	2198018	2215697	2375217	2386352	2325620	2426073	2039136	1116864	902099	867079	886046	984914	974333	11697
1 - 235	4680	2247994	2210048	2226332	2388845	2398680	2338571	2439309	2049215	1122825	907640	874503	892494	989858	982367	11827
1 - 236	4700	2257992	2218908	2239798	2396743	2412661	2354110	2447600	2058725	1127878	912829	879069	896138	994085	985930	11930
1 - 237	4720	2266676	2226684	2244472	2411117	2421616	2361656	2462813	2065472	1137226	915375	883797	901205	1000303	993570	11684
1 - 238	4740	2276105	2240082	2256989	2419272	2431411	2373198	2472242	2078734	1143403	920158	886872	905811	1005384	998014	11771
1 - 239	4760	2282729	2247723	2263397	2431018	2444050	2382519	2483595	2086362	1148958	927880	893199	911040	1009421	1001861	11739
1 - 240	4780	2292659	2258493	2276186	2441463	2455606	2396797	2492807	2097118	1153225	930386	897967	916893	1015801	1008269	11661
1 - 241	4800	2298688	2268681	2287105	2453113	2467311	2406782	2503929	2108240	1160744	935927	903671	920131	1020855	1012875	11649
1 - 242	4820	2307575	2275780	2297726	2461770	2479774	2416373	2515864	2117561	1165431	941413	906394	925807	1027452	1019906	11697
1 - 243	4840	2320797	2284599	2309296	2472418	2490490	2426290	2527203	2129347	1171365	946019	912734	929559	1034009	1022426	11756
1 - 244	4860	2326663	2294001	2319320	2485668	2501721	2434445	2536524	2137570	1177258	949325	918356	933962	1039103	1025257	11576
1 - 245	4880	2336824	2305909	2328926	2493105	2511123	2447532	2547592	2148896	1182054	956017	921390	941088	1044237	1028360	11565
1 - 246	4900	2345954	2316191	2338896	2506165	2522679	2458424	2558471	2158108	1188760	960258	923843	946263	1048721	1039861	11806
1 - 247	4920	2351698	2322558	2347512	2513683	2533029	2470373	2570609	2169569	1194761	965880	929031	951073	1051783	1039861	11584
1 - 248	4940	2360287	2332881	2357903	2527556	2544937	2476550	2581040	2174229	1199299	967966	935873	952156	1059532	1046432	11510
1 - 249	4960	2369960	2342392	2363810	2538678	2555924	2487361	2590496	2189172	1205152	973128	942470	958889	1065628	1051485	11640
1 - 250	4980	2373008	2352538	2374146	2545709	2563998	2495029	2603028	2193602	1209812	979861	946886	962344	1071169	1055075	11915
1 - 251	5000	2383101	2362211	2386732	2556249	2577247	2507357	2612565	2201893	1217209	984927	946683	966178	1076412	1060941	11539
1 - 252	5020	2392056	2370028	2392598	2563903	2585836	2516528	2620476	2210929	1223508	989195	953755	972139	1079338	1064057	11498
1 - 253	5040	2400740	2373090	2401607	2576732	2597351	2527623	2635175	2223297	1227139	995562	957751	975607	1085733	1068216	11663
1 - 254	5060	2407744	2384415	2411537	2587096	2605913	2538556	2639985	2231223	1233344	999870	962330	981473	1090555	1072226	11519
1 - 255	5080	2417931	2397190	2420356	2599654	2619650	2545641	2653437	2239866	1239237	1003148	966774	986851	1095067	1076764	11448
1 - 256	5100	2425111	2404045	2432169	2608230	2631816	2559189	2662676	2250121	1244574	1008513	972017	989601	1098724	1084622	11403
1 - 257	5120	2431804	2414043	2439038	2616466	2640337	2567696	2666469	2259983	1250210	1012184	975878	995033	1105037	1086410	11475
1 - 258	5140	2445364	2418907	2448575	2624988	2651039	2578981	2682957	2271079	1255507	1017685	980538	999694	1112543	1094552	11563
1 - 259	5160	2450187	2426290	2460483	2636476	2663245	2587001	2694797	2280196	1262999	1022291	983478	1004557	1115726	1096245	11613
1 - 260	5180	2457598	2435380	2465834	2645133	2675113	2595075	2698522	2289354	1266331	1028400	988720	1008499	1122093	1101989	11380
1 - 261	5200	2468882	2449171	2478935	2655401	2685991	2606022	2714142	2296656	1275625	1033589	992798	1012645	1125683	1106392	11468
1 - 262	5220	2475805	2461689	2487537	2668325	2696599	2614665	2727161	2306965	1280610	1036800	997838	1016736	1131170	1110510	11346
1 - 263	5240	2486291	2468164	2500177	2677050	2709049	2625069	2733556	2314254	1284417	1044427	1003053	1022575	1138052	1113125	11376
1 - 264	5260	2491290	2475155	2506110	2689378	2713993	2636300	2742104	2325877	1289741	1046472	1005668	1028035	1141276	1120644	11231
1 - 265	5280	2499824	2487117	2519996	2697141	2726118	2647612	2755475	2336268	1296406	1053070	1012482	1031611	1148538	1124261	11393
1 - 266	5300	2506327	2492644	2522895	2708723	2738094	2657867	2763888	2341850	1302096	1056728	1016086	1033806	1149486	1130059	11298
1 - 267	5320	2514835	2501409	2532731	2714359	2741725	2667350	2774279	2351685	1305158	1062540	1021220	1038453	1156205	1134259	11311
1 - 268	5340	2520660	2509375	2544977	2728868	2756952	2676047	2784602	2362049	1312839	1066644	1024770	1043722	1160500	1138459	11221
1 - 269	5360	2531715	2517463	2552456	2735019	2762398	2685815	2793976	2369378	1319599	1068216	1028766	1048938	1165689	1142970	11180
1 - 270	5380	2539369	2527041	2561126	2746033	2777110	2700446	2803717	2377289	1329963	1073973	1032343	1055332	1169441	1147197	11105
1 - 271	5400	2543555	2536673	2567832	2753931	2784805	2703210	2812428	2386799	1337753	1079812	1036678	1058475	1174576	1151491	11408
1 - 272	5420	2552239	2539870	2578521	2764701	2796090	2711365	2823848	2399385	1334393	1084757	1042842	1062689	1180103	1154526	11259
1 - 273	5440	2557861	2550532	2587435	2773127	2802755	2724316	2904719	2404275	1338782	1089729	1045551	1067362	1185224	1158901	11341
1 - 274	5460	2565949	2560733	2596213	2781838	2816424	2732689	2843004	2412160	1341830	1096665	1051322	1071968	1190507	1164307	11347
1 - 275	5480	2572519	2569471	2607146	2792879	2822941	2737159	2852081	2427076	1350555	1099835	1054845	1074434	1194355	1168628	11223
1 - 276	5500	2579794	2573034	2616832	2800208	2832844	2749650	2860968	2432643	1355296	1104753	1058638	1081289	1199055	1173099	11152
1 - 277	5520	2587421	2582937	2620273	2811669	2840213	2755543	2941561	2437114	1358344	1110009	1063894	1084567	1201643	1175822	11167
1 - 278	5540	2595224	2592867	2625584	2819730	2917959	2766746	2956336	2443265	1363452	1115320	1066035	1087399	1208010	1180672	11178
1 - 279	5560	2600494	2600183	2637546	2827343	2929856	2774509	2963819	2455213	1370334	1119140	1071603	1093536	1211668	1183435	11195
1 - 280	5580	2607647	2601402	2644049	2836258	2936572	2784575	2972838	2466010	1375143	1121782	1077333	1096177	1217236	1189721	11228
1 - 281	5600	2616615	2613798	2653234	2915657	2950963	2794979	2987421	2473746	1378923	1128420	1078634	1100133	1223115	1193230	11283
1 - 282	5620	2620084	2620138	2659574	2928321	2962284	2800439	3000085	2479829	1384260	1131549	1084405	1104604	1226854	1198554	11067
1 - 283	5640	2628957	2629391	2666686	2864246	2961708	2809339	2999701	2488350	1390208	1137537	1088347	1108180	1230282	1200329	10996
1 - 284	5660	2635622	2638535	2673934	2945782	2981089	2817671	3011022	2496451	1395328	1143390	1092032	1109860	1235471	1204569	11149
1 - 285	5680	2640743	2642545	2685856	2956719	2985118	2823360	3021576	2501667	1399609	1148077	1097356	1116227	1239291	1209108	11219
1 - 286	5700	2646420	2654480	2696355	2966889	2995288	2920262	3037694	2508291	1405123	1151410	1101244	1119235	1245726	1213700	10954
1 - 287	5720	2653369	2661051	2700907	2973989	3008528	2847285	3045369	2518303	1410650	1156991	1104455	1124681	1249221	1217778	10835
1 - 288	5740	2658666	2663801	2711474	2985502	3013900	2939834	3061487	2529615	1415798	1161069	1108086	1128637	1254085	1221530	10926
1 - 289	5760	2668217	2675343	2717814	2992793	3024646	2944631	3069546	2539315	1421271	1167246	1114399	1132403	1255453	1226773	11232
1 - 290	5780	2677524	2683810	2730670	3005266	3031554	2961133	3081059	2545330	1426311	1172449	1119140	1136819	1263324	1229537	10999
1 - 291	5800	2683498	2695542	2737566	3015819	3045945	2968232	3090654	2554894	1431324	1177271	1123353	1143173	1269406	1230878	11129
1 - 292	5820	2690882	2700920	2744190	3024838	3051701	2978978	3101399	2562142	1438761	1180076	1125819	1144880	1274351	1237950	11005
1 - 293	5840	2696842	2710661	2752197	3035775	3068779	2985118	3113871	2569606	1443096	1186890	1128623	1148660	1277277	1242353	10842
1 - 294	5860	2703616	2717380	2760054	3036926	3071273	2994904	3120779	2577288	1447269	1188746	1133622	1154119	1282913	1243450	11073
1 - 295	5880	2709550	2720415	2767911	3050934	3081443	3004114	3128454	2588275	1452403	1196400	1136630	1158888	1285243	1248557	10999
1 - 296	5900	2715456	2726064	2777449	3058609	3088735	3012749	3137089	2597419	1455343	1199773	1141845	1160717	1289605	1253488	11073
1 - 297	5920	2722691	2736793	2780050	3070314	3099480	3020808	3148026	2600277	1462089	1204122	1145246	1166420	1295824	1256252	10943
1 - 298	5940	2725427	2748796	2788774	3078181	3107155	3029251	3158580	2609612	1468484	1210991	1151626	1171040	1298709	1261861	10975
1 - 299	5960	2730264	2750165	2797675	3084897	3117517	3040764	3161842	2620314	1471369	1213524	1154119	1172977	1302652	1265234	10949
1 - 300	5980	2737417	2758726	2803297	3096602	3124041	3041532	3175849	2626099	1476883	1216653	1156531	1174887	1304507	1267835	11016
1 - 301	6000	2744678	2765419	2813688	3104277	3130949	3054388	3180838	2636530	1480622	1222221	1163223	1182189	1309994	1272441	10812
1 - 302	6020	2746060	2774726	2894166	3119628	3142078	3062831	3193311	2641244	1485946	1228724	1166976	1185251	1315562	1274731	10885
1 - 303	6040	2755340	2777896	2902992	3124041	3152248	3071273	3201945	2643547	1489631	1229063	1173424	1187879	1318204	1280705	10845
1 - 304	6060	2759675	2783342	2833846	3124233	3159156	3079716	3209045	2653694	1495158	1233655	1171758	1195533	1320493	1282561	10759
1 - 305	6080	2768955	2791253	2918535	3143997	3171052	3090845	3212691	2659208	1497665	1239914	1177597	1197511	1326820	1283225	10809
1 - 306	6100	2771651	2801319	2924291	3151097	3178152	3095642	3225163	2674246	1502894	1244886	1181715	1200099	1332848	1289538	10640
1 - 307	6120	2774766	2879391	2940026	3164912	3192543	3106964	3233990	2674246	1508015	1246200	1185251	1205287	1337238	1291285	10646
1 - 308	6140	2782095	2811371	2940601	3165296	3195230	3111569	3237060	2686750	1513407	1252242	1188407	1205843	1343889	1294171	10866
1 - 309	6160	2785970	2821301	2943863	3175466	3199451	3123082	3247614	2690380	1516563	1258406	1191171	1210151	1345502	1298601	10762
1 - 310	6180	2789438	2826138	2951730	3181222	3211156	3130565	3261237	2699647	1521156	1261888	1196238	1214201	1351381	1304982	10636
1 - 311	6200	2799666	2908749	2969959	3194846	3217680	3136897	3266802	2709428	1526358	1263500	1201101	1219512	1354985	1305605	10773
1 - 312	6220	2803392	2917767	2975140	3203097	3229577	3147259	3274861	2712733	1532576	1269434	1202781	1222018	1360241	1311295	10660
1 - 313	6240	2809041	2843248	2974373	3205399	3232839	3153783	3282728	2723327	1534974	1273281	1205463	1224863	1363221	1312527	10655
1 - 314	6260	2816655	2931775	2990107	3217872	3243392	3162418	3295776	2730331	1539512	1279946	1210218	1229889	1366757	1317052	10686
1 - 315	6280	2815598	2939834	2996631	3226506	3256632	3169325	3303643	2735263	1545852	1281260	1213551	1231515	1371079	1318299	10666
1 - 316	6300	2824647	2946933	3005841	3236868	3257400	3179495	3307097	2741752	1548602	1288197	1217967	1238912	1372610	1322593	10441
1 - 317	6320	2826544	2949236	3011406	3242433	3269104	3189281	3316691	2752644	1555633	1292938	1220040	1239304	1380399	1325167	10604
1 - 318	6340	2832667	2959406	3021384	3249532	3274477	3191392	3325518	2756369	1559670	1294293	1225202	1244168	1381890	1327904	10622
1 - 319	6360	2924099	2975332	3030786	3262197	3292130	3203864	3337223	2766625	1565022	1301026	1229808	1250345	1384152	1333052	10547
1 - 320	6380	2849344	2973797	3037118	3266610	3296735	3206359	3345282	2772897	1566796	1303695	1235782	1253407	1386983	1336154	10719
1 - 321	6400	2851823	2980129	3040572	3276780	3307097	3221134	3348736	2781174	1576469	1309154	1236636	1254559	1392158	1341234	10677
1 - 322	6420	2859152	2991258	3044410	3282152	3314005	3226890	3363127	2790576	1578488	1313395	1241513	1260831	1393459	1345461	10872
1 - 323	6440	2948085	3002196	3064749	3295009	3324175	3239171	3371186	2794044	1582281	1315291	1245848	1262985	1397726	1345732	10578
1 - 324	6460	2950195	3011214	3071273	3298846	3332042	3245311	3377134	2799422	1592523	1318515	1245997	1267970	1401994	1351611	10490
1 - 325	6480	2875247	3011790	3069930	3307097	3334153	3248381	3384234	2807984	1600272	1322959	1251185	1270897	1403741	1353210	10668
1 - 326	6500	2961900	3025222	3082786	3316308	3341636	3257975	3391526	2817603	1593661	1328486	1254870	1273186	1407236	1354551	10428
1 - 327	6520	2968040	3033281	3091421	3326861	3352765	3265267	3400352	2819500	1602304	1331643	1259558	1278646	1410772	1358968	10644
1 - 328	6540	2972454	3041532	3093724	3332234	3354492	3269872	3407644	2827452	1604417	1335653	1262660	1279201	1415433	1360200	10457
1 - 329	6560	2979170	3042107	3101015	3335688	3367732	3279850	3414168	2837192	1610039	1340408	1266778	1284376	1418928	1367055	10400
1 - 330	6580	2983007	3052469	3110226	3346049	3377710	3288676	3422419	2841798	1618344	1346816	1269217	1288833	1425701	1368573	10335
1 - 331	6600	2985310	3054580	3113679	3357179	3385577	3292322	3432780	2850333	1616799	1347520	1273945	1292843	1430104	1370794	10526
1 - 332	6620	2991450	3063598	3120971	3361016	3386920	3299806	3437769	2949044	1620999	1351611	1276451	1293643	1431622	1373734	10529
1 - 333	6640	2998550	3073768	3126727	3367732	3396131	3303451	3445061	2955568	1626608	1358101	1278917	1298912	1437786	1377934	10424
1 - 334	6660	2999701	3077797	3134787	3374832	3405725	3313813	3454079	2961708	1630347	1358683	1282100	1300999	1437488	1377825	10500
1 - 335	6680	3008336	3081443	3141119	3377326	3413592	3319953	3456574	2969192	1632893	1364156	1286435	1302882	1442378	1382106	10486
1 - 336	6700	3011982	3086240	3149178	3390950	3415703	3326477	3463098	2972262	1636226	1365985	1289551	1307962	1444966	1384762	10455
1 - 337	6720	3014092	3096794	3146299	3392677	3427216	3335112	3469622	2976867	1642377	1370320	1291502	1308897	1447675	1386279	10424
1 - 338	6740	3021000	3099480	3156661	3401312	3431821	3340868	3474611	2992026	1647159	1372908	1296230	1311972	1450601	1390411	10415
1 - 339	6760	3025030	3107347	3160307	3411481	3435467	3349503	3487275	2993369	1650058	1377880	1299454	1316565	1454557	1393892	10396
1 - 340	6780	3031362	3111952	3168750	3412057	3445445	3353341	3495910	3005458	1655206	1382025	1304128	1319423	1456901	1396087	10333
1 - 341	6800	3036543	3126344	3176233	3427216	3451201	3363319	3499364	3011214	1662223	1386035	1305957	1324259	1458960	1401452	10275
1 - 342	6820	3035391	3129798	3183141	3427791	3461946	3367924	3508382	3015244	1665326	1388650	1307759	1324706	1464799	1401371	10240
1 - 343	6840	3041915	3134403	3188706	3435659	3467703	3374640	3513179	3021960	1667520	1391847	1311809	1327348	1468308	1403335	10392
1 - 344	6860	3048056	3146299	3191968	3440264	3476721	3380972	3524500	3022919	1672248	1396317	1314749	1330410	1470814	1406031	10249
1 - 345	6880	3051126	3151864	3197148	3441991	3474994	3385577	3524692	3027908	1673698	1399867	1314763	1335030	1473645	1409323	10319
1 - 346	6900	3056115	3164528	3203289	3454655	3484972	3394596	3536589	3036926	1678954	1402508	1320886	1336750	1475664	1412263	10290
1 - 347	6920	3059760	3174122	3211540	3460028	3493415	3403422	3543880	3044026	1679808	1405746	1325099	1342155	1479240	1412737	10297
1 - 348	6940	3062447	3175849	3211731	3465400	3503201	3402463	3550404	3050742	1684143	1409594	1326332	1343429	1481584	1418711	10133
1 - 349	6960	3067628	3185444	3224779	3472500	3508958	3411289	3557312	3057650	1690767	1414322	1331710	1348346	1486095	1419849	10150
1 - 350	6980	3072233	3189857	3226890	3480943	3517401	3422802	3564987	3061295	1693707	1419578	1336655	1351733	1486596	1425119	10312
User: USER
Path: C:\Program Files (x86)\BMG\CLARIOstar\User\Data
Test ID: 123
Test Name: Broccoli fluorescence
Date: 10/19/2022
Time: 12:25:21 PM
ID1: Lac repression
ID2: 10/19/2022,12:24:35 PM
ID3: 180 nM RNAP
Fluorescence (FI)
Legend:
Raw Data (470-15/532-20)
