# Supplementary material for: Broccoli aptamer allows quantitative transcription regulation studies in vitro
Source: PLoS One. 2024 Jun 13;19(6):e0304677. doi: 10.1371/journal.pone.0304677 (PMC11175446; doi:10.1371/journal.pone.0304677)
Supplement: S1 Data — (ZIP) [file pone.0304677.s006.zip › lac/20-10-2022_2.xlsx]

## Sheet: Table All Cycles
Well		A01	B01	C01	D01	E01	F01	G01	H01	I01	J01	K01	L01	M01	N01	O01
Content	Time [s]	Sample X1	Sample X2	Sample X3	Sample X4	Sample X5	Sample X6	Sample X7	Sample X8	Sample X9	Sample X10	Sample X11	Sample X12	Sample X13	Sample X14	Sample X15
1 - 1	0	12411	12279	12222	12969	10673	11651	11563	11960	11221	11670	11954	10498	12018	6122	8846
1 - 2	20	12086	11886	12131	12576	10407	11487	11381	11492	10883	11437	11813	10414	11645	6110	8646
1 - 3	40	12092	11922	11965	12506	10262	11354	11343	11563	10958	11313	11743	10216	11930	6134	8337
1 - 4	60	11871	11791	11920	12378	10177	11072	11183	11330	10657	11340	11435	10023	11693	5999	7871
1 - 5	80	11786	11646	11963	12301	10189	11116	11105	11281	10673	11233	11289	10067	11563	5854	7840
1 - 6	100	11640	11654	11813	12124	10082	11030	10883	11063	10632	10848	11461	9851	11508	5833	7619
1 - 7	120	11880	11566	11644	12018	10063	11289	10912	11410	10431	10959	11271	9643	11224	5716	7630
1 - 8	140	11783	11525	11790	12131	9950	11132	11075	11224	10515	10903	10930	9823	11185	5790	7460
1 - 9	160	11924	11310	11974	11824	10082	11061	10970	11377	10277	10826	10838	9853	10918	5530	7447
1 - 10	180	11996	11450	11945	12020	10153	11272	11126	11322	10233	10636	10748	9605	10949	5385	7294
1 - 11	200	12239	11676	12013	12094	10279	11379	11190	11459	10280	10511	10842	9616	10802	5393	7464
1 - 12	220	12455	11767	12169	12563	10418	11586	11309	11595	10288	10471	10632	9877	10722	5434	7359
1 - 13	240	12723	12110	12469	12302	10867	11774	11588	11650	10218	10387	10545	9783	10596	8803	7164
1 - 14	260	13227	12107	12631	12755	10980	11981	11773	11854	10193	10254	10503	9581	9849	8710	7347
1 - 15	280	13425	12618	13102	13149	11252	12389	11935	12107	10142	10382	10487	9553	9997	8672	7206
1 - 16	300	14173	13153	13398	13357	11662	12565	12335	12445	10146	10483	10217	9619	10026	8580	7366
1 - 17	320	14418	13372	13697	13613	12034	12855	12739	12595	10219	10229	10357	9586	9894	8498	7327
1 - 18	340	15184	13698	14428	14366	12534	13447	13076	13066	10284	10087	10419	9525	9866	8474	7143
1 - 19	360	15529	14254	14766	14786	12692	13758	13467	13318	10361	10163	10105	9360	10075	8488	7245
1 - 20	380	16300	15021	15351	15271	13569	14333	14203	13791	10246	10290	10055	9401	9739	8520	7107
1 - 21	400	16970	15618	16094	16049	13996	15116	14823	14297	10259	10060	10237	9308	9771	8624	7219
1 - 22	420	18217	16208	16997	16780	14459	15892	15359	14715	10230	10063	10015	9265	9790	8402	7081
1 - 23	440	19225	17004	17765	17683	15101	16585	16067	15278	10364	10073	10068	9313	9733	8490	7295
1 - 24	460	19852	17979	18603	18597	15819	17402	16993	16060	10449	10000	10051	9355	9813	8426	7110
1 - 25	480	21252	19101	19561	19268	16298	17991	17512	16753	10579	10088	10157	9452	9665	8518	6953
1 - 26	500	22191	19825	20386	20288	17156	19154	18276	17377	10718	10185	10012	9264	9560	8432	7065
1 - 27	520	23392	20827	21363	21189	17733	19895	19317	17883	10621	10214	10046	9313	9595	8676	6966
1 - 28	540	24767	21818	22552	22469	18783	20864	20133	18963	11041	10028	10168	9195	9654	8521	6983
1 - 29	560	25961	22889	23882	23577	19933	22019	21078	19783	10967	10090	10010	9223	9406	8605	6923
1 - 30	580	27317	24114	24640	24499	20754	22997	21962	20518	10831	10018	9981	9175	9679	8484	6997
1 - 31	600	28445	25361	26179	25672	21921	24210	23258	21017	10940	10126	9888	9278	9654	8566	7008
1 - 32	620	29899	26808	26930	26813	22677	25218	24193	22037	11284	10221	10053	9368	9668	8503	7030
1 - 33	640	31112	27740	28490	28417	24002	26490	25320	22973	11220	10024	9971	9261	9583	8624	6718
1 - 34	660	32943	29347	29851	29601	24836	27656	26333	24120	11345	10131	9930	9060	9656	8603	6767
1 - 35	680	33776	30795	31006	31241	26118	29320	27582	24832	11832	10190	10083	9417	9574	8600	6966
1 - 36	700	35632	32243	32188	32857	27339	30205	28644	25802	11398	10366	10121	9191	9691	8706	6842
1 - 37	720	37427	33889	34110	34037	28577	31678	29878	26812	11959	10175	9902	9391	9546	8680	6772
1 - 38	740	38869	34933	35662	35625	29937	32876	31188	27873	11749	10243	9933	9212	9588	8566	6789
1 - 39	760	40231	36888	36839	36956	31003	34388	32224	28797	12524	10331	10051	9185	9626	8739	6819
1 - 40	780	42063	38052	38424	38695	32687	36196	33701	30010	12020	10303	9919	9289	9708	8647	6696
1 - 41	800	43594	39904	39859	40008	34212	37487	34741	30669	12251	10420	10036	9418	9733	8672	6707
1 - 42	820	45600	41251	41146	41506	35453	39005	36181	31757	12275	10421	10092	9519	9806	8739	6785
1 - 43	840	46924	42946	42948	43514	36793	40649	37485	33142	12429	10215	10106	9492	9820	8909	6603
1 - 44	860	48414	44220	44384	44950	38211	41735	38896	33585	12660	10604	9943	9616	9644	8825	6783
1 - 45	880	50301	45712	45784	46808	39482	43328	40338	34847	12991	10691	10116	9421	9776	8818	6638
1 - 46	900	51648	47466	47673	48494	41514	44769	41439	36012	12975	10622	10091	9442	9792	8880	6657
1 - 47	920	53577	49260	49352	49744	42364	46169	43022	36950	13068	10682	10126	9381	9691	8803	6671
1 - 48	940	55193	50699	50645	51807	44032	47935	44367	37957	13123	10767	10174	9449	9725	8992	6600
1 - 49	960	57079	52165	52487	53759	45363	49480	46390	38912	13377	10697	10105	9521	9848	9094	6512
1 - 50	980	59023	53689	53839	55092	46993	50948	47555	40004	13838	10800	10189	9612	9930	9056	6660
1 - 51	1000	60160	55447	55406	56749	48247	52800	49137	41082	14025	10900	10234	9594	9927	9002	6409
1 - 52	1020	61969	57217	57982	58722	49670	53912	50193	42009	14062	10787	10271	9721	9979	9041	6578
1 - 53	1040	63388	58889	59183	60242	51379	55921	52012	43082	14130	11314	10416	9914	9948	9228	6574
1 - 54	1060	65410	60294	60940	62530	53064	57654	53204	44057	14372	11035	10413	9580	9923	9274	6648
1 - 55	1080	67470	62491	62397	64202	54536	59007	54890	45238	14821	11268	10455	9588	9974	9338	6591
1 - 56	1100	68930	63899	64451	65823	55973	60672	56560	46216	14744	11310	10473	9966	10302	9154	6456
1 - 57	1120	70330	65908	65661	67761	57747	62376	57331	47443	15469	11287	10467	9877	10102	9410	6375
1 - 58	1140	71993	67257	67540	69618	59090	64113	59575	48850	15180	11305	10562	9832	10217	9457	6423
1 - 59	1160	74076	69174	70113	70880	60525	66124	60630	49592	15373	11593	10637	9731	10179	9418	6439
1 - 60	1180	76099	70440	71419	72670	61750	67248	62231	50715	15564	11469	10649	9682	10353	9531	6457
1 - 61	1200	77354	72497	73079	74620	63405	68957	63442	51681	15872	11613	10678	9790	10157	9408	6298
1 - 62	1220	78841	74066	75127	76670	64746	70601	64915	52434	16119	11707	10565	9954	10372	9569	6262
1 - 63	1240	80954	75820	76131	78487	66484	72237	66550	53358	16169	11837	10673	9907	10291	9630	6329
1 - 64	1260	81722	77526	78491	79831	67981	73329	67967	54637	16569	11888	10607	9844	10309	9537	6444
1 - 65	1280	83777	79074	79710	82123	69967	75640	69425	55812	16585	11911	10698	10075	10131	9754	6373
1 - 66	1300	85375	79946	81812	83589	71285	76664	71318	56519	16957	12156	10722	10066	10655	9606	6307
1 - 67	1320	86963	82132	83139	85117	73127	78779	71838	57987	16928	12124	10692	10086	10560	9837	6403
1 - 68	1340	88967	83693	84800	87216	74367	80390	73902	58519	17336	12265	10849	10196	10325	9676	6250
1 - 69	1360	90556	85310	86488	88988	75947	81856	75090	59366	17488	12083	10779	10192	10353	9947	6269
1 - 70	1380	92056	87179	88317	90324	77570	82820	76192	60212	17720	12336	10871	9990	10509	9900	6313
1 - 71	1400	93676	88807	89784	92335	79189	84178	77905	61658	18200	12392	11044	10311	10591	10033	6383
1 - 72	1420	94953	90265	91286	94354	80851	86566	79138	62411	18316	12458	11273	10271	10513	9687	6295
1 - 73	1440	96745	91713	92786	95555	81857	87570	80496	63268	18349	12516	11026	10296	10805	9931	6181
1 - 74	1460	98149	93110	95091	97037	83719	89714	82335	64362	18781	12558	11144	10317	10623	10160	6421
1 - 75	1480	99826	94903	96722	98444	85209	90704	83447	65176	18905	12756	11131	10474	10802	10319	6106
1 - 76	1500	101186	96839	98814	100994	86922	92306	85042	66151	19429	12795	11267	10353	10745	10197	6214
1 - 77	1520	103096	98324	99489	102025	88230	93866	86141	67476	19545	13123	11239	10482	10827	10358	6090
1 - 78	1540	104671	99517	101258	104161	89901	95389	87384	67820	19663	13207	11294	10625	10948	10300	6269
1 - 79	1560	105872	101634	103608	105414	91148	96505	88560	69138	20221	13251	11311	10660	10941	10371	6192
1 - 80	1580	107245	102385	104916	106866	92614	98074	90462	70346	20527	13347	11447	10667	10923	10419	6142
1 - 81	1600	108822	104144	105884	108742	94770	99776	91227	70868	20624	13527	11378	10797	11137	10650	6130
1 - 82	1620	110382	105861	108399	110104	95775	101298	92596	71346	20735	13493	11503	10726	11042	10600	6023
1 - 83	1640	112010	107380	108904	111834	97224	103248	94527	72429	21007	13421	11620	10855	11147	10554	6074
1 - 84	1660	113728	108376	111539	114218	98849	104076	95276	73570	21286	13763	11561	10831	11051	10482	6113
1 - 85	1680	114650	110348	112748	115671	99876	105410	96190	74674	21830	13880	11760	10909	11129	10587	5961
1 - 86	1700	116170	111572	114442	117140	101115	106587	98115	75433	21774	13983	11670	11027	11385	10825	6126
1 - 87	1720	117788	113694	116166	118318	102462	108415	99103	76784	22019	14052	11581	10900	11376	10995	5935
1 - 88	1740	119458	114869	117533	119808	103302	110402	100617	77030	22350	14239	11921	11111	11461	11132	5941
1 - 89	1760	120409	116078	119216	120949	105241	111183	101861	78395	22798	14380	11829	11026	11338	10876	6049
1 - 90	1780	122190	117631	120347	123860	106557	113623	103202	79593	22976	14633	12052	11097	11225	11071	5949
1 - 91	1800	123631	118277	121637	124544	107778	113916	104199	79839	23549	14549	12226	11158	11440	10972	5928
1 - 92	1820	124343	120712	122989	126421	110054	115651	105272	80826	23606	14787	12196	11208	11404	11101	6017
1 - 93	1840	126072	120885	124823	127949	110810	116884	107095	81900	23952	14874	12117	11523	11522	11132	5987
1 - 94	1860	127166	122812	126150	129414	112530	118660	108353	82413	24318	14916	12276	11387	11580	11274	6048
1 - 95	1880	129056	124570	128398	130105	113156	119366	109181	83684	24627	15171	12286	11497	11818	11203	6011
1 - 96	1900	130601	126214	129359	132069	114846	121146	110195	84746	24905	15310	12105	11550	11854	11283	5927
1 - 97	1920	132097	127711	131595	134159	116694	122957	111119	85286	25203	15261	12327	11626	11691	11642	5929
1 - 98	1940	134060	128985	132894	136010	117424	123227	112850	86019	25448	15635	12587	11773	11904	11638	5955
1 - 99	1960	135689	130801	133384	136586	119141	125300	113665	87303	25593	15648	12523	11700	11945	11341	5921
1 - 100	1980	136717	131313	135487	138580	120365	127139	114464	88024	25922	15917	12761	11777	11913	11436	5917
1 - 101	2000	137464	133467	136907	139710	122158	128211	115729	88439	26332	15939	12920	11631	11883	11626	5943
1 - 102	2020	139317	135051	138270	141104	122616	129153	117633	89975	26499	15918	12815	11841	12054	11527	5882
1 - 103	2040	139968	135876	139831	142428	123624	131338	118329	89819	27134	16151	12663	11855	12159	11745	5802
1 - 104	2060	141949	137873	141477	144639	125660	131886	119044	90835	27492	16398	12879	12048	12163	11798	5851
1 - 105	2080	143567	139408	142756	146302	127029	133825	120712	92429	27444	16490	13131	11984	12274	11798	5831
1 - 106	2100	144804	140900	144081	147375	128684	135074	121240	92866	27873	16692	13003	12149	12339	11741	5855
1 - 107	2120	146244	141329	145297	148982	130896	136151	122901	94051	28101	16792	13173	12182	12413	11776	5644
1 - 108	2140	147078	142564	147012	150358	132397	138102	124174	94223	28600	16881	13152	12261	12491	11955	5776
1 - 109	2160	148834	144021	148336	151073	135080	138736	125376	94873	28825	16908	13270	12265	12420	12077	5681
1 - 110	2180	149783	145504	150269	152504	136373	140187	125873	95507	29173	17091	13327	12215	12559	12148	5804
1 - 111	2200	151195	146738	151240	154771	138083	141492	126185	96766	29342	17375	13407	12266	12760	12024	5744
1 - 112	2220	153240	148650	152881	155285	138441	142597	128132	97244	29553	17606	13374	12192	12677	12150	5626
1 - 113	2240	154157	149511	154056	156812	139358	144712	128747	97839	29947	17826	13746	12401	12525	12330	5815
1 - 114	2260	155100	151583	155400	158755	140481	145362	129920	98953	30278	17780	13564	12412	12456	12284	5588
1 - 115	2280	156472	152683	156551	160396	141970	147523	130608	99656	30651	17848	13595	12515	12733	12616	5613
1 - 116	2300	158048	154186	158566	161426	142402	148077	131981	99756	30672	18228	13804	12712	12879	12500	5737
1 - 117	2320	159110	155461	159365	162574	144037	149205	133021	101438	31114	18351	13731	12796	13045	12574	5730
1 - 118	2340	161003	156094	160413	163561	145708	150864	134478	101331	31416	18278	14150	13088	13068	12567	5509
1 - 119	2360	161873	158149	162066	165267	146311	152733	135117	102221	31631	18530	14092	12964	13185	12481	5556
1 - 120	2380	163361	159247	162988	166638	147582	153967	136092	103137	32184	18774	14112	12848	13170	12524	5597
1 - 121	2400	164620	160420	164720	167552	147967	154619	137769	103607	32509	18853	14104	12998	13094	12822	5724
1 - 122	2420	166561	162131	165098	169476	149145	156512	138288	105505	32585	18971	14207	13058	13367	12847	5568
1 - 123	2440	166667	162729	167983	170564	151205	158219	138887	106194	32691	19157	14314	13126	13162	12910	5711
1 - 124	2460	169129	164327	168561	172753	151756	159593	140042	105814	33367	19139	14367	13353	13483	12917	5621
1 - 125	2480	169744	165077	169974	173494	153108	160712	140897	107251	34048	19490	14501	13272	13505	13102	5637
1 - 126	2500	170551	166653	171306	174782	153668	161386	141969	108267	34205	19715	14675	13252	13603	13121	5516
1 - 127	2520	171575	168766	172951	177183	154594	163881	143294	109127	34826	19878	14629	13240	13571	13263	5435
1 - 128	2540	174226	169019	174947	177949	155754	164976	143795	110151	35040	20150	14854	13458	13719	13263	5475
1 - 129	2560	175682	170102	175452	179318	157185	165651	145687	110846	35304	20343	15002	13353	13637	13243	5542
1 - 130	2580	176594	172229	176896	179934	157872	166956	145490	111680	35883	20150	15088	13481	13719	13262	5435
1 - 131	2600	177762	172397	177191	182010	159205	168111	147070	112167	35896	20635	15171	13737	13811	13412	5507
1 - 132	2620	179768	174026	178161	183420	160434	169647	147326	112674	36501	20787	15293	13867	14006	13388	5410
1 - 133	2640	180970	175618	178967	184283	161553	171502	147983	113413	36900	20923	15172	13793	13989	13688	5451
1 - 134	2660	182713	175530	180473	186221	162635	172167	149482	114437	37367	20847	15126	13850	14197	13631	5421
1 - 135	2680	182729	177340	181190	187640	163854	173225	150259	114902	37298	21360	15416	14259	14301	13666	5538
1 - 136	2700	185008	178674	181986	188629	164997	174606	151253	115647	37851	21349	15421	13954	14498	13789	5343
1 - 137	2720	185567	179564	184689	190391	166121	175904	151834	116540	37919	21772	15597	13914	14313	13836	5323
1 - 138	2740	186765	181809	186085	191460	166688	177137	152926	116817	38477	21447	15855	14071	14489	13966	5438
1 - 139	2760	188423	182180	188158	192384	168913	177787	154396	117069	38386	22122	15906	14186	14478	13960	5466
1 - 140	2780	189500	183821	189789	193321	169314	179470	155180	117984	39254	21941	16015	14219	14771	13946	5375
1 - 141	2800	191816	185293	191715	195152	170844	180672	155727	117913	39028	22257	15984	14458	14476	13979	5338
1 - 142	2820	192946	186502	192621	196669	172096	182387	156545	118984	39762	22402	16094	14317	14862	14226	5379
1 - 143	2840	194251	188235	195060	198091	173320	182863	157698	119685	39979	22695	16037	14361	14908	14208	5402
1 - 144	2860	196171	189372	196422	199417	175023	184051	159075	120149	40303	23058	16264	14606	14877	14209	5331
1 - 145	2880	196444	191144	197707	200511	176242	186377	159652	121588	40505	23034	16341	14786	14774	14357	5311
1 - 146	2900	197724	192033	199153	202048	177700	187086	160841	121811	40861	23166	16617	14797	14927	14249	5381
1 - 147	2920	198823	193872	199474	207923	177879	187756	161674	122852	41296	23258	16502	14806	15275	14411	5249
1 - 148	2940	199899	194869	200703	204093	179409	188846	162805	123307	41669	23556	16593	14781	15142	14280	5174
1 - 149	2960	201410	196288	201823	211242	181467	189666	163683	124165	41828	23734	16760	15032	15242	14534	5233
1 - 150	2980	202272	197129	203405	212475	181974	190249	164702	124701	42237	23526	16784	15136	15464	14561	5241
1 - 151	3000	203030	198768	209684	213017	182966	191755	165086	125381	42276	24034	17032	15137	15475	14973	5191
1 - 152	3020	203838	200443	210213	215767	183685	192900	166681	126122	43048	24440	17116	15252	15345	14973	5263
1 - 153	3040	204753	201480	211581	217298	184811	194420	167385	125972	43218	24904	16862	15238	15377	14896	5278
1 - 154	3060	205161	207544	208310	218273	186338	195151	167897	127385	43837	25013	17277	15372	15554	15078	5264
1 - 155	3080	206467	203242	213830	220021	187548	196217	168932	127713	44532	24900	17183	15410	15755	15061	5238
1 - 156	3100	207853	208614	216471	222405	188376	198065	169376	128869	44479	25298	17439	15418	15526	15202	5284
1 - 157	3120	208170	210782	217894	223611	190206	198549	170787	130011	45085	25503	17516	15753	15775	15307	5168
1 - 158	3140	215293	205997	219086	224640	191232	200552	171638	131078	45490	25409	17639	15493	15849	15338	5141
1 - 159	3160	217379	212475	221579	227120	192629	207313	171924	131017	45644	25752	17665	15879	15987	15364	5204
1 - 160	3180	218409	213911	222663	227458	194005	202998	172933	131616	46040	25909	17874	15604	16091	15425	5192
1 - 161	3200	218910	215537	224356	229368	194265	209373	173670	133215	46249	26198	18065	15839	16032	15654	5284
1 - 162	3220	219560	216282	224532	230913	195548	205329	175645	133717	46786	26242	18060	16067	16523	15413	5244
1 - 163	3240	220495	217040	225196	231617	196828	211445	175005	133596	47025	26741	18047	16006	16188	15713	5204
1 - 164	3260	221850	218260	226090	233690	197491	213193	176770	134624	47345	26608	17940	16090	16445	15746	5113
1 - 165	3280	221362	219872	226117	233934	199235	214128	178202	134422	47924	26921	18385	16220	16465	15810	5069
1 - 166	3300	223191	220210	228081	235356	200181	215415	178872	135904	47952	27186	18370	16217	16505	15830	5050
1 - 167	3320	223191	221877	228122	236982	206650	215862	180406	135950	48643	27471	18392	16300	16799	15950	5058
1 - 168	3340	225264	222947	230398	238188	201867	217271	180172	137567	49153	27477	18323	16459	16797	15862	5106
1 - 169	3360	226280	223841	230710	239353	203127	218680	182115	138196	49534	28039	18607	16337	16701	15882	4996
1 - 170	3380	227296	225372	231970	240423	204367	218761	182767	138895	49406	28247	18882	16687	16919	16115	5066
1 - 171	3400	229043	226347	231983	240762	212218	220725	184028	138757	49866	28373	18896	16615	16995	16041	5053
1 - 172	3420	230168	227865	234218	242672	212082	221972	184480	140224	50304	28636	19289	16599	17201	16280	5099
1 - 173	3440	231658	229775	236047	243918	213843	222812	186544	140878	50753	28294	19160	16697	16860	16433	5010
1 - 174	3460	230696	230628	236399	245354	214331	224871	187835	141462	51033	28783	18946	16977	17026	16540	5066
1 - 175	3480	233812	230222	237700	245449	215347	224830	188162	142044	51390	29105	19114	16988	17121	16529	5008
1 - 176	3500	235194	232417	238594	246872	216824	226036	188877	142998	51814	29309	19403	17005	17250	16822	5116
1 - 177	3520	236738	233229	240084	248226	218490	227729	190024	143399	51868	29133	19541	17242	17374	16825	5134
1 - 178	3540	238486	235140	242008	249093	218856	228678	190769	144135	52803	29756	19792	17231	17523	16759	5072
1 - 179	3560	239095	236034	243647	249337	221294	229924	191559	144994	52992	29922	19668	17453	17519	16793	5120
1 - 180	3580	239786	238310	243729	252778	221904	231211	192306	145439	53215	30115	19875	17315	17573	16938	4978
1 - 181	3600	241480	238621	245950	252304	223123	232769	194092	146880	53982	30341	20004	17341	17627	16864	5001
1 - 182	3620	243756	240369	247481	253103	223624	234164	194088	146605	54139	30107	20161	17536	17860	17090	4924
1 - 183	3640	245679	240680	248199	254106	225711	235126	195902	147807	54664	30723	20199	17558	18081	17040	5024
1 - 184	3660	246208	242184	250448	255637	226131	236007	196112	148383	54561	30777	20109	17702	18020	17195	5024
1 - 185	3680	247644	244257	252304	256165	227323	238255	197227	149608	55685	31259	19998	17642	17870	17239	4956
1 - 186	3700	249432	245598	252710	256883	228163	239258	198128	149884	55651	31406	20565	17610	18137	17431	5018
1 - 187	3720	249771	245693	254688	258807	229219	240409	198771	151449	56289	31243	20613	17731	18158	17428	4921
1 - 188	3740	251640	247481	255190	259958	230737	241209	199659	152130	56233	31707	20860	18064	18190	17637	4931
1 - 189	3760	252290	248565	256504	261123	231753	242496	200240	152312	56963	31974	20842	18225	18498	17668	4841
1 - 190	3780	253428	249486	256748	262072	232891	243458	200769	153168	57440	32298	20760	18299	18255	17784	4960
1 - 191	3800	254553	250624	259227	263914	233568	244677	203017	153946	57899	32594	20936	18054	18492	17813	4859
1 - 192	3820	256382	252873	261448	266136	235885	246126	202432	154217	58166	32391	21039	18438	18675	17835	4865
1 - 193	3840	256598	252846	261205	265093	236698	248565	205125	154999	58450	32717	21279	18600	18624	17769	4815
1 - 194	3860	257479	255027	262437	268872	237646	248402	204663	155808	58805	33121	21323	18474	19015	17928	4927
1 - 195	3880	259741	256368	262830	269414	238973	249879	211811	156070	59425	33178	21565	18749	19044	18186	4895
1 - 196	3900	260487	256856	265391	270457	239583	250976	207068	156758	59333	33540	21656	18446	18881	18103	4934
1 - 197	3920	260812	258251	267369	271379	241182	251694	214358	157126	60011	33751	21826	18876	19003	18065	4822
1 - 198	3940	263074	259579	268344	273072	242211	253198	207717	157978	60087	33959	21813	18813	18998	18143	4868
1 - 199	3960	264361	260378	268791	274061	243065	253794	215455	158168	60374	34301	21868	18964	19058	18254	4813
1 - 200	3980	265052	262559	270227	276066	243593	255623	216553	160110	60974	34141	21996	19439	19262	18607	4862
1 - 201	4000	266705	262600	272720	277732	245178	256748	216417	159917	61428	34751	22354	19196	19417	18613	4772
1 - 202	4020	267016	264713	273478	279778	245341	257533	218409	160785	61801	34780	22242	19114	19450	18504	4776
1 - 203	4040	268154	265174	274833	279710	246695	259430	218111	161446	62476	35372	22455	19319	19611	18627	4815
1 - 204	4060	269536	267247	275416	281241	247942	260649	219425	161953	61907	35522	22598	19443	19616	18773	4806
1 - 205	4080	269807	269292	276378	282352	248931	260947	219845	162585	62726	35643	22734	19440	19713	18854	4847
1 - 206	4100	271202	269861	278396	284492	249473	262898	221619	163417	63097	35977	22840	19436	19723	18828	4720
1 - 207	4120	271609	269712	279453	284587	251491	263453	221633	164553	63687	36124	22868	19550	19579	18835	4730
1 - 208	4140	272828	271243	280658	287039	253266	265553	222744	164312	64145	36506	23037	19743	20141	18980	4832
1 - 209	4160	275145	272368	280916	288204	253510	265675	224085	165677	64326	36592	23297	19777	20062	19106	4756
1 - 210	4180	275118	273993	283530	289559	254810	267003	225182	166277	65300	36858	23377	20193	20121	19292	4720
1 - 211	4200	276648	274223	283978	290860	255610	267206	225738	166839	65140	36951	23073	20005	20323	19379	4761
1 - 212	4220	278220	276757	285359	292499	257208	269821	226036	167681	65783	37044	23547	20198	20478	19379	4808
1 - 213	4240	278992	278125	286104	293271	257926	269807	226849	167728	66277	37504	23568	20298	20313	19252	4690
1 - 214	4260	278626	277881	288055	296197	259064	271053	227973	168518	66236	37956	23888	20292	20411	19692	4710
1 - 215	4280	281309	279832	288015	295588	258766	271731	228529	168959	66456	38090	24424	20450	20698	19619	4748
1 - 216	4300	281553	281593	289396	297647	261137	272530	230046	169665	67012	38271	24196	20704	20639	19494	4891
1 - 217	4320	283937	282650	291076	298053	262302	273695	229680	170987	67753	38425	24133	20620	20674	19730	4713
1 - 218	4340	283923	283517	292553	299950	263928	275551	231048	171060	67688	38657	24218	20606	20850	19999	4778
1 - 219	4360	285684	284709	294070	300424	264375	276784	232566	170936	68156	38931	24219	20819	20701	19899	4854
1 - 220	4380	286822	285210	295249	302605	265350	278030	233812	172106	69142	39231	24701	21027	21140	20166	4783
1 - 221	4400	286755	286606	294964	304326	266325	278775	234015	173248	68973	39296	24460	20890	21009	20344	4790
1 - 222	4420	287798	287459	297389	304691	267287	279940	235004	173277	69329	39561	24584	20976	21347	19948	4689
1 - 223	4440	288990	288733	297782	305545	267585	281214	235519	174086	69560	39888	24939	21397	21150	20252	4678
1 - 224	4460	289749	289708	298893	308132	269645	282298	236061	174501	70181	39899	25136	21305	21138	20430	4662
1 - 225	4480	291388	291212	300153	307997	269861	283558	236088	175736	70206	40404	25259	21334	21539	20327	4787
1 - 226	4500	291537	291672	301210	310584	271108	283883	237985	176373	70641	40590	25488	21579	21586	20603	4508
1 - 227	4520	292241	292986	301657	310286	272733	284885	239001	177103	70792	40957	25539	21419	21554	20590	4570
1 - 228	4540	294016	293501	303797	313131	273519	286077	239705	177677	71864	40740	25545	21685	21912	20725	4724
1 - 229	4560	295601	295913	304596	313687	274332	286118	239529	178482	71883	41344	25742	21869	22179	20612	4636
User: USER
Path: C:\Program Files (x86)\BMG\CLARIOstar\User\Data
Test ID: 126
Test Name: Broccoli fluorescence
Date: 10/20/2022
Time: 12:40:13 PM
ID1: Lac repression
ID2: 10/20/2022,12:39:29 PM
ID3: 180 nM RNAP
Fluorescence (FI)
Legend:
Raw Data (470-15/532-20)
