# Supplementary material for: Broccoli aptamer allows quantitative transcription regulation studies in vitro
Source: PLoS One. 2024 Jun 13;19(6):e0304677. doi: 10.1371/journal.pone.0304677 (PMC11175446; doi:10.1371/journal.pone.0304677)
Supplement: S1 Data — (ZIP) [file pone.0304677.s006.zip › lac/20-10-2022_3.xlsx]

## Sheet: Table All Cycles
Well		A02	B02	C02	D02	E02	F02	G02	H02	I02	J02	K02	L02	M02	N02	O02
Content	Time [s]	Sample X1	Sample X2	Sample X3	Sample X4	Sample X5	Sample X6	Sample X7	Sample X8	Sample X9	Sample X10	Sample X11	Sample X12	Sample X13	Sample X14	Sample X15
1 - 1	0	16545	19424	17784	17270	16092	16015	13993	12943	15631	15207	16006	17558	17267	13555	16096
1 - 2	20	16127	19105	17664	16931	15953	15683	13379	12788	15425	14819	15828	17406	16875	13357	15592
1 - 3	40	16272	18922	17144	16671	15555	15438	13319	12564	15359	14673	15680	17370	16711	13307	15338
1 - 4	60	15984	18395	17104	16572	15447	15241	13319	12341	15115	14373	15169	16982	16500	13236	14994
1 - 5	80	15724	18259	16927	16322	15288	14923	13242	12380	14972	14565	15025	16842	16108	12977	14365
1 - 6	100	15382	18049	16489	16108	15046	14916	12954	12436	14667	14447	14734	16605	16471	12960	14165
1 - 7	120	15377	17965	16450	15933	14970	14986	12909	12226	14599	14190	14664	16328	15935	12895	13717
1 - 8	140	15484	17761	16301	15867	14958	14947	13057	12168	14458	13951	14592	16137	15686	12868	13029
1 - 9	160	15716	17676	16297	16035	14699	14858	12986	12441	14573	14095	14614	15722	15860	12621	12649
1 - 10	180	15739	17805	16061	15916	15026	14675	13014	12136	14293	13932	14582	15851	15486	12423	12151
1 - 11	200	15854	17600	16408	15838	14911	14734	13220	12345	14125	13750	14372	15701	15419	12350	12018
1 - 12	220	16034	17760	16163	15811	14955	14757	13135	12559	14205	13561	14082	15504	15284	12242	11979
1 - 13	240	16231	18088	16602	15943	15201	15051	13400	12600	14160	13792	14116	15445	15201	12309	11604
1 - 14	260	16912	18179	16360	16105	15326	15019	13466	12617	14138	13542	14061	15401	14908	12138	11558
1 - 15	280	17142	18168	16349	16403	15621	15238	13954	12996	14063	13813	13996	15201	15075	12278	11383
1 - 16	300	17517	18559	16986	16776	15892	15414	14146	13345	14143	13746	14043	15151	15051	12072	11289
1 - 17	320	17753	18958	17102	17177	16260	15693	14576	13647	14265	13675	13862	15036	14557	12185	11407
1 - 18	340	18126	19161	17196	17454	16428	16110	14990	13816	14174	13638	13847	15066	14759	12182	11564
1 - 19	360	18540	19428	17469	17835	16781	16344	15369	14142	14303	13684	13906	15118	14746	12168	11143
1 - 20	380	19057	19880	18016	18464	16975	17192	15712	14503	14223	13398	13548	14838	14485	11917	11315
1 - 21	400	19429	20398	18474	19129	17105	17422	16349	15421	14326	13883	13610	14664	14400	11967	11144
1 - 22	420	19759	20593	18704	19656	17732	18054	16992	15906	14341	13861	13814	14597	14214	12007	11645
1 - 23	440	20759	21016	19261	20246	18140	18833	17683	16309	14511	13879	13789	14713	14499	12145	11473
1 - 24	460	21248	21483	19783	21467	18690	19362	18374	17228	14242	13946	13641	14521	14512	12013	11642
1 - 25	480	22130	21964	20903	21931	19526	20382	18696	17697	14434	13791	13665	14612	14244	12023	11624
1 - 26	500	22939	22443	21467	22716	20254	21416	19340	18229	14725	13758	13459	14519	14356	11968	11818
1 - 27	520	24245	22591	22463	23588	21422	22326	20142	18947	14888	13726	13636	14568	14332	12352	12075
1 - 28	540	25251	23294	23245	24694	22038	23157	20978	20012	14659	13564	13651	14326	14170	12077	11917
1 - 29	560	26779	23903	23885	25737	22778	24007	21607	20406	14795	13960	13620	14582	14262	12185	11994
1 - 30	580	28202	24464	24807	26786	23839	25495	22383	21133	15320	13811	13537	14496	14246	12014	11994
1 - 31	600	29213	25250	25680	27834	24872	26431	23349	22033	15450	14165	13571	14292	14147	11967	11829
1 - 32	620	30347	25979	26761	28846	25612	27568	24377	22807	15472	14216	13563	14330	14081	12082	12111
1 - 33	640	31496	27201	28218	30057	26839	28763	25202	23667	15615	14583	13593	14440	14105	12173	11925
1 - 34	660	33109	28590	29251	31675	28007	30125	26211	24716	15764	14745	13617	14203	14031	12092	11872
1 - 35	680	34191	29797	30239	32831	29198	31268	27323	25263	16081	14616	13450	14301	14061	12305	11733
1 - 36	700	34917	31303	31444	34300	30412	32606	28323	26410	15926	14995	13886	14095	13967	12228	11749
1 - 37	720	36740	32856	32981	35949	31241	33960	30317	27173	16273	14983	13615	14322	14030	12346	11790
1 - 38	740	38154	33942	33980	37080	32783	35493	31093	27906	16477	15456	13782	14242	14163	12284	11637
1 - 39	760	39501	35066	35659	38599	34140	36769	32489	28652	16578	15206	13709	14304	14014	12376	11691
1 - 40	780	40907	36489	36989	40066	35294	38204	33358	29874	16931	15488	13612	14347	14112	12294	11787
1 - 41	800	42473	37679	38258	41569	36732	39620	34909	30748	16988	15633	13927	14179	13988	12341	11732
1 - 42	820	44053	38834	39945	43020	37885	41020	36724	31567	17226	15690	13693	14016	14227	12549	11786
1 - 43	840	45650	40586	41103	44512	39457	42758	37618	32539	17462	15865	13952	14265	14140	12725	11960
1 - 44	860	47143	41312	42865	46279	40733	44477	39209	33590	17665	16155	13925	14448	13997	12577	11682
1 - 45	880	48771	43005	44045	47555	41895	45826	40590	34847	18055	16134	13963	14268	14108	12639	11707
1 - 46	900	50516	44172	45445	49519	43908	47353	42188	35681	18039	16325	13864	14349	14186	12484	11676
1 - 47	920	52258	45677	46986	51233	44935	49204	43274	36772	18604	16518	14021	14477	13990	12653	11475
1 - 48	940	53847	47089	48247	53006	46548	51028	45062	37662	18720	16678	14056	14384	14187	12692	11611
1 - 49	960	55611	48310	49782	54538	48226	52696	46446	38568	18885	16738	14146	14380	14225	13029	11554
1 - 50	980	57032	50065	51696	55879	49771	53976	48064	39508	19116	17008	14235	14285	14109	12954	11532
1 - 51	1000	58960	51202	53392	57695	51347	55990	49520	40788	19398	17364	14281	14490	14371	13059	11362
1 - 52	1020	60624	52847	55053	59619	52964	56965	50450	41469	19347	17234	14525	14478	14262	12840	11308
1 - 53	1040	62250	53753	56121	61407	54457	59413	52181	42739	20037	17507	14185	14703	14279	13030	11549
1 - 54	1060	64049	55278	57690	63081	56451	61157	54134	43602	20192	17732	14567	14622	14545	13112	11362
1 - 55	1080	65403	56928	59309	65181	57464	62346	55682	44719	20433	17794	14589	14650	14510	13203	11444
1 - 56	1100	67722	58799	61058	66700	59119	63896	56917	45617	20619	18159	14537	14488	14532	13338	11281
1 - 57	1120	68868	60080	62737	68589	60554	66122	58880	47006	20961	18239	14618	14628	14439	13189	11288
1 - 58	1140	70626	61590	64270	70360	62485	67992	60499	48014	21326	18239	14708	14560	14566	13210	11319
1 - 59	1160	74030	62518	66381	72333	64729	70245	61839	49163	21860	18476	14689	14771	14595	13467	11206
1 - 60	1180	74703	64786	67799	74244	65888	71427	63617	50168	21930	18721	14989	14791	14797	13685	11344
1 - 61	1200	76335	66263	70100	76287	67799	72997	65546	51277	22324	18995	14956	14927	14601	13492	11166
1 - 62	1220	78799	67805	71011	78417	69146	74467	66570	52797	22664	18968	15130	14864	14700	13672	11156
1 - 63	1240	80220	69158	73168	80039	70683	76703	68207	54094	22763	19128	14735	15021	14819	13477	11223
1 - 64	1260	82352	70749	74765	81893	72858	78739	70106	55119	23158	19293	15065	14994	14913	13740	11354
1 - 65	1280	84112	72435	76209	83698	74783	80916	71951	55906	23464	19573	14982	15021	15055	13948	11457
1 - 66	1300	85930	74000	77576	85379	75981	82026	73457	57301	23641	19673	15310	14954	14976	13843	11278
1 - 67	1320	87477	75864	79688	87242	77516	83905	75381	58724	24094	19707	15392	15200	14927	14392	11353
1 - 68	1340	89461	77360	81562	89106	79517	85423	76413	60299	24410	20254	15478	14839	14931	14067	11250
1 - 69	1360	90945	79247	83030	90959	81679	87457	78616	61017	24860	20470	15715	15273	15150	14284	11147
1 - 70	1380	93038	80683	84844	93286	83411	88932	80174	62556	24957	20596	15507	15413	15341	14264	11169
1 - 71	1400	94920	81952	86611	95163	84489	90985	81749	63794	25581	20660	15612	15368	15059	14470	11190
1 - 72	1420	96517	83863	88246	96431	86890	92861	83785	64681	25809	20921	15813	15341	15242	14552	11245
1 - 73	1440	98694	85661	90384	98979	87876	94604	84921	66005	25989	21144	15805	15559	15172	14468	10971
1 - 74	1460	100347	86962	91926	100407	89930	96582	86547	67282	26474	21434	15901	15401	15617	14704	10968
1 - 75	1480	102115	88171	93047	102902	91880	98999	88228	68832	26810	21637	16012	15516	15395	14824	11154
1 - 76	1500	103814	90091	95425	104274	93273	100769	90167	69890	26975	21788	15877	15690	15645	14622	11257
1 - 77	1520	105340	92027	96654	105916	94733	102079	91142	71268	27652	21893	16304	15697	15405	14929	11120
1 - 78	1540	107353	93063	99025	108064	97227	103792	93208	72181	28124	22033	16244	15587	15841	14879	11139
1 - 79	1560	109840	95365	100774	109391	98465	105440	94409	73991	28028	22478	16604	16030	15781	15208	11053
1 - 80	1580	111640	96272	101740	111375	100234	106975	96006	75069	28814	22500	16761	15970	15944	15100	11184
1 - 81	1600	113164	97633	103180	113631	101910	108501	97732	76671	28944	22542	16752	16118	16029	15190	11113
1 - 82	1620	114918	99611	105288	115364	104137	110756	99813	78480	29454	22770	16630	16109	15739	15153	11068
1 - 83	1640	117202	101564	107230	117674	105959	113005	100838	79851	29762	23118	16894	16097	16061	15359	11149
1 - 84	1660	118573	103268	109297	118791	106987	114731	101964	81305	30108	23122	17089	16096	16216	15389	11174
1 - 85	1680	120190	104705	110908	121092	109123	116167	104673	82626	30735	23710	17101	16262	16194	15500	11102
1 - 86	1700	122499	106783	112426	122896	110987	117534	106253	83854	31004	23743	17354	16238	16213	15885	11052
1 - 87	1720	124201	108507	113995	124384	112370	119230	107458	85422	31297	23799	17190	16596	16457	15840	11109
1 - 88	1740	125863	109622	116192	126380	114351	120713	109196	87162	31725	24142	17402	16479	16344	15822	11118
1 - 89	1760	128329	111023	117231	128038	115369	122890	110884	88607	32038	24390	17625	16599	16444	16205	11107
1 - 90	1780	129559	112782	119422	129717	117297	125206	112358	90268	32145	24645	17536	16672	16697	16108	11085
1 - 91	1800	131470	113970	120982	131347	119595	126848	114478	92183	32804	24844	17838	16660	16957	16193	11066
1 - 92	1820	133980	115549	123152	133628	121108	128077	115656	93614	33216	24939	17786	16649	16930	16148	11198
1 - 93	1840	134748	117493	124617	135517	122369	129789	117077	95113	33633	24978	18185	16953	16874	16529	11389
1 - 94	1860	137853	119487	125604	137337	124028	131735	119010	96075	33835	25850	18225	16888	17082	16336	10868
1 - 95	1880	138957	120512	127050	138468	126011	133191	120407	98222	34344	25709	18191	17298	17064	16641	11168
1 - 96	1900	140019	122604	129499	141068	127050	134181	121819	99212	34534	26157	18316	17213	17231	16570	11036
1 - 97	1920	142451	124162	130500	142658	129510	136510	123226	100449	35064	25836	18490	17418	17322	16836	11047
1 - 98	1940	143817	125724	132368	144760	130963	138000	125037	102180	35878	26225	18476	17202	17149	16827	10975
1 - 99	1960	146968	126673	134530	145934	132682	140058	127158	104474	35841	26512	18875	17254	17305	17055	11031
1 - 100	1980	147183	128047	136075	148459	133954	140798	127960	104980	36399	26688	18833	17447	17552	16998	11110
1 - 101	2000	149412	130092	138009	149673	136334	142978	129805	106442	36743	27203	18920	17909	17590	17241	10994
1 - 102	2020	150938	131853	139224	151040	137459	144603	131014	107905	37110	27290	19114	17573	17694	17172	11126
1 - 103	2040	152992	132965	141148	152440	138849	146128	133519	109227	37737	27465	18923	17714	17925	17503	10872
1 - 104	2060	154698	134641	142920	154871	141584	148299	133750	110947	38093	27633	19492	17892	17879	17272	10880
1 - 105	2080	156183	136447	144439	155824	142045	150434	135764	112227	38420	28064	19357	18053	18137	17589	11078
1 - 106	2100	157633	137670	146213	158833	144023	151640	138249	112968	38880	27911	19857	18084	17915	17492	11083
1 - 107	2120	159071	139160	147112	159575	146167	152699	139489	114981	39762	28327	19655	18095	18127	17519	10926
1 - 108	2140	161229	141073	149465	160999	147627	154125	140733	116223	39497	28647	19614	18400	18438	17935	11080
1 - 109	2160	162682	141828	150353	163390	149140	155728	141843	117877	39910	28936	19861	18437	18396	17911	11117
1 - 110	2180	163999	143497	152932	164207	150297	157322	142999	119030	40335	29113	20041	18313	18579	18130	10982
1 - 111	2200	166128	145970	153706	166572	151897	158166	145737	120588	41137	29487	20321	18430	18572	18154	10925
1 - 112	2220	166837	146380	155585	167530	153380	160158	145961	122024	41666	29642	20253	18529	18621	18047	10965
1 - 113	2240	168467	148027	157508	169680	155786	162420	148340	122666	42033	29903	20319	18720	18668	18297	10993
1 - 114	2260	170494	149223	158451	171385	157785	163924	148863	124328	42618	30110	20410	19050	18599	18315	10981
1 - 115	2280	171953	150728	159867	172898	158107	165712	151089	125807	42715	30487	20786	19331	19110	18327	10853
1 - 116	2300	173108	152718	161899	174438	159684	166308	152310	126908	43218	30715	20554	19147	19009	18470	10895
1 - 117	2320	174034	154112	163456	176219	161715	167886	153660	128176	43814	31191	21049	19231	19175	18797	10979
1 - 118	2340	176138	155348	165055	177596	163129	170298	155413	129620	44189	31217	21208	19142	19092	18748	10790
1 - 119	2360	177755	157013	166762	178768	163940	171098	156428	131001	44534	31148	21229	19400	19155	18834	10853
1 - 120	2380	178781	158863	168483	180923	166050	172378	158443	132437	44810	31772	21382	19375	19601	18871	10964
1 - 121	2400	180815	159927	169856	182242	167764	173963	160068	133394	45379	31824	21676	19590	19539	19210	10877
1 - 122	2420	182275	161363	170414	184227	168841	176208	161231	135107	46128	32256	21641	19600	19723	19217	11014
1 - 123	2440	183830	163107	172614	185901	170742	177632	162419	136324	46082	32428	21892	19782	19681	19480	11016
1 - 124	2460	185508	164772	173921	187190	172332	178316	164371	137017	47002	32881	21841	20162	20020	19473	10959
1 - 125	2480	187138	165324	175703	189264	174227	180286	166048	137920	47158	33061	22029	19870	19949	19511	10882
1 - 126	2500	188176	167181	177121	190401	175726	181297	167613	139812	47588	33434	22413	20212	20164	19500	10986
1 - 127	2520	189485	168414	178144	191853	177014	183119	168132	141447	48041	33534	22344	20267	20100	19713	11090
1 - 128	2540	190593	170421	180391	193730	177956	184497	170440	142558	48477	33722	22499	20454	20400	19722	10857
1 - 129	2560	192790	172092	181246	195551	179903	186902	171596	144651	49122	34177	22587	20634	20435	20184	10646
1 - 130	2580	193598	173287	183204	195589	180999	187126	172855	145067	49394	34312	22940	20749	20420	20084	11004
1 - 131	2600	194315	174864	184836	197822	182055	188600	174574	146666	49771	34936	22864	20651	20624	20132	10809
1 - 132	2620	195927	176539	186513	199218	183955	189712	175476	147932	50324	35048	23056	20808	20710	20397	10730
1 - 133	2640	197015	176758	186479	206054	186025	191170	177399	148851	51081	35038	23055	21131	21028	20418	10991
1 - 134	2660	199028	178204	188394	206880	187155	193835	178175	150363	51326	35582	23462	21086	20964	20394	11046
1 - 135	2680	199541	179756	190454	208194	188745	194901	180005	151337	51909	35436	23670	21268	21092	20731	11026
1 - 136	2700	201621	182242	191391	210768	189300	195410	180452	152958	52196	36256	23559	21433	21282	20853	10987
1 - 137	2720	203346	182607	193262	212299	191250	197074	182369	153562	52643	36267	23902	21427	21160	21022	10795
1 - 138	2740	205334	183883	194379	214019	192785	198745	183714	155435	53253	36700	23938	21479	21501	20816	10828
1 - 139	2760	212665	186043	195298	215496	194556	204875	185596	156518	53580	36861	24107	21468	21573	21080	10747
1 - 140	2780	213721	187488	197393	216377	196214	206609	186264	157494	54426	36955	24238	21736	21624	21117	10912
1 - 141	2800	214805	188201	204049	218951	197113	207882	188064	159086	54790	37404	24292	21982	21757	21168	11026
1 - 142	2820	217257	189993	200103	219980	198760	205019	189483	159666	55196	37660	24595	21974	21735	21271	11108
1 - 143	2840	217989	191354	201398	221430	205051	210131	190563	161083	55992	38319	24896	22042	21992	21479	10918
1 - 144	2860	220170	192639	208424	222866	201045	212434	192223	162460	55844	38095	25202	22095	22273	21841	11097
1 - 145	2880	222446	194186	204163	224708	208235	213979	193162	164265	56161	38747	25245	22322	22082	21935	10782
1 - 146	2900	224613	195224	211662	225453	204944	215022	195719	164632	57233	38914	25129	22187	22388	21923	10836
1 - 147	2920	225819	195906	212773	227851	210226	217542	196076	165446	57657	39043	25779	22502	22595	22118	10962
1 - 148	2940	227838	197074	214548	228759	212502	217731	197433	166962	57841	39730	25686	22678	22506	22149	10881
1 - 149	2960	229152	199014	215862	229843	212963	219655	198325	167780	58253	39832	26123	22558	22629	22112	10849
1 - 150	2980	230276	205512	217772	232146	214710	220725	205458	168078	58694	40034	25989	22827	22923	22380	11068
1 - 151	3000	231522	206013	217853	233798	217474	223353	202115	170180	59141	40364	26098	23051	22905	22367	10936
1 - 152	3020	233243	202788	219953	234598	217569	222988	207882	171364	59528	40643	26354	23041	22940	22585	10676
1 - 153	3040	235113	209102	222459	236034	220034	225115	204018	172838	60878	40215	26317	23121	23114	22911	10653
1 - 154	3060	235736	211269	223895	237781	220996	226280	210958	174190	61097	41309	26481	23369	23249	22937	10790
1 - 155	3080	237930	211689	224166	238716	222378	228434	213803	174862	61413	41465	26557	23405	23160	22883	10876
1 - 156	3100	240111	207297	225291	240748	223679	230276	215090	176808	61550	41639	26904	23476	23221	23184	10874
1 - 157	3120	241277	214399	227296	242699	225738	231550	215591	177387	62124	42283	27150	23777	23470	23400	10667
1 - 158	3140	242428	216119	228799	242604	227214	232417	218111	177787	62345	42285	27482	23942	23697	23398	10770
1 - 159	3160	244121	217786	229233	245097	227987	233351	218761	179368	62826	42486	27558	24105	23990	23424	10828
1 - 160	3180	245557	218219	231522	246587	228976	235099	219831	180252	63445	43061	27657	24028	23765	23936	10911
1 - 161	3200	247048	219167	232511	247766	231699	236399	221619	181708	64120	43532	27936	24258	24212	23746	10861
1 - 162	3220	248416	220956	234286	248890	232295	238269	222514	183323	64432	43660	28216	24355	24090	23987	10822
1 - 163	3240	249879	221647	236603	250285	234110	238906	223516	183945	65044	43714	28295	24402	24256	23970	10841
1 - 164	3260	251721	223516	237023	251803	234896	240992	224112	185174	65076	44265	28246	24650	24283	24027	11014
1 - 165	3280	252426	224275	238459	253293	236061	242509	226334	186138	65866	44762	28593	24760	24613	24318	10867
1 - 166	3300	254133	225507	240260	254851	237890	243336	226849	187343	66642	44913	28890	25034	24571	24247	10932
1 - 167	3320	255745	227336	241778	256436	238757	244975	228718	187836	67337	45464	28588	24812	24814	24502	10891
1 - 168	3340	256815	228759	242564	257222	240775	246113	228515	189986	67804	45154	28919	25009	25055	24375	10756
1 - 169	3360	258211	229477	245381	257913	242035	247319	229748	191290	67649	46064	29050	25205	24972	24651	10890
1 - 170	3380	259376	229897	244921	260446	243092	249418	230926	191675	68279	46033	29388	25394	25276	24756	10677
1 - 171	3400	261408	231766	247617	261056	244094	250570	232552	192586	68787	46458	29631	25661	25341	24985	11007
1 - 172	3420	262641	231929	247617	262492	245341	251261	232904	193923	69450	46936	29817	25739	25563	24998	10737
1 - 173	3440	262410	233947	249865	264442	246194	252751	234882	195154	70014	47210	30175	25735	25774	25050	10803
1 - 174	3460	264524	235383	251342	265418	249012	254715	235532	196142	70575	47221	30413	25653	26004	25531	10777
1 - 175	3480	266082	236332	252223	266949	249893	256219	237741	197032	70853	47510	30085	25960	25574	25488	10818
1 - 176	3500	268425	238242	253903	268222	250692	257276	237957	198362	71765	48207	30488	26077	25822	25642	11097
1 - 177	3520	269387	239529	255162	269523	253889	258915	240477	198720	71775	48418	30773	26191	26066	25776	10772
1 - 178	3540	270200	240531	256206	270661	254553	260554	241724	200171	72785	48861	30866	26295	25985	25819	10879
1 - 179	3560	271636	242103	258658	272259	256517	261841	243309	201473	73251	48795	31003	26576	26286	26096	10835
1 - 180	3580	274413	243038	259078	272991	257452	262600	243417	202218	73887	49430	31221	26925	26707	25592	10691
1 - 181	3600	274725	244284	261259	274752	259051	263833	244447	203550	74473	49528	31288	26587	26339	26204	10615
1 - 182	3620	275524	244311	263074	276120	259362	266176	246275	210809	74582	50108	31473	26963	26708	26347	10807
1 - 183	3640	277502	247021	263508	277055	260893	267409	247048	205426	75650	50504	31875	27017	26685	26311	10857
1 - 184	3660	278139	248362	266082	278992	262248	268344	248457	212868	75603	50156	31954	27480	26963	26668	10795
1 - 185	3680	279493	248958	266149	279886	263738	270024	249798	213342	76432	50568	32426	27583	26727	26741	10874
1 - 186	3700	281810	250827	268927	281580	263589	270471	251166	214670	76656	51257	32029	27596	27405	26836	10882
1 - 187	3720	284370	252033	269658	282257	266122	273235	251220	216228	77309	51711	32209	27612	27412	27036	10758
1 - 188	3740	284601	253510	271297	283707	267192	273980	252981	217189	77327	51810	32340	27763	27494	26932	10845
1 - 189	3760	286037	254743	273776	285563	268032	274698	255488	218571	78022	51925	32819	28303	27672	27335	10861
1 - 190	3780	287432	255921	273411	286782	269482	275348	254892	220319	79329	52646	33654	28586	28228	27541	10862
1 - 191	3800	289112	257249	275754	287757	270823	278098	257655	220292	79527	52651	33161	28272	27811	27370	10829
1 - 192	3820	290548	258048	277028	288706	273113	278477	257723	220238	79845	53119	33511	28386	28157	27583	10723
1 - 193	3840	290711	259579	277908	290155	273384	280821	259687	222297	80437	53611	33764	28308	28639	27634	10755
1 - 194	3860	292919	260459	279290	291483	273898	282122	260568	223096	80880	53881	34110	28524	28219	27789	10820
1 - 195	3880	293799	263345	280442	292133	275958	282867	262464	224342	81333	54235	34169	28922	28884	28013	10945
1 - 196	3900	295588	263968	281973	294734	277231	282989	263521	225291	81290	54334	34450	28799	28909	28024	10923
1 - 197	3920	297674	264713	282948	295466	277692	285210	264253	226754	82738	54783	34822	29498	28642	28109	10988
1 - 198	3940	298880	267003	284330	295967	279087	285237	264700	227404	82575	55106	34783	29167	29207	28436	10942
1 - 199	3960	298609	267978	286402	298649	279399	288055	266136	228285	83160	55603	34845	29270	28990	28636	10814
1 - 200	3980	300925	269252	287717	298622	282243	288529	267179	229138	84097	56444	35354	29745	28985	28707	10921
1 - 201	4000	301467	270051	288787	299638	282650	289410	268371	230385	84878	56187	35724	29820	29437	28754	10697
1 - 202	4020	302470	270918	289491	301264	284221	290643	270661	231184	84987	56522	35545	29736	29783	28887	10725
1 - 203	4040	304312	272855	291456	302564	285657	291970	270769	232335	85439	56824	35798	30299	29784	28815	10844
1 - 204	4060	305924	274088	291821	303459	286646	293434	272029	232701	85750	57396	36134	30660	29613	29237	10853
1 - 205	4080	306994	274833	293434	304488	288855	292865	272638	233880	85812	57911	36108	30571	29954	29111	10749
1 - 206	4100	308647	276906	294734	305382	288204	294599	275118	236088	86851	58054	36395	30394	30103	29354	10931
1 - 207	4120	309609	278355	296671	307265	290142	294721	275687	236603	87658	57996	36622	30660	30286	29538	10990
1 - 208	4140	310842	278735	296983	308078	291239	297159	276838	238228	88175	58494	36745	30896	30181	29421	10898
1 - 209	4160	312115	280184	297295	309338	293813	299476	277908	237754	88370	58812	36818	30939	30555	29742	10883
1 - 210	4180	314202	281796	299679	311004	294775	300654	278735	240315	88366	59413	37364	31119	30836	30182	10952
1 - 211	4200	314770	282284	301535	311898	295506	302009	280862	240816	89522	59685	37277	31516	30728	29779	10851
1 - 212	4220	315868	283436	302063	313456	296983	302795	280686	242225	89938	60048	37904	31528	30868	30174	10860
1 - 213	4240	317195	284194	303147	315245	298053	304231	282569	242753	90421	60823	37797	31674	31269	30205	10972
1 - 214	4260	319322	285576	303824	316356	299191	305369	282934	244379	91061	61108	37895	31877	31308	30368	10846
1 - 215	4280	320081	287364	305924	317602	300817	307279	284289	245598	91577	61183	38281	32110	31459	30330	11017
1 - 216	4300	321354	288841	307333	318957	301792	308295	284587	246330	92594	61717	38850	32014	31425	30419	11053
1 - 217	4320	321666	288868	307983	320840	303282	310029	287852	247766	92762	62007	39205	32160	31991	30827	11047
1 - 218	4340	323305	290399	309081	322072	304502	311343	288353	248172	93018	62432	38614	32184	32045	30995	10954
1 - 219	4360	324565	291781	311180	324199	304935	311966	288909	248660	93849	62575	39030	32583	32182	31059	10916
1 - 220	4380	327126	292716	312413	325080	307807	313809	291009	249784	93996	63050	39653	32301	32171	31454	10786
1 - 221	4400	328778	293285	313727	326949	308674	314472	292675	251518	94406	63549	39445	32796	32727	31223	10756
1 - 222	4420	328765	294003	314418	328291	308986	315814	293217	251423	95442	63947	39967	33142	32693	31229	10893
1 - 223	4440	330824	296333	315732	328548	310300	317263	294680	252765	96135	64155	39707	33027	32697	31344	11040
1 - 224	4460	331163	297430	316667	330079	312251	319309	294653	254458	96110	64090	39934	33584	32906	31727	10909
1 - 225	4480	333317	298690	319051	332463	313998	318740	297173	254499	96223	64850	40194	33378	32911	31765	10914
1 - 226	4500	334536	300329	319553	332788	313605	321625	297416	256246	97135	65352	40366	33715	32996	31901	10971
1 - 227	4520	334942	301345	320989	334631	315990	322885	297972	255908	98025	65515	40549	34077	33266	31956	10781
1 - 228	4540	336013	301928	323075	336107	315055	323414	301061	257804	97873	65698	41277	34345	33370	32382	10694
1 - 229	4560	336473	304271	323359	337530	318537	323915	302388	259078	98311	66111	41158	34020	33381	32188	10953
1 - 230	4580	338505	304610	324118	338681	318008	326435	303770	260012	99526	66659	41752	34357	33940	32275	10822
1 - 231	4600	339887	305978	327383	339454	320853	328535	303946	261015	100127	66866	42065	34710	33977	32645	10727
1 - 232	4620	341608	306940	327993	339142	322763	328738	306005	261557	100099	67321	41811	34538	34114	33143	10723
1 - 233	4640	342299	308146	327613	340781	322072	329930	307021	263074	101039	67411	42281	34655	34348	32742	10762
1 - 234	4660	343978	309690	328494	341702	323888	331772	307387	262762	101839	67541	42341	35127	34465	33040	10866
1 - 235	4680	344683	309826	330120	341906	324999	333371	308539	265350	101415	68379	42896	35408	34549	32963	10819
1 - 236	4700	346254	311140	332125	343897	326692	333710	309623	266610	102793	68615	43091	35410	34465	33490	10777
1 - 237	4720	346661	312088	333073	345496	328873	335403	311451	267111	103173	68459	43013	35618	34927	33437	10810
1 - 238	4740	348043	313849	334753	346688	329185	337543	311736	268412	103494	69489	43465	35953	34962	33759	10866
1 - 239	4760	349438	313795	336121	348395	329131	338085	313294	268764	104469	69962	43669	36025	35384	33723	10862
1 - 240	4780	351131	316857	337137	348910	331840	340551	313754	270092	104022	70094	43926	36248	35559	33812	11039
1 - 241	4800	351944	317209	337489	351294	332219	341079	315746	271758	105436	70725	43924	36071	35545	34347	10882
1 - 242	4820	353367	319282	338316	351538	333533	342366	316721	272029	105899	70900	43995	36699	35577	33937	10788
1 - 243	4840	354125	320135	341255	351457	334820	343260	316708	272422	106441	70901	44498	36423	35955	33885	10986
1 - 244	4860	355588	320284	342881	354721	335525	344561	318726	275131	107003	71927	44723	37336	35972	34260	10831
1 - 245	4880	357092	321734	343775	355385	337110	344114	319620	275470	107195	71995	45182	36916	36409	34303	10953
1 - 246	4900	358488	323807	344683	356943	339576	346729	320420	275809	108084	72202	44931	37113	36330	34798	10779
1 - 247	4920	359531	324606	345442	358149	340348	348720	322371	276703	108638	72750	45424	37393	36333	34847	10917
1 - 248	4940	360493	325595	346566	358582	341743	349641	323671	278206	109118	72917	45476	37425	36506	34879	10688
1 - 249	4960	361834	326123	347636	361631	342068	350197	325066	278423	109853	73400	45989	37565	36856	35015	10760
1 - 250	4980	363121	326638	348964	363148	344236	351131	326137	280482	110120	73853	45951	37756	36899	35411	11031
1 - 251	5000	365641	327938	351876	364055	344412	353583	327776	281214	110562	73728	46284	37826	37225	35368	11122
1 - 252	5020	365979	329022	351335	364503	346647	354911	327627	283002	111256	73959	46505	38028	37228	35385	10876
1 - 253	5040	367686	331258	353719	365857	347298	355995	328453	282921	111771	74987	46664	38073	37500	35478	10698
1 - 254	5060	368878	331677	353678	367307	347961	357444	330391	283842	112156	75006	46833	38627	37617	35823	11007
1 - 255	5080	370125	331569	355534	368242	350332	358786	330824	284831	112901	75378	46914	38962	37790	35774	10745
1 - 256	5100	371466	333791	355358	369231	351470	360980	332341	285075	113693	75958	47253	39065	37862	35587	10853
1 - 257	5120	372943	335010	357119	372143	351863	360438	334048	287879	113688	76512	47534	39292	38211	35887	10936
1 - 258	5140	373620	335186	358339	372672	353421	361847	335701	287378	114421	77356	47919	39467	38289	36211	10873
1 - 259	5160	373904	336731	360452	373742	354193	364272	335620	289681	115189	77006	47865	39088	38434	36493	10812
1 - 260	5180	376397	339088	361956	375124	356252	365383	337449	289708	116002	77672	48381	39627	38623	36449	11069
1 - 261	5200	377223	339399	363608	375964	356916	365790	338234	290846	115540	77638	48268	39727	38547	36747	10935
1 - 262	5220	378565	341106	362931	377969	358609	368133	339399	291889	116465	78278	48821	39942	38689	36902	10921
1 - 263	5240	380150	341635	365505	378605	359341	369352	340348	293799	117220	78343	48510	40312	38883	36884	10889
1 - 264	5260	381789	342434	365762	378673	361251	370138	341432	294504	117784	78500	49067	39769	39225	37174	10928
1 - 265	5280	382913	343951	368567	381410	362037	371249	343423	295290	117911	79295	49426	40564	39459	37057	11034
User: USER
Path: C:\Program Files (x86)\BMG\CLARIOstar\User\Data
Test ID: 127
Test Name: Broccoli fluorescence
Date: 10/20/2022
Time: 2:43:37 PM
ID1: Lac repression
ID2: 10/20/2022,2:42:52 PM
ID3: 180 nM RNAP
Fluorescence (FI)
Legend:
Raw Data (470-15/532-20)
