# Supplementary material for: Broccoli aptamer allows quantitative transcription regulation studies in vitro
Source: PLoS One. 2024 Jun 13;19(6):e0304677. doi: 10.1371/journal.pone.0304677 (PMC11175446; doi:10.1371/journal.pone.0304677)
Supplement: S1 Data — (ZIP) [file pone.0304677.s006.zip › lac/27-10-2022.xlsx]

## Sheet: Table All Cycles
Well		A08	B08	C08	D08	E08	F08	G08	H08	I08	J08	K08
Content	Time [s]	Sample X1	Sample X2	Sample X3	Sample X4	Sample X5	Sample X6	Sample X7	Sample X8	Sample X9	Sample X10	Sample X11				uncorrected	correted
1 - 1	0	43453	48848	46563	50357	48293	45665	50827	45444	48543	55927	43300		A08	0	390.399	414.588
1 - 2	10	43049	47985	45939	49871	47588	45113	50766	45255	48394	55140	42587		B08	0	390.283	413.714
1 - 3	20	43321	47581	45899	49626	47348	44642	50009	45179	48249	54901	42018		C08	0	371.7	390.465
1 - 4	30	42964	46926	45198	48898	46911	44514	49568	44361	47945	54179	41937		D08	10	358.18	374.509
1 - 5	40	42190	47151	44649	49081	46160	44507	49049	44543	47356	53610	41925		E08	33	75.2168	66.2449
1 - 6	50	42070	46940	44921	48239	46185	43917	48611	43927	47143	52878	41412		F08	100	57.3051	56.2767
1 - 7	60	42118	46346	44724	48495	45856	43689	48302	43774	46682	52963	41321		G08	333	8.5403	9.5152
1 - 8	70	42212	46169	44238	47843	45368	43053	48156	43590	46222	52290	40883		H08	1000	6.9263	8.1622
1 - 9	80	41892	45706	43977	47444	45659	43002	47588	43219	46280	51866	40794		I08	3333	2.2743	3.6122
1 - 10	90	41481	45602	44030	47331	45557	42793	47358	43276	46092	51701	40924		J08	10000	0	1.7354
1 - 11	100	41519	45101	43298	47224	45015	42146	47430	43223	45757	51229	40207		K08	0	0
1 - 12	110	41186	44899	43391	46883	44786	42583	47045	42529	45509	50650	40689
1 - 13	120	41027	44841	42874	46637	44716	42376	46662	42699	45086	50429	40111
1 - 14	130	40723	44771	43198	46389	44273	42065	46586	42520	45287	50370	40200
1 - 15	140	41017	44268	42688	46343	43971	41726	46171	42217	45096	50638	39738
1 - 16	150	41029	44434	42561	45769	43805	41309	46025	42431	44809	49743	39660
1 - 17	160	40949	44188	42455	45782	44015	41477	45927	41767	44520	49448	39553
1 - 18	170	40822	44153	42624	45863	43262	41292	45331	41588	44634	49096	39749
1 - 19	180	41141	44108	42325	45945	43498	40839	45136	41661	44242	49188	39232
1 - 20	190	41403	43871	42430	45843	43045	41228	45470	41732	44005	48817	39212
1 - 21	200	41337	44398	42464	46028	43493	41033	44997	41331	44012	48823	39210
1 - 22	210	41561	44158	42372	45603	43017	40615	44696	41441	44050	48874	39026
1 - 23	220	42191	44472	42433	45796	43143	40440	44714	41171	44249	48141	39066
1 - 24	230	42248	44342	42390	45687	42598	40178	44326	40931	43276	48033	38876
1 - 25	240	42785	44532	42280	45788	42944	40197	44509	40927	43703	47543	38929
1 - 26	250	43063	45046	42720	45646	42468	40651	44204	40967	43672	46872	39046
1 - 27	260	43784	45234	42620	46226	42314	40490	44333	40771	43150	47558	38609
1 - 28	270	44212	45409	42982	46322	42311	40458	43982	40660	43250	47303	38541
1 - 29	280	45079	46043	43265	46655	42500	40340	43958	40779	43145	47327	38531
1 - 30	290	45888	46270	44059	46741	42392	40218	43732	40525	43217	47042	38345
1 - 31	300	46806	46728	44259	47310	42151	40196	43935	40661	43208	47110	38125
1 - 32	310	47425	47139	44912	47605	42415	39913	43397	40591	42817	46782	38137
1 - 33	320	48488	47738	45189	47721	42431	40237	43376	40539	42931	46700	38133
1 - 34	330	49188	48310	46153	48594	42354	39938	43386	40393	42928	46570	37882
1 - 35	340	50534	49146	46314	48765	42232	39673	43729	40542	43011	46085	37911
1 - 36	350	51377	49827	47002	49686	42210	40086	43413	40461	43022	46009	37519
1 - 37	360	52766	50703	47340	49798	42548	40308	43204	40244	42525	46377	37473
1 - 38	370	54041	51976	48338	50788	42232	39769	43161	40197	42711	46158	37675
1 - 39	380	55372	52645	49206	51664	42830	39713	43205	39935	42991	45850	37624
1 - 40	390	56506	53799	50386	52568	42407	39848	43234	40070	42428	46114	37343
1 - 41	400	58327	54633	50882	53780	42702	39687	42874	40217	42496	45881	37433
1 - 42	410	59822	56083	52259	54443	43257	39703	42779	39658	42676	45354	37517
1 - 43	420	61485	57276	53225	55120	43377	40086	42714	40027	42652	45818	37246
1 - 44	430	63109	58859	54306	56676	43384	39737	43018	40023	42389	45684	37166
1 - 45	440	65337	60645	55596	57965	43179	40177	42764	40029	42069	45719	37229
1 - 46	450	66565	61773	56701	59483	43479	39911	42831	39993	42209	45526	37163
1 - 47	460	69086	63413	58327	60613	43435	40230	42343	39827	42508	45474	36886
1 - 48	470	70702	64923	59953	62335	43874	39845	42797	40017	42026	45154	37037
1 - 49	480	72778	66745	61529	64279	44158	39881	42408	39965	42353	45391	36879
1 - 50	490	75008	68366	62760	65962	44135	40110	42552	39867	42234	45377	36782
1 - 51	500	76928	70647	64979	67592	44577	39861	42440	39643	42262	45291	36974
1 - 52	510	78962	72117	66485	69270	44457	40235	42424	39680	42321	45110	36629
1 - 53	520	81857	74913	68535	71251	44652	40468	42530	39504	42138	45021	36661
1 - 54	530	84150	76487	70702	72534	45592	40343	42464	39670	42330	44750	36768
1 - 55	540	86177	79333	71991	74984	45678	40595	42460	39698	41791	44881	36402
1 - 56	550	89162	81588	74411	77376	45561	40617	42648	40015	42202	44795	36351
1 - 57	560	91181	83419	76468	79132	45944	40597	42593	39655	41852	45096	36071
1 - 58	570	94575	85729	78636	80742	46040	40712	42321	39898	41775	44743	36376
1 - 59	580	96781	87963	80983	83435	46621	41097	42389	39819	41794	44406	36613
1 - 60	590	99382	90865	83274	86091	46968	41034	42599	39602	41759	44148	36045
1 - 61	600	102301	93474	85890	87877	46680	41352	42218	39650	41685	44714	36425
1 - 62	610	104837	95733	88222	90378	47434	40982	42654	39659	41589	44413	35967
1 - 63	620	107792	98566	90947	93314	47513	41337	42494	39851	41715	44436	35979
1 - 64	630	110884	100917	93721	95068	47996	41586	42424	39753	41573	44164	35915
1 - 65	640	114211	103588	96447	97760	48074	41569	42325	39415	41772	43714	35926
1 - 66	650	116735	107090	99284	99888	48424	41813	42499	39983	41336	44094	35929
1 - 67	660	120769	110036	101686	103477	49027	42127	41979	40008	41597	44568	35866
1 - 68	670	123333	112515	104858	105295	49201	42059	42375	39820	41498	44207	35972
1 - 69	680	126360	115391	107273	108781	49637	42407	42461	39699	41338	44022	35812
1 - 70	690	129460	118839	110064	111524	50151	42243	42246	39731	41362	43863	35702
1 - 71	700	132610	121128	112930	114132	50843	42625	42085	39889	41313	43716	35467
1 - 72	710	136680	124715	115697	117244	51360	43000	42157	39821	41341	43947	35707
1 - 73	720	139407	127838	118804	119870	51233	43159	42367	39921	41426	43428	35610
1 - 74	730	143136	130917	121569	122918	51777	43129	42431	40037	41415	43501	35204
1 - 75	740	145595	133695	125361	125775	52094	43240	42644	39904	41430	43794	35141
1 - 76	750	149966	135824	128076	128754	52781	43513	42148	39902	41296	43355	35411
1 - 77	760	153062	139797	131979	132133	53166	43755	42433	40134	41412	43672	35517
1 - 78	770	156003	142957	134830	135212	53720	44157	41768	39779	41461	43766	35129
1 - 79	780	159841	146149	137880	138739	54347	44306	42233	40012	41515	43599	35203
1 - 80	790	163231	150486	141235	141882	54812	44465	42376	40013	41109	43706	35251
1 - 81	800	167311	153403	144822	145382	55258	44674	42709	40158	41303	43618	35406
1 - 82	810	170275	156941	147997	148120	55668	44869	42291	40262	41241	43388	34973
1 - 83	820	173884	160648	151431	150944	56116	44997	42239	40021	41182	43470	35148
1 - 84	830	177238	164020	154299	154987	56777	45260	42481	40229	41154	43643	35074
1 - 85	840	181488	167704	158358	158362	57867	45624	42487	39856	40970	43742	35008
1 - 86	850	185032	171922	162352	160542	57909	45930	42358	40146	41179	43712	34891
1 - 87	860	188749	174907	164674	164160	58306	45791	42136	40583	41314	43300	35260
1 - 88	870	192047	178802	168289	168228	59164	46285	42494	40125	41114	43423	35051
1 - 89	880	196923	183357	172729	171036	59513	46488	42554	40124	41599	43397	34872
1 - 90	890	200267	186342	175842	173657	60265	46795	42800	40599	41249	43364	34605
1 - 91	900	203032	190320	179507	177092	60618	47236	42788	40472	41682	43128	34686
1 - 92	910	207500	194093	183141	180570	61716	47450	43097	40704	41389	43123	34686
1 - 93	920	216688	198009	185927	184235	61943	48094	42903	40236	41364	43172	34799
1 - 94	930	220441	207110	189994	188521	62584	48022	42734	40478	41275	43440	34683
1 - 95	940	224044	210931	193420	191616	63218	48294	42737	40674	41654	43180	34457
1 - 96	950	228989	215564	197191	195275	63902	48426	42927	40647	41356	43282	34654
1 - 97	960	232322	220400	201537	199021	64606	48758	42520	40795	41266	43094	34590
1 - 98	970	236413	223950	210768	203011	65248	49447	43187	40536	41105	42918	34739
1 - 99	980	241236	227892	213288	206638	65901	49394	42787	40639	41436	43106	34007
1 - 100	990	245192	231793	218504	216404	66635	49636	43032	40738	41247	43306	34192
1 - 101	1000	250733	236792	221823	221227	67209	50035	43088	40924	41518	42851	34635
1 - 102	1010	252927	240044	226036	224166	67831	50261	42979	41132	41568	42831	34457
1 - 103	1020	257303	243458	230127	228027	68236	50838	43198	40970	41294	43451	34194
1 - 104	1030	260175	247630	233446	232471	69058	51022	42795	41052	41585	43209	34246
1 - 105	1040	264835	252995	237253	236318	69756	51485	43294	40797	41497	43037	34196
1 - 106	1050	268425	256788	241087	239583	69869	51742	43006	41048	41243	43109	34210
1 - 107	1060	272015	261340	245788	243146	71018	52207	43298	40937	41482	42904	34155
1 - 108	1070	276093	265309	248931	247915	71638	52305	43104	41559	41098	43083	34255
1 - 109	1080	280672	269645	252765	251274	71932	52979	43399	41090	41626	43037	34084
1 - 110	1090	284628	273370	256869	254065	72851	52945	43037	41499	41493	42998	33874
1 - 111	1100	290006	276066	261218	259471	73322	53108	43460	41464	41747	42895	34014
1 - 112	1110	292973	280997	265336	263331	74402	53590	43276	41666	41327	42923	34112
1 - 113	1120	297213	285779	268317	266285	75183	53673	43261	41419	41444	43029	34371
1 - 114	1130	301819	289261	272896	270593	75448	54161	43285	41255	41575	42759	34146
1 - 115	1140	306764	293217	276608	274684	76094	54453	43691	41392	41677	43192	33796
1 - 116	1150	309839	298392	280889	278342	76568	54982	43942	41490	41548	43021	34174
1 - 117	1160	314080	300885	284709	281729	77376	55316	43828	41501	41145	43088	34051
1 - 118	1170	318753	305098	288082	286010	78289	55760	43407	41763	41649	42648	34058
1 - 119	1180	322845	309650	291361	289640	78397	56418	43534	42170	41456	43097	34053
1 - 120	1190	325771	314120	296129	293461	78908	56469	43902	41948	41375	43065	33741
1 - 121	1200	330309	318212	299164	296102	79939	56546	43731	41909	41375	42908	33952
1 - 122	1210	334319	320989	303079	300018	80958	57148	43807	41793	41274	42714	34049
1 - 123	1220	338803	324890	307347	303919	81847	57671	44053	42007	41359	42979	33746
1 - 124	1230	341906	330092	310503	307062	81769	57886	44147	41948	41612	42965	33675
1 - 125	1240	346403	333886	314554	311343	83020	58497	43735	41990	41480	42876	34109
1 - 126	1250	350630	337571	318862	314716	83189	58739	44207	42717	41648	43062	33620
1 - 127	1260	354017	342190	322723	317710	84319	59014	44474	42575	41503	42486	33908
1 - 128	1270	357756	344845	326746	321869	84117	59442	44341	42332	41836	42809	33525
1 - 129	1280	362565	349086	330065	326299	84787	59541	43779	42066	41768	42886	33523
1 - 130	1290	365356	354613	334550	329009	85880	60501	44517	42259	41391	42648	33318
1 - 131	1300	368729	357607	339169	331501	86846	60968	44257	42459	41425	42705	34221
1 - 132	1310	372807	362037	341797	336013	87842	60890	44704	42679	41630	42582	33795
1 - 133	1320	377047	363812	346051	338925	88616	61556	44546	42470	41775	42582	33758
1 - 134	1330	380502	369664	349235	343802	89047	62186	44446	42513	41754	42952	33711
1 - 135	1340	383536	373362	352947	346552	90134	61897	44314	42757	41660	42467	33370
1 - 136	1350	387479	378659	355927	350644	90266	62943	44850	42680	41617	42638	33584
1 - 137	1360	393087	381586	360344	354423	91202	63122	44498	42780	42053	42733	33497
1 - 138	1370	396583	385352	364597	358149	91789	63400	44785	42723	42117	42300	33451
1 - 139	1380	401094	388332	366914	361996	92779	64191	44593	42884	41812	42317	33281
1 - 140	1390	403072	392681	371249	364069	92890	64859	44807	42833	41670	42406	33395
1 - 141	1400	405632	397192	375869	367781	94052	65131	44726	42972	41957	42256	33330
1 - 142	1410	409696	399712	379323	371506	94470	65620	45249	43156	41864	42324	33177
1 - 143	1420	414722	404521	382195	374744	95330	65721	45330	43162	42004	42210	33468
1 - 144	1430	416538	408436	385189	378754	95963	66401	45154	42946	42133	41881	33320
1 - 145	1440	419342	411796	389971	381572	96921	66363	45143	43261	41817	41853	33277
1 - 146	1450	422268	413977	393494	384580	97455	67694	45727	43336	41931	41910	33615
1 - 147	1460	426224	419735	398140	388644	99070	67724	44894	43074	41801	41872	33373
1 - 148	1470	428879	423582	399793	390838	99079	68764	45278	43346	41902	42000	33312
1 - 149	1480	431331	426536	403302	395445	99988	68963	45503	43510	41722	41776	32691
1 - 150	1490	433770	429516	407407	398181	99720	69073	45308	43683	41850	41890	32963
1 - 151	1500	437143	434610	411254	401690	100744	69638	45734	43636	41966	41513	33399
1 - 152	1510	440665	438173	413652	405009	101677	70071	45665	43738	42077	41652	33057
1 - 153	1520	442413	441058	418353	406838	102864	70356	45873	43637	42477	41600	33314
1 - 154	1530	444621	444188	421090	412040	103766	71430	45664	43807	41927	41569	32894
1 - 155	1540	450230	448889	425357	413611	103634	71511	45625	43675	42173	41758	32948
1 - 156	1550	450853	452533	428730	416754	104624	72421	45452	44063	42105	41736	33234
1 - 157	1560	453400	455757	431440	422038	106241	72518	46085	43758	42135	41589	33222
1 - 158	1570	458317	459632	435544	422742	106067	73271	45487	43943	42169	41305	33301
1 - 159	1580	460119	463967	438159	427565	106435	73510	46501	44149	42154	41776	33326
1 - 160	1590	463845	467922	442603	430126	107996	73908	46133	44088	42178	41362	32930
1 - 161	1600	468939	469657	444513	433607	108368	74857	45951	44235	42321	41595	32999
1 - 162	1610	471242	474777	448929	436113	109773	74921	46168	44110	42280	41596	33041
1 - 163	1620	475428	477812	452194	439866	109838	75816	46170	44068	42280	41810	33203
1 - 164	1630	478963	479695	455865	442305	111112	76153	45815	44542	42273	41567	32837
1 - 165	1640	482188	482174	458236	446477	111217	76945	46226	44389	42537	41659	33177
1 - 166	1650	485412	488433	460878	448740	112370	77137	46534	44527	42138	41381	32892
1 - 167	1660	489815	492321	465443	452519	112736	77624	46735	44709	42358	41841	32967
1 - 168	1670	493622	494678	468058	454768	113153	78446	46765	44966	42114	41582	33085
1 - 169	1680	496710	498228	470903	457884	115109	79052	46533	44520	42317	41566	33183
1 - 170	1690	500016	501845	475712	462409	115132	79484	46489	44694	42262	41691	32718
1 - 171	1700	503335	504703	477284	464414	115933	79704	46951	44772	42277	41616	32566
1 - 172	1710	507860	508375	482377	468383	117034	80808	46898	45110	42242	41943	33076
1 - 173	1720	511667	511369	483651	470889	117166	80708	47004	44804	42154	41440	32869
1 - 174	1730	514552	514024	486889	472840	118891	81070	47036	45172	42335	41894	32960
1 - 175	1740	518752	517031	490316	474642	119056	81896	47113	45307	42694	41829	32720
1 - 176	1750	521651	521163	492091	479126	119467	82575	47442	45211	42743	42036	32996
1 - 177	1760	524266	525864	497279	482391	120759	82885	47114	45577	42547	41673	32637
1 - 178	1770	528154	528208	500124	484978	121094	83402	47265	45519	42595	41386	32675
1 - 179	1780	531717	531717	502495	487471	121828	83420	47456	45573	42802	41869	32765
1 - 180	1790	535401	534277	506668	489314	122698	84604	47333	45802	42499	41735	32690
1 - 181	1800	537583	537745	508930	493960	123161	85077	47337	45813	42509	41843	32515
1 - 182	1810	541051	542338	513387	497130	124414	85579	47073	45784	42727	41918	32464
1 - 183	1820	544749	544966	515270	500057	126034	86666	47979	45810	42719	41662	32855
1 - 184	1830	548651	547716	518955	503172	125903	86733	48016	45748	42732	41741	32732
1 - 185	1840	551238	550629	522355	506410	126282	87378	47605	45640	42833	41778	32644
1 - 186	1850	554720	554137	525715	509404	127622	87724	47815	45834	42705	41906	32655
1 - 187	1860	556833	555614	529088	512927	129316	88726	47953	46368	42696	41985	32615
1 - 188	1870	560464	560071	531635	515663	129626	89208	48208	46589	42741	41872	32733
1 - 189	1880	563092	563295	534562	519321	130203	89529	47982	46377	42749	41772	32547
1 - 190	1890	565734	567346	537555	522613	130748	90163	48404	46601	43024	41743	32819
1 - 191	1900	570543	570164	540265	524455	131719	90634	48696	46759	43097	41931	32488
1 - 192	1910	572318	571762	544275	526433	132057	91210	48279	46232	42932	41962	32510
1 - 193	1920	573862	575298	547039	529237	133270	92358	48652	46531	42735	42189	32776
1 - 194	1930	578184	578658	550344	531879	134239	93120	48199	46624	43053	42059	32556
1 - 195	1940	580893	582465	551821	534819	135127	92985	48861	46488	42883	41967	32880
1 - 196	1950	582885	583427	554693	537041	135937	93758	48723	46935	42993	42299	32294
1 - 197	1960	587464	587017	559055	541714	136182	94147	48635	46551	42781	42027	32623
1 - 198	1970	587965	590810	561805	544844	137609	95328	48667	46907	42912	42225	32733
1 - 199	1980	591501	593153	563973	547039	138361	95196	49226	47006	43241	41984	32666
1 - 200	1990	594644	596039	566371	550249	138679	96477	48647	47185	43343	41979	32409
1 - 201	2000	596256	600442	569703	553623	139391	97326	49489	47312	43118	42083	32566
1 - 202	2010	598816	604181	572507	554070	140187	97841	49366	47248	43357	42369	32374
1 - 203	2020	600591	605129	575068	556955	141035	98159	49335	47541	43265	42052	32589
1 - 204	2030	603815	608408	579362	560708	142290	98824	49113	47289	43308	42268	32337
1 - 205	2040	604655	610982	581056	563688	143053	98790	48929	47494	43062	42169	32556
1 - 206	2050	607988	613122	586502	565205	143096	99911	49630	47755	43292	42143	32669
1 - 207	2060	610724	616604	587233	566343	144714	100209	49249	47462	42898	42314	32550
1 - 208	2070	611266	619693	590999	570313	145088	101044	49600	47740	43351	42233	32479
1 - 209	2080	613745	622416	593343	570963	145966	101554	49459	47821	43452	42240	32527
1 - 210	2090	616130	623919	596744	574580	147275	102125	50330	47999	43344	42407	32368
1 - 211	2100	619395	629894	597773	576761	147689	103222	49681	47832	43360	42417	32435
1 - 212	2110	619544	630896	600455	577561	148322	103375	50079	47790	43440	42253	32202
1 - 213	2120	620627	634527	604913	580676	150211	103995	49999	47719	43700	42172	32324
1 - 214	2130	623621	637236	607568	583156	149671	105131	50200	48097	43261	42276	32493
1 - 215	2140	625572	640352	610670	586448	151285	104598	50415	47892	43114	42402	32322
1 - 216	2150	628349	642479	610670	588466	151899	106235	50848	48419	43952	41973	32411
1 - 217	2160	630422	643820	614748	591907	152728	106494	50339	48075	43361	42275	32215
1 - 218	2170	632495	649131	617308	593790	153511	107725	50544	48186	43978	42360	32169
1 - 219	2180	634297	651353	620397	594535	154766	107735	50457	48248	43680	42411	32311
1 - 220	2190	634947	654550	623743	599345	155243	108417	50394	48618	43505	42609	32424
1 - 221	2200	636708	656054	626724	599737	155988	108103	51002	49014	43829	42491	32412
1 - 222	2210	637331	658573	627889	602284	156841	109284	50915	48715	43613	42396	32596
1 - 223	2220	641531	662421	631289	604818	157630	110010	51545	48739	43795	42448	32240
1 - 224	2230	643265	666336	635678	606227	158287	110760	50916	49094	43894	42699	32459
1 - 225	2240	644376	667840	636505	608882	158958	110980	51092	48991	43954	42711	32309
1 - 226	2250	646015	669723	641856	611077	160265	112506	51352	49238	43805	42734	32187
1 - 227	2260	648020	671254	642262	613352	161031	112938	51425	49230	43688	42559	31985
1 - 228	2270	650391	675480	644511	614843	161437	113522	51360	49546	43597	42645	32336
1 - 229	2280	651935	677621	645730	617010	163054	113272	51658	49289	44023	42585	32256
1 - 230	2290	652856	681522	647993	620817	162728	114260	51793	49095	43687	42776	32445
1 - 231	2300	654523	682877	652301	622348	163803	115254	51739	49782	43675	42754	31853
1 - 232	2310	658262	686765	652694	624001	165209	115283	51412	49433	43809	42932	32133
1 - 233	2320	659942	686860	657706	627496	165990	115728	52061	49392	43655	42595	32200
1 - 234	2330	659982	692591	661310	627929	166157	116477	52080	49658	43993	43007	32099
1 - 235	2340	661743	693756	662651	630083	166716	116670	52351	49927	43821	42849	32534
1 - 236	2350	663071	695706	663803	632535	168043	117293	51851	49763	43798	42911	32038
1 - 237	2360	665943	698673	668476	633457	168649	117765	52014	50213	43895	42859	32370
1 - 238	2370	666620	701586	670156	636884	169724	118304	52375	50246	44213	42803	31972
1 - 239	2380	669479	703550	674518	637304	170333	119263	52721	50178	44116	42774	31894
1 - 240	2390	673435	708481	675819	640190	171363	120054	52381	50934	44068	42766	32542
1 - 241	2400	674613	709443	679653	642994	172210	120008	51988	50115	43549	43160	32016
1 - 242	2410	674478	711855	680168	644606	172981	120560	52882	50597	43897	43024	32077
1 - 243	2420	677499	715228	681780	646841	173602	121139	52991	50427	44414	43348	32170
1 - 244	2430	681848	714944	684069	650364	174587	121269	52920	50420	43979	42906	32177
1 - 245	2440	681699	719373	686020	650364	174706	122404	52837	50483	44444	43160	31772
1 - 246	2450	682958	720308	689624	653060	176355	123093	53095	50768	44027	42916	32110
1 - 247	2460	684977	724928	692360	655417	176681	123653	53009	51028	44223	42843	31779
1 - 248	2470	688147	726472	694148	657002	178040	124557	53124	50686	44210	43059	32127
1 - 249	2480	689461	728857	697075	658126	178077	124704	53512	50772	44304	43126	32071
1 - 250	2490	691818	731146	699134	662258	178736	125248	53335	51240	44074	43344	31876
1 - 251	2500	692794	734628	699811	663586	179800	125368	53562	50821	44238	43053	31684
1 - 252	2510	694284	736741	702575	664439	180627	126224	53867	51259	43994	42975	31521
1 - 253	2520	698064	739410	704675	667853	181473	127161	53597	51199	44225	43218	31957
1 - 254	2530	699432	741225	707831	668395	181517	127548	53761	51174	44787	43049	31623
1 - 255	2540	700841	743406	709809	670048	183475	127984	53853	51390	44781	43384	32046
1 - 256	2550	703022	745452	712180	671958	184247	128888	54042	51242	44579	43058	31619
1 - 257	2560	705772	745764	712790	674261	184698	128904	53923	51435	44305	42981	31830
1 - 258	2570	706165	749543	713196	676320	185243	130248	53972	51773	44793	43230	31860
1 - 259	2580	709985	753567	717761	679490	186835	130032	54111	51252	44461	43276	31590
1 - 260	2590	709958	753242	719103	679680	186029	131148	54669	51379	44724	43306	31805
1 - 261	2600	714104	756927	719712	682254	187421	131837	54277	51779	44686	43190	31904
1 - 262	2610	716989	758661	722936	685465	188469	132596	54287	51893	44364	43354	31714
1 - 263	2620	718208	761384	724616	685966	189372	132363	54897	51853	44560	43339	31917
1 - 264	2630	719021	764052	725632	687497	189153	133034	54294	52045	44827	43432	31878
1 - 265	2640	720146	765272	726987	690464	190403	133368	54933	51690	44820	43144	31628
1 - 266	2650	723153	769444	730482	692943	191266	134218	55197	52264	44661	44019	31821
1 - 267	2660	726364	771341	731702	693403	192558	135386	54642	51802	44876	43333	31928
1 - 268	2670	727746	773359	732203	693932	192509	135691	54881	51957	44890	43725	32024
1 - 269	2680	729060	775730	735021	697576	193713	135864	55042	52004	45108	43262	31901
1 - 270	2690	731729	778087	736687	698470	194382	136126	54921	52067	45178	43375	31663
1 - 271	2700	734262	781461	737378	700990	194554	137207	55331	52460	45116	43407	31704
1 - 272	2710	735576	783913	740643	702805	195870	137483	55496	52454	45434	43497	31527
1 - 273	2720	737161	785024	740439	705650	196440	138588	55575	52489	45128	43643	31549
1 - 274	2730	739884	787530	743515	705745	196382	138512	55632	52542	44985	43271	31666
1 - 275	2740	743528	788465	744544	707750	196655	139269	55743	52694	45037	43616	31492
1 - 276	2750	744111	793287	744937	710866	198578	139796	55623	52271	45320	43725	31488
1 - 277	2760	746685	795509	749327	712356	198403	140864	55973	52715	45326	43672	31694
1 - 278	2770	747985	794927	749855	714415	199558	141551	56120	52713	45109	43812	31524
1 - 279	2780	751033	797961	752497	715675	200149	141814	55910	52963	45543	43659	31592
1 - 280	2790	751724	800305	752050	717057	200434	142452	56124	53297	45181	43406	31635
1 - 281	2800	754204	801673	753702	718222	200755	142974	56706	52941	45131	43346	31512
1 - 282	2810	756127	804247	756330	721067	201898	143568	56470	52975	45203	43519	31678
1 - 283	2820	758972	804640	758633	722869	202897	144315	56268	52848	45291	43830	31573
1 - 284	2830	760246	807891	761275	724074	208763	145443	56772	53324	45022	43960	31706
1 - 285	2840	763402	811278	762454	726689	204299	146244	56559	53592	45867	43775	31669
1 - 286	2850	763538	811915	762345	726797	204943	146391	56817	53517	45279	43694	31529
1 - 287	2860	766545	815302	763768	729737	211202	147084	56828	53385	45743	44048	31481
1 - 288	2870	768184	816548	767141	731688	211323	147462	56806	53716	45602	44023	31766
1 - 289	2880	770731	818756	768089	733463	212759	147754	57169	53619	45324	43567	31443
1 - 290	2890	773549	820639	770230	735901	213586	148266	57278	53489	45415	44045	31167
1 - 291	2900	775283	822793	773265	736294	214466	148745	57471	53950	45669	43629	31433
1 - 292	2910	776502	825977	774619	738814	215550	149985	57121	53946	45393	44145	31374
1 - 293	2920	777898	826411	776204	738733	216011	150762	57436	53611	45179	43964	31289
1 - 294	2930	779781	830001	777180	741821	216593	150531	57237	53717	45052	43655	31160
1 - 295	2940	782531	833306	779727	743677	217569	151512	57581	53782	45764	44146	31027
1 - 296	2950	785118	834783	782341	743501	218422	152054	57665	53959	45561	43853	31329
1 - 297	2960	785376	836232	783520	746631	219194	153066	57665	54416	45482	44083	31609
1 - 298	2970	786541	839998	785173	747769	219479	154225	58064	54002	45688	44199	31522
1 - 299	2980	788275	841313	786405	749503	221118	153702	58169	54231	45713	44015	31581
1 - 300	2990	792082	844252	788221	750627	221470	154243	57992	54167	45764	43877	31421
1 - 301	3000	793694	844821	789860	752618	221985	154965	58103	54448	45765	44266	31390
1 - 302	3010	793667	848330	788898	755599	223218	155241	58414	54383	45651	44352	31170
1 - 303	3020	798639	849333	794683	755152	223841	155630	58510	54313	45744	44336	31575
1 - 304	3030	799709	852597	794222	758647	225101	156482	57686	54553	45522	44254	31155
1 - 305	3040	799113	854914	796620	758430	224789	156206	58148	54486	45943	44119	31298
1 - 306	3050	801362	854792	796959	758119	226239	157310	58359	54892	45786	44065	31356
1 - 307	3060	804071	858436	799519	759501	227228	158431	58960	54541	45777	43991	31218
1 - 308	3070	805046	859168	803041	762603	227065	158744	58558	54564	45718	44488	31643
1 - 309	3080	807580	862257	805141	763632	229517	159410	58705	54497	45895	44159	31044
1 - 310	3090	809246	864736	803908	763903	229382	159337	58906	54830	45820	44019	31107
1 - 311	3100	811671	866375	806347	766830	229910	160397	58947	55364	46012	44338	31240
1 - 312	3110	812619	867608	807620	767033	230534	161250	58768	54777	45584	44198	31114
1 - 313	3120	814123	869626	807810	768225	231495	161873	59195	55146	46098	44261	31346
1 - 314	3130	817374	869762	809300	766504	232064	162146	58869	55499	46136	44554	31010
1 - 315	3140	816264	872580	809991	768374	231712	163208	59213	55576	45702	44331	31179
1 - 316	3150	818350	875181	815071	768835	233839	162998	59108	55527	46021	44348	30959
1 - 317	3160	820870	876739	814191	769905	234327	163257	59317	55287	46020	44409	31111
1 - 318	3170	822333	876088	816955	772289	234029	164365	59528	55490	45823	44445	31475
1 - 319	3180	824378	878432	818756	772059	235234	164331	60115	55486	46222	44046	30983
1 - 320	3190	824527	880383	820856	774132	236792	165832	59459	55512	46127	43348	30997
1 - 321	3200	826776	881575	823322	773698	237077	165819	59687	55868	46313	43447	30878
1 - 322	3210	830922	883133	826072	775703	236860	166613	59730	55691	45742	43002	31051
1 - 323	3220	829025	884257	825882	776827	237632	167144	60319	55546	45768	43109	30965
1 - 324	3230	833631	885517	828483	777112	238472	167335	59989	55888	46118	43724	31097
1 - 325	3240	833103	887075	829581	778792	238784	167384	60136	56014	46188	43233	30916
1 - 326	3250	834241	889473	831640	779713	239610	168080	60334	55480	45982	43339	30971
1 - 327	3260	836449	888186	832669	781014	240355	169316	60274	56122	46130	43329	30897
1 - 328	3270	839253	891221	834160	781515	241561	170217	60540	56104	46196	43164	30776
1 - 329	3280	841136	891600	837004	782003	241995	170163	60694	56131	46241	43037	31289
1 - 330	3290	842112	893862	840134	782599	242360	170314	60822	55714	46073	42966	30447
1 - 331	3300	842898	894255	838603	784184	242482	171113	60691	56478	45989	42872	31162
1 - 332	3310	843887	894689	840080	784996	242983	172311	60953	56316	45989	42953	30733
1 - 333	3320	846488	895949	842681	787692	243729	172951	60783	56566	46428	43317	31036
1 - 334	3330	848073	898685	844442	788803	245165	173220	60726	56526	46141	43240	30913
1 - 335	3340	851053	900731	846460	789169	245585	173829	61290	56681	46583	43197	30546
1 - 336	3350	852692	902153	848289	789521	245774	174260	61293	56638	46360	43271	30794
1 - 337	3360	851622	901842	851527	792136	245977	175625	61028	57062	46164	43157	31038
1 - 338	3370	853898	902587	851663	792624	246939	176384	61418	56171	46283	43178	30881
1 - 339	3380	854535	906326	854453	792854	248145	175973	61767	56811	46103	43077	30659
1 - 340	3390	856675	905052	855415	794940	247644	176875	61216	56851	46466	43190	30911
1 - 341	3400	859398	910715	857651	796363	248037	177426	61530	56952	46518	43062	30717
1 - 342	3410	862636	909442	858179	798273	249107	177688	61651	56415	46322	42879	30546
1 - 343	3420	862365	908399	860035	798422	249987	177932	61771	57081	46627	42779	31235
1 - 344	3430	863137	914359	861877	800210	250340	178700	61670	56727	46546	43301	30687
1 - 345	3440	865738	914861	863584	802757	251085	179096	62064	57257	46681	42570	30978
1 - 346	3450	867012	915917	863625	800833	252101	179225	61940	57539	46337	43195	30562
1 - 347	3460	866998	917475	865996	802892	252521	180590	61857	57367	47004	43124	30414
1 - 348	3470	870548	919318	868800	804816	252372	180800	62210	57382	46852	43171	30548
1 - 349	3480	870480	921716	869369	805602	253889	182023	62153	57046	46507	42895	30809
1 - 350	3490	870141	921336	870805	808826	254932	181948	62093	57208	47132	43029	30776
1 - 351	3500	876075	923152	874679	809043	254336	182504	62206	57773	46781	43427	30900
1 - 352	3510	876183	926674	874476	810926	255691	182968	62568	58093	46981	43037	30715
1 - 353	3520	875858	925279	876861	811251	257181	183605	62723	58113	46668	43008	30704
1 - 354	3530	880383	929478	877402	812863	257750	184264	62137	57947	46761	43192	30321
1 - 355	3540	879800	930779	879733	814123	257208	184691	62589	57707	46873	42685	30687
1 - 356	3550	879963	931971	882279	814719	259159	185041	62604	58068	46685	42967	30550
1 - 357	3560	881792	933271	883580	817591	259091	185943	62890	57825	46999	43222	30325
1 - 358	3570	885395	936211	881914	818485	260419	186995	63012	58674	46794	43237	30463
1 - 359	3580	885585	935439	885341	819894	260161	186855	62994	58004	47013	43009	30649
1 - 360	3590	887739	938799	886086	819488	260866	187719	63138	58460	47020	42856	30694
1 - 361	3600	887495	940113	889771	820179	261069	188280	63332	58129	46963	43134	30526
1 - 362	3610	889852	942727	889473	824988	263128	188685	63595	58291	47235	42937	30500
1 - 363	3620	891532	943865	889988	824392	263399	189368	63695	58587	46922	42935	30352
1 - 364	3630	892088	946141	894147	826546	263900	189321	62803	58115	46838	42648	30628
1 - 365	3640	892345	947239	894540	826722	263643	190850	63494	58425	47614	42946	30428
1 - 366	3650	893727	948431	895420	828957	265147	190745	63426	58411	46608	43360	30253
1 - 367	3660	896531	949962	896491	830908	266325	190167	63972	58397	46933	42885	30661
1 - 368	3670	896382	954500	898103	832737	268303	191812	63771	58641	46934	43156	30347
1 - 369	3680	899024	953796	902343	833320	268195	192200	63612	58844	46679	42752	30298
1 - 370	3690	901557	956966	902221	834119	269739	192640	63983	58545	46626	42986	30323
1 - 371	3700	902736	958876	903427	835270	269902	193142	64185	58701	47128	42901	30454
1 - 372	3710	902167	958876	902167	836991	269983	193034	63784	58819	47019	42817	30556
1 - 373	3720	904416	961341	907789	837790	270810	193855	64395	58893	46759	43004	30403
1 - 374	3730	906055	962683	906448	839213	270972	195091	64280	59002	47293	43076	30229
1 - 375	3740	907301	964376	909455	841868	272029	194954	64360	59143	47364	42880	30284
1 - 376	3750	908466	966936	908859	842315	272354	195544	63958	59226	47475	42931	30008
1 - 377	3760	909835	968982	912937	842207	273099	196587	64522	59352	47382	42763	30126
1 - 378	3770	910214	969768	914549	844022	274522	197019	64912	59610	47199	43413	30256
1 - 379	3780	912002	973764	914373	844252	273736	197155	64985	59528	47513	43331	30304
1 - 380	3790	911257	972762	915890	846393	275199	198533	64878	59166	47554	42968	30355
1 - 381	3800	914915	976027	917380	849156	275456	198559	64372	59656	47243	43079	30234
1 - 382	3810	915375	975891	918410	849102	276323	199048	64611	59797	46928	43146	30288
1 - 383	3820	917787	977436	918004	850308	279046	199286	65171	59348	47505	42955	30202
1 - 384	3830	916784	980145	921214	850552	278084	199166	65245	59844	47703	43260	30337
1 - 385	3840	918193	981310	922122	850660	278748	200561	65315	59470	47233	42892	30128
1 - 386	3850	920876	984155	922894	854589	279913	201838	65381	59774	47588	43146	30267
1 - 387	3860	923030	986594	925834	853261	280035	201260	65713	59802	46959	43300	30243
1 - 388	3870	922583	985794	925888	856729	280455	202042	64938	59748	47189	43492	30073
1 - 389	3880	924100	990062	926295	856431	280943	201674	65335	59830	47134	43068	29905
1 - 390	3890	925292	989953	927554	858355	281580	202562	65730	60140	47381	43177	30200
1 - 391	3900	928679	991132	931036	858463	282663	202369	65697	59715	47439	42853	29982
1 - 392	3910	926579	994153	930210	859385	283300	203507	65467	60130	47246	42990	30516
1 - 393	3920	929519	995548	930277	860739	285170	203996	65678	60104	47165	42661	30266
1 - 394	3930	930833	994045	932567	861186	283734	210958	65357	60385	47445	40591	30053
1 - 395	3940	933339	997946	933163	863855	284750	205137	65783	60602	47572	38233	29899
1 - 396	3950	932851	999314	935398	864438	286389	212123	66068	60617	47627	36082	30362
1 - 397	3960	933895	1000669	937146	865874	286023	212177	66260	60341	47364	35815	29851
1 - 398	3970	935967	1001076	937715	865278	287364	206385	66287	60475	47849	35797	29914
1 - 399	3980	937891	1002579	939137	868217	286850	207357	65929	60415	47549	35795	30263
1 - 400	3990	937579	1004408	940235	868624	287906	213884	66414	60571	47606	35457	29911
1 - 401	4000	938690	1007375	941915	867513	288584	208202	66519	60426	47802	35445	29759
1 - 402	4010	938785	1008743	944231	870778	289112	214995	66032	60732	47681	35660	30065
1 - 403	4020	941725	1008147	945356	871171	289708	209005	66406	60762	48003	35511	30039
1 - 404	4030	941806	1007483	944800	871320	290345	215781	66703	60613	47469	35613	30010
1 - 405	4040	943649	1010803	947306	873541	290548	215808	66807	61112	47661	35555	29713
1 - 406	4050	946223	1013038	946575	875939	291334	217000	66537	60932	47594	35422	29957
1 - 407	4060	945532	1013607	951005	876481	292214	216634	66429	61007	47813	35525	29704
1 - 408	4070	947659	1015734	950504	876928	292567	218124	66941	60874	47784	35420	29933
1 - 409	4080	947266	1016533	951506	877917	292594	218625	66779	61348	47742	35452	29944
1 - 410	4090	946616	1018823	952062	878595	294504	219506	67031	60913	48068	35418	29921
1 - 411	4100	951411	1020421	953403	880356	293948	219696	67190	61464	47598	35652	29624
1 - 412	4110	951452	1021017	955191	880356	294883	219763	67452	61526	47873	35787	29765
1 - 413	4120	953362	1022480	956044	880356	294991	221186	67165	61136	47957	35601	29674
1 - 414	4130	953999	1023212	957480	881561	295926	220441	67276	61683	47698	35568	29810
1 - 415	4140	952752	1024810	958293	882835	296224	220766	67569	61080	47936	35299	29826
1 - 416	4150	954568	1025190	956966	885328	296996	222012	67565	61911	48375	35664	29465
1 - 417	4160	957684	1025799	961287	885531	298297	222879	68164	61787	48010	35401	29645
1 - 418	4170	959065	1028698	962737	886425	298148	223746	67815	61024	48055	35582	29692
1 - 419	4180	960217	1028116	962317	886235	299029	223218	68026	61669	48003	35524	29494
1 - 420	4190	960447	1030609	964674	887089	299449	224613	67775	61585	47912	35858	29782
1 - 421	4200	959594	1031869	964173	889609	298920	225304	67707	61489	47643	35494	29640
1 - 422	4210	962087	1032763	967153	890584	300993	225507	67648	61845	47594	35351	29835
1 - 423	4220	963143	1032885	967478	893917	300559	226036	68243	62087	48023	35402	29438
1 - 424	4230	964295	1033711	969226	891424	301697	226009	68145	62032	48097	35523	29517
1 - 425	4240	966449	1036068	972843	894675	302578	227160	68479	61632	47964	35455	29612
1 - 426	4250	965622	1038967	971204	894323	302768	226659	68289	61861	47727	35483	29664
1 - 427	4260	966611	1036664	973344	895542	303472	227743	68457	61880	48129	35527	29759
1 - 428	4270	966638	1040132	972951	894933	303906	228312	68820	61803	48257	35223	29518
1 - 429	4280	967790	1040417	976948	895664	304000	228136	68675	62094	48031	35467	29399
1 - 430	4290	969985	1043343	974889	896734	304827	229192	68812	62229	48320	35575	29452
1 - 431	4300	970499	1043072	975742	897601	305152	230005	68699	62189	48245	35356	29623
1 - 432	4310	973493	1044264	977436	899552	305992	229992	68817	62146	48357	35324	29472
1 - 433	4320	975674	1045036	979143	900379	306358	230357	68872	62473	48002	35402	29435
1 - 434	4330	974482	1047299	979495	902275	307577	231062	68853	62421	48147	35301	29423
1 - 435	4340	974929	1046012	982773	904470	308173	231401	69532	62601	48246	35241	29588
1 - 436	4350	977463	1048234	980822	904294	308092	232078	68758	62478	48193	35471	29356
1 - 437	4360	975620	1049927	981635	902912	308905	232945	69258	62549	47912	35363	29641
1 - 438	4370	977381	1051539	983315	903996	308918	232674	69743	62758	48534	35548	29344
1 - 439	4380	980470	1051282	985388	906353	309690	233934	69409	62397	48097	35396	29068
1 - 440	4390	977625	1054723	985185	907193	310137	233189	69488	62504	48658	35798	29540
1 - 441	4400	977923	1052975	987908	907505	311614	234652	69799	62791	47892	35412	29569
1 - 442	4410	982936	1054357	986485	906001	311411	234679	69619	62798	48223	35464	29208
1 - 443	4420	982380	1056741	991254	909929	312278	234842	69506	62985	48275	35428	29192
1 - 444	4430	983085	1058489	991931	910092	312129	237158	69950	63169	48110	35224	29346
1 - 445	4440	982963	1055183	991592	908805	311993	235424	69768	63130	47727	35385	29282
1 - 446	4450	986607	1059546	993150	911758	313727	237009	70251	63645	48059	34926	29345
1 - 447	4460	988720	1058624	995968	912761	313782	237646	70529	63018	48299	35324	29273
1 - 448	4470	986864	1062228	994559	912084	315096	237673	70263	63123	48446	35249	29397
1 - 449	4480	988856	1061266	995020	914021	314513	238134	70331	63043	48404	35503	29286
1 - 450	4490	987406	1064287	995399	914617	315448	239028	70216	63148	48683	35325	29142
1 - 451	4500	989940	1063014	996348	914048	316179	238743	70122	63174	48504	35346	28970
1 - 452	4510	990265	1065439	998082	915972	315936	239434	70354	63427	48565	35011	29073
1 - 453	4520	991132	1067281	998258	917204	317426	239881	70235	63469	48635	35413	29325
1 - 454	4530	992758	1067606	1000127	917733	316925	239813	70560	63439	48584	35147	29326
1 - 455	4540	991701	1067877	1001292	919358	318076	240640	70513	63538	48664	35660	29007
1 - 456	4550	993977	1067579	1001794	919507	319106	241155	70445	63680	48354	35371	29349
1 - 457	4560	994166	1071549	1002620	920090	319187	241913	70353	63155	48742	35470	29285
1 - 458	4570	996429	1072050	1004002	921973	318875	241398	70911	63412	48542	35453	29166
1 - 459	4580	996957	1073283	1007036	922312	318672	242997	70767	63720	48822	35379	29132
1 - 460	4590	996050	1076385	1006481	922501	321869	242834	71233	63350	48359	35251	29099
1 - 461	4600	1000276	1075437	1007632	922244	321476	243945	71101	63790	48733	35185	29185
1 - 462	4610	1000927	1076480	1007253	925333	322221	243823	71134	63975	48639	34943	28878
1 - 463	4620	999640	1077848	1008662	924696	322303	244704	71374	63899	48335	35032	29067
1 - 464	4630	1000723	1077767	1009394	925455	322763	245530	71299	63859	48414	35404	29081
1 - 465	4640	999125	1078322	1012658	927094	322438	245056	71490	64083	48845	35086	28995
1 - 466	4650	1002742	1079758	1012239	926931	323834	245734	71457	63959	48875	35238	29016
1 - 467	4660	1003446	1080598	1012835	929858	323414	245977	71418	63836	48598	35118	28953
1 - 468	4670	1003406	1082684	1013756	929858	323834	246506	71734	63683	48387	35170	28793
1 - 469	4680	1004354	1083280	1015761	929112	325419	246682	71190	64181	48833	35413	29093
1 - 470	4690	1004029	1084296	1016763	928476	325229	247779	71595	64095	48910	35160	28962
1 - 471	4700	1006887	1084676	1015883	929627	325690	248578	71633	64418	49276	35244	28983
1 - 472	4710	1007036	1084838	1017536	932445	325825	248863	71636	63933	48685	35633	29281
1 - 473	4720	1009014	1087670	1017739	934653	326584	248931	72171	64676	48871	35377	28836
1 - 474	4730	1008242	1086965	1017901	931903	327735	249337	72049	64597	49211	35210	28604
1 - 475	4740	1009692	1090000	1019933	933556	327478	249784	72188	64524	48750	35249	28792
1 - 476	4750	1009624	1089444	1020069	936916	328155	250827	72142	64099	48632	35308	28700
1 - 477	4760	1011751	1089973	1020543	936157	328778	251383	72231	64543	48487	35257	28874
1 - 478	4770	1011832	1091504	1024567	937769	329171	251762	72190	64763	48850	35337	28774
1 - 479	4780	1011940	1091991	1021451	937268	330336	251938	72503	64791	48553	35103	28659
1 - 480	4790	1015124	1094051	1022331	938203	330526	252588	72154	64804	48982	35074	28514
1 - 481	4800	1014176	1094430	1024688	939137	330689	252507	72789	64983	48807	35373	28543
1 - 482	4810	1014122	1095270	1025501	940262	330377	253997	72700	64647	49033	35278	28832
1 - 483	4820	1013634	1097383	1028048	939761	332206	253185	72609	64727	48569	35357	28867
1 - 484	4830	1016587	1098277	1027127	941617	331867	253659	72400	64715	48657	35422	28758
1 - 485	4840	1015680	1098995	1027493	942104	332992	254648	72789	65040	49099	35386	28802
1 - 486	4850	1018470	1098345	1029823	944624	333479	254268	73017	64868	48869	35231	28493
1 - 487	4860	1018890	1100255	1029267	941468	334333	255799	72833	65069	49092	35150	28804
1 - 488	4870	1017414	1101325	1031408	944096	334116	256314	73247	64821	49139	35429	28727
1 - 489	4880	1019717	1105105	1031123	943933	333967	255230	73133	65168	48570	35323	28738
1 - 490	4890	1018823	1101203	1030405	945545	334780	256775	72883	65004	48993	35157	28663
1 - 491	4900	1020557	1105105	1032438	946683	334197	256653	72896	64909	49204	35016	28630
1 - 492	4910	1020245	1108180	1034280	947428	335538	257452	73514	65661	49040	35230	28324
1 - 493	4920	1021830	1106175	1035364	949108	336704	256842	73165	65404	48717	35199	28900
1 - 494	4930	1022399	1109413	1034212	949704	337096	257994	72921	65149	49093	35155	28497
1 - 495	4940	1023171	1107313	1035025	949623	336947	258549	74151	65346	48816	35100	28417
1 - 496	4950	1024688	1110063	1036068	948228	337313	258766	73505	65328	48844	35140	28383
1 - 497	4960	1026734	1109034	1039130	949582	337814	259498	73814	65448	48950	35151	28739
1 - 498	4970	1024621	1111310	1037491	951086	339901	259633	73925	65339	48681	35195	28334
1 - 499	4980	1027276	1110958	1038127	951547	339711	260053	74069	65717	49107	34842	28270
1 - 500	4990	1025975	1112217	1039753	951493	339901	260676	74138	65472	49239	35398	28265
1 - 501	5000	1027019	1113477	1043167	952590	339413	261340	73795	65855	49587	35210	28216
1 - 502	5010	1027777	1114764	1038425	954080	340415	262424	73793	65639	49149	35398	28235
1 - 503	5020	1028590	1115144	1041907	954446	340036	261868	73836	65654	49077	35246	28371
1 - 504	5030	1028008	1115184	1045605	957060	341432	262925	74042	65744	49289	35231	28131
1 - 505	5040	1031869	1116918	1045687	956424	341730	263440	73998	66005	49089	35097	28319
1 - 506	5050	1029200	1117663	1044115	956180	342190	263088	74325	66190	48912	34854	28237
1 - 507	5060	1032451	1119005	1046351	957264	342624	262817	73696	65505	49227	35036	28223
1 - 508	5070	1032763	1118165	1047556	957941	343613	263264	74365	66029	48844	35174	28494
1 - 509	5080	1032424	1120508	1046188	957250	343301	263684	74465	66089	49263	35089	28472
1 - 510	5090	1032018	1122364	1048044	960474	343369	264036	74600	66214	49188	35199	28320
1 - 511	5100	1032722	1122419	1049575	958415	344453	265201	74620	65875	49369	35156	28122
1 - 512	5110	1034321	1121646	1049751	961179	345442	265662	74561	66139	49218	35136	28524
1 - 513	5120	1034470	1123435	1049710	962899	344561	265716	74979	65967	48990	35011	28259
1 - 514	5130	1035960	1124952	1050374	962371	345008	266339	74777	66324	49223	35170	28308
1 - 515	5140	1034537	1125494	1050794	962655	346051	266840	74780	66399	49162	34910	28269
1 - 516	5150	1035540	1128203	1052474	964403	347013	267084	74597	66181	49117	34979	28397
1 - 517	5160	1035689	1127377	1052149	963075	346769	266813	75136	66336	49368	34765	28272
1 - 518	5170	1038615	1127959	1054208	963401	348083	268493	75446	66557	48800	34900	27970
1 - 519	5180	1036922	1129856	1053910	965690	346796	268032	75001	66082	49480	35137	28187
1 - 520	5190	1037531	1129815	1054059	966638	348327	268019	75335	66321	49416	35244	27932
1 - 521	5200	1037775	1130140	1053124	967099	348815	268290	74813	66664	49219	34982	27872
1 - 522	5210	1041365	1131780	1058232	968549	349939	269252	74947	66421	49606	34898	28113
1 - 523	5220	1039943	1130289	1054249	965351	349397	269645	75287	66365	49298	34975	28031
1 - 524	5230	1040214	1131902	1056714	969646	349452	270376	75727	66811	49058	35369	27989
1 - 525	5240	1040065	1135248	1058814	969687	350400	270078	75739	66244	49106	35143	28283
1 - 526	5250	1041379	1133527	1058340	969104	350955	270335	75580	66353	49290	34873	27978
1 - 527	5260	1042679	1134936	1059261	969985	351849	271500	75544	66704	49702	35019	27837
1 - 528	5270	1042679	1135437	1059180	970310	352093	272273	74787	66779	49317	34755	28185
1 - 529	5280	1041921	1135749	1059654	971759	351307	271365	75672	67044	49664	35160	28303
1 - 530	5290	1042733	1137659	1062391	972992	352893	272151	76080	66551	49444	35181	27754
1 - 531	5300	1044874	1137036	1064030	972355	352500	272950	76069	66703	49335	35123	28127
1 - 532	5310	1042652	1140572	1063948	972342	352622	273086	75992	66712	49361	34982	28052
1 - 533	5320	1045240	1142414	1061794	974645	353746	273058	75890	67207	49406	34681	27872
1 - 534	5330	1046784	1140911	1064368	973385	354139	272855	76129	67282	49571	34691	27734
1 - 535	5340	1046405	1139542	1062485	974523	354965	273668	76206	67000	49628	35080	28011
1 - 536	5350	1046892	1141236	1064138	976541	355168	274494	76234	67238	49041	34930	27911
1 - 537	5360	1046445	1143227	1068040	975105	354410	274996	76649	67271	49636	34836	27954
1 - 538	5370	1046323	1142035	1065642	976596	355778	275795	76369	66766	49377	35194	27863
1 - 539	5380	1049697	1144595	1064599	975431	356754	275605	75924	67273	49256	34696	27809
1 - 540	5390	1050090	1145666	1066631	977842	357187	275754	76276	67499	49649	34891	27896
1 - 541	5400	1049439	1146289	1067376	976487	356659	276635	76056	67467	49501	34885	27877
1 - 542	5410	1049819	1146777	1067457	978844	357146	276757	76559	67389	49567	34968	27552
1 - 543	5420	1050645	1145788	1065940	979888	357133	277664	77355	67429	49349	35279	27723
1 - 544	5430	1051973	1148091	1068920	978912	358515	277543	77022	67133	49945	34806	27951
1 - 545	5440	1050550	1147467	1068866	978533	358244	277705	76694	67566	49375	34830	27798
1 - 546	5450	1051146	1148321	1071278	980145	359341	277814	77055	67428	49282	35007	27992
1 - 547	5460	1053368	1149310	1070546	980104	358460	279371	77206	67394	49550	34895	27522
1 - 548	5470	1052528	1151410	1070560	980348	360655	278599	76987	67656	49582	35161	27461
1 - 549	5480	1052569	1150800	1069503	980971	359490	278830	77164	67068	49187	34996	27525
1 - 550	5490	1053029	1152602	1071508	981757	359273	280835	77015	67819	49378	34738	27654
1 - 551	5500	1054682	1150963	1071318	983857	361116	280577	76823	67644	49833	34699	27560
1 - 552	5510	1053138	1152223	1072849	985821	361901	280360	76896	67524	49930	34803	27371
1 - 553	5520	1056457	1154444	1074393	984846	362389	279656	77516	67825	49373	34679	27445
1 - 554	5530	1054113	1155623	1073594	985252	360980	281051	77018	67735	49618	34847	27728
1 - 555	5540	1055820	1155880	1074759	983843	361116	281945	77090	67643	49510	34832	27577
1 - 556	5550	1055563	1155338	1073526	985442	363256	280807	77810	67995	49591	35011	27598
1 - 557	5560	1055915	1156883	1076127	986932	362931	282609	76926	67902	49524	34796	27777
1 - 558	5570	1058055	1157492	1074204	986864	363500	283111	77702	67404	49764	34623	27623
1 - 559	5580	1055956	1157953	1077279	986065	362768	282758	77623	67489	49610	34701	27807
1 - 560	5590	1055766	1160188	1078065	987664	364611	283598	77642	67959	49180	34543	27442
1 - 561	5600	1059166	1158685	1077523	988030	365735	283923	77891	67652	49540	34746	27184
1 - 562	5610	1057690	1158956	1075084	988693	364367	283111	78037	67801	49443	35172	27299
1 - 563	5620	1057839	1159795	1078756	990576	365126	284492	77905	67988	49455	34814	27699
1 - 564	5630	1057988	1160866	1077469	991945	365451	285102	77932	67671	49670	34570	27207
1 - 565	5640	1059708	1159579	1079433	989696	366399	284723	77828	67920	49452	34900	27716
1 - 566	5650	1059803	1163101	1078715	990739	365979	285630	77816	68309	49604	35171	27204
1 - 567	5660	1059844	1163792	1079961	991958	366453	286226	78252	68312	49939	34778	27352
1 - 568	5670	1060914	1164266	1081208	991159	367551	284953	77947	68089	50068	34794	27163
1 - 569	5680	1061293	1163860	1081682	993611	366331	286985	78141	67822	49893	34812	27241
1 - 570	5690	1062404	1165946	1081072	993923	367009	286524	78206	67621	49871	34667	27389
1 - 571	5700	1061659	1167070	1081167	995074	368634	286497	78744	68274	49585	34635	27300
1 - 572	5710	1060846	1166393	1082860	994532	367957	287120	78303	68400	49784	34774	26957
1 - 573	5720	1060643	1167843	1080761	994031	368350	287337	78276	67974	49631	34514	27208
1 - 574	5730	1062838	1167450	1084120	995873	369759	287879	78438	68517	49598	34836	27108
1 - 575	5740	1064694	1169170	1082915	994844	369190	287351	78858	68497	49750	34645	27242
1 - 576	5750	1062323	1168059	1083159	994952	368933	287419	78520	68187	49535	34802	27311
1 - 577	5760	1064721	1168005	1082833	997513	369908	289518	78553	68093	49461	34703	27263
1 - 578	5770	1062960	1170417	1083497	996469	371222	289098	78802	68368	49681	34726	27230
1 - 579	5780	1065303	1169699	1086085	998014	370084	289762	78602	68614	49753	34739	27137
1 - 580	5790	1063813	1171527	1085936	996253	371073	290643	79018	68719	49732	34512	27060
1 - 581	5800	1067755	1169631	1084622	998962	371344	290656	78571	68399	49517	34407	27149
1 - 582	5810	1064951	1171920	1085096	997607	371520	290643	78934	68625	49681	34558	27128
1 - 583	5820	1066346	1170525	1086329	999843	372130	291388	79396	68808	49881	34646	27308
1 - 584	5830	1064260	1173153	1086451	1000303	373105	291320	79170	68945	50007	34650	27106
1 - 585	5840	1065344	1171256	1089024	997865	373241	290792	79473	68742	49828	34742	27223
1 - 586	5850	1067146	1171798	1086979	1000060	373051	291848	78841	68658	49946	34592	27281
1 - 587	5860	1065195	1174250	1088605	1002227	373376	292607	79346	68764	49559	34632	26753
1 - 588	5870	1067850	1173668	1088347	1000114	374040	293014	79284	68573	49684	34481	27395
1 - 589	5880	1066902	1176283	1087643	1000371	373959	293163	79240	68540	49644	34360	27245
1 - 590	5890	1067999	1176784	1089390	1001970	373620	293461	79168	68923	49952	34585	27237
1 - 591	5900	1066021	1177583	1088957	1002444	373484	293352	78727	68841	49143	34467	27343
1 - 592	5910	1069422	1176391	1089499	1002986	376573	292973	79288	69147	49585	34581	26985
1 - 593	5920	1068378	1177651	1090081	1001211	374582	295168	79368	69374	49940	34433	27310
1 - 594	5930	1068704	1179696	1090908	1004313	375693	294937	79436	69047	49672	34377	26764
1 - 595	5940	1069923	1179669	1091680	1004584	375828	295140	79000	68893	49978	34582	27064
1 - 596	5950	1070234	1177448	1091937	1004517	375259	294097	80179	69252	49920	34796	26851
1 - 597	5960	1069882	1180252	1089810	1003920	376234	295953	79553	69200	49742	34646	26829
1 - 598	5970	1069354	1181525	1091084	1005329	377088	295005	79869	68744	49859	34416	26985
1 - 599	5980	1069002	1179385	1090474	1005668	376682	295615	79864	68998	49635	34394	26936
1 - 600	5990	1069273	1181485	1092127	1004801	377779	295086	79699	68916	49764	34265	27095
1 - 601	6000	1071074	1182013	1094294	1006345	377454	296170	79862	68977	49712	34571	27021
1 - 602	6010	1068853	1179060	1091761	1006413	377454	297471	79830	69255	49573	34379	26856
1 - 603	6020	1070234	1183083	1093834	1007185	378727	297565	79765	69378	49603	34332	27070
1 - 604	6030	1070736	1183110	1091531	1005153	379079	297132	80094	69128	49536	34372	26727
1 - 605	6040	1070221	1183192	1093346	1007565	379174	298229	79902	69234	50110	34384	26682
1 - 606	6050	1071643	1186606	1094904	1007985	380055	299354	79666	69614	49537	34567	26632
1 - 607	6060	1070763	1185373	1095690	1007334	380421	298487	79691	69229	49824	34533	26623
1 - 608	6070	1074217	1184777	1095216	1008581	380692	297999	80121	69503	49844	34778	26817
1 - 609	6080	1071115	1183612	1095392	1008418	379662	298812	79880	69230	49753	34617	26577
1 - 610	6090	1069936	1185197	1095730	1010328	380285	298771	80483	69333	49943	34614	26678
1 - 611	6100	1072307	1186091	1095229	1007375	380962	299056	80048	69469	49492	34518	26528
1 - 612	6110	1073635	1185197	1097085	1009759	380868	299733	80478	69574	49782	34273	26738
1 - 613	6120	1073025	1187893	1096936	1010355	380827	299584	80280	69236	49834	34430	26335
1 - 614	6130	1072930	1187852	1096692	1011331	381572	299963	80220	69879	49584	34411	26668
1 - 615	6140	1074312	1189085	1096977	1010545	381572	300668	80483	69287	49957	34463	26768
1 - 616	6150	1073296	1188055	1099049	1010288	382737	300790	80248	69679	49949	34273	26443
1 - 617	6160	1073486	1187351	1095893	1012035	382141	301115	80472	69670	49977	34484	26364
1 - 618	6170	1074583	1188272	1096516	1012523	382493	302023	79953	69730	49976	34110	26446
1 - 619	6180	1074908	1188421	1096570	1011575	383929	300370	80912	69644	49425	34683	26570
1 - 620	6190	1075680	1191767	1097532	1011331	383333	301250	80587	69415	49906	34596	26698
1 - 621	6200	1076222	1190101	1100865	1016045	383889	302090	80832	69628	49858	34417	26801
1 - 622	6210	1075220	1189505	1097099	1013119	382588	301481	81339	69827	49926	34342	26580
1 - 623	6220	1075247	1189518	1097315	1012455	383415	302632	81183	69247	49564	34378	26574
1 - 624	6230	1074624	1190263	1100648	1013959	385433	302944	80549	69712	49666	34406	26419
1 - 625	6240	1075572	1191645	1099293	1013363	385420	303459	80821	69660	49501	34293	26407
1 - 626	6250	1076114	1190778	1098968	1014880	384525	304502	81306	69401	49844	34543	26376
1 - 627	6260	1077320	1192499	1101623	1014162	385054	303702	81249	70116	49990	34351	26700
1 - 628	6270	1075802	1192160	1098657	1013824	386381	303377	81282	69762	49857	34429	26264
1 - 629	6280	1074583	1192864	1100377	1015219	387303	303729	81223	69529	49567	34377	26319
1 - 630	6290	1075911	1193528	1100540	1014596	386991	305152	81108	69792	49710	34266	26409
1 - 631	6300	1074949	1192593	1101867	1015680	386571	304854	81110	69806	49827	34228	26273
1 - 632	6310	1075694	1193027	1101664	1016858	387601	304949	81241	69635	49970	34331	26225
1 - 633	6320	1077550	1193935	1102640	1018050	387370	305491	81469	69822	49879	34290	26282
1 - 634	6330	1076683	1195642	1102924	1016926	387519	306696	80844	69259	49464	34427	26484
1 - 635	6340	1076995	1195113	1102518	1016736	388359	305613	81471	69713	50222	34896	26406
1 - 636	6350	1075924	1194395	1101664	1015910	388481	306019	81857	69688	50003	34098	26148
1 - 637	6360	1078688	1196292	1102355	1017224	388292	306561	81928	69717	49337	34500	26113
1 - 638	6370	1078295	1195926	1105471	1015273	388115	306480	81378	69801	49900	34061	26224
1 - 639	6380	1076818	1196211	1102924	1019527	387411	307496	81504	69861	50049	34300	26261
1 - 640	6390	1076913	1197660	1102585	1018132	389592	306886	81563	69876	49747	34215	26453
1 - 641	6400	1078200	1194653	1104929	1019622	389687	307170	81659	70135	49918	33994	26063
1 - 642	6410	1079121	1196360	1104523	1018254	389389	307414	81427	70227	50029	33986	26157
1 - 643	6420	1077103	1197985	1103249	1018904	390283	307103	81830	69863	49644	34167	26193
1 - 644	6430	1078458	1197714	1105918	1020082	390960	308349	81364	70015	49700	33843	26148
1 - 645	6440	1075382	1197863	1106135	1019215	391421	308227	81543	70327	49998	33963	26116
1 - 646	6450	1078485	1200234	1105146	1021071	391191	308647	81641	70079	50022	34181	26097
1 - 647	6460	1078850	1198744	1105579	1019947	392274	309460	82068	70796	50054	34139	26255
1 - 648	6470	1078092	1200424	1105119	1019080	391448	309474	81774	70324	49969	34298	26172
1 - 649	6480	1079690	1200370	1107218	1021627	391164	310164	81627	70172	49519	34013	26321
1 - 650	6490	1079081	1198568	1105918	1021166	391882	310219	82089	70274	49613	34141	25822
1 - 651	6500	1080341	1200803	1105105	1021789	392803	309216	81924	69979	49992	34209	26138
1 - 652	6510	1079447	1201670	1107598	1023781	392722	310300	82141	70155	50047	34287	25935
1 - 653	6520	1077834	1201778	1105295	1020977	392437	310584	82069	70559	49968	34149	25893
1 - 654	6530	1081695	1200410	1109007	1021220	392952	310462	81793	70832	49706	33987	25701
1 - 655	6540	1081154	1202280	1106609	1022087	392952	311641	82172	69630	49858	33946	25866
1 - 656	6550	1081316	1202456	1109860	1021776	392843	310205	82038	70354	49892	34245	25896
1 - 657	6560	1078525	1201589	1107205	1024147	394848	311736	82353	70527	49739	34046	25724
1 - 658	6570	1082237	1202334	1108627	1022142	394198	312318	81938	70137	49603	34210	25530
1 - 659	6580	1081275	1202442	1107191	1022318	393561	312400	82464	70277	49803	34020	25850
1 - 660	6590	1080314	1203174	1107815	1021708	393358	311817	82455	70416	49736	34011	25975
1 - 661	6600	1081275	1203662	1109508	1021153	394009	311966	82491	70731	50022	34106	25920
1 - 662	6610	1079826	1204285	1108912	1023144	395241	312698	82594	70190	49881	33976	26116
1 - 663	6620	1080544	1204610	1108316	1024323	396095	313050	82690	70858	49925	34253	25895
1 - 664	6630	1080300	1204393	1108817	1023103	394794	312860	82156	70502	49514	34150	25956
1 - 665	6640	1078783	1205436	1109549	1023591	395363	314323	83022	70081	49695	34098	26166
1 - 666	6650	1081587	1206154	1108858	1023998	395417	313741	82806	70167	49758	34090	25931
1 - 667	6660	1080232	1206981	1110727	1023903	395743	312454	82447	70332	49633	33973	25783
1 - 668	6670	1080734	1204298	1110294	1026152	395824	314513	82570	70422	49771	33794	25622
1 - 669	6680	1079352	1206290	1109400	1024404	395892	314080	82905	70487	49872	34131	25689
1 - 670	6690	1081993	1206656	1109467	1025705	396488	313782	82608	70172	49785	33682	25748
1 - 671	6700	1081235	1205667	1109237	1022426	396664	314716	82455	70313	49708	34019	25629
1 - 672	6710	1080490	1207807	1109874	1025583	397206	314323	82530	70225	49878	33670	25631
1 - 673	6720	1079568	1206750	1111012	1027195	396799	314621	82770	70397	49845	33713	25957
1 - 674	6730	1083023	1206615	1111052	1026829	397273	314351	83017	70377	49503	33892	25683
1 - 675	6740	1080178	1206981	1111432	1027019	397856	314811	83097	70878	49944	33967	25654
1 - 676	6750	1080828	1205937	1108858	1026978	398289	314798	83196	70812	49627	34034	25732
1 - 677	6760	1082644	1204827	1110050	1024499	398357	315638	83037	70653	50244	33975	25648
1 - 678	6770	1081641	1208457	1110212	1026612	398723	316098	82837	70389	49623	33774	25681
1 - 679	6780	1081452	1206479	1110958	1024946	397829	316220	82724	71090	49502	33902	25578
1 - 680	6790	1081817	1206561	1111540	1027967	399292	316708	82957	70582	49747	33983	25602
1 - 681	6800	1079867	1208322	1110294	1026382	398682	316423	82882	70703	49407	33888	25484
1 - 682	6810	1081858	1208010	1111242	1028021	400024	316410	83389	70655	49304	33840	25543
1 - 683	6820	1081709	1207766	1110822	1026815	398940	316057	83153	70439	49496	33750	25389
1 - 684	6830	1081275	1207346	1114019	1027452	400227	317521	82907	70991	49657	33933	25789
1 - 685	6840	1081126	1207915	1110483	1027886	398113	317101	82942	70974	49580	33625	25309
1 - 686	6850	1081411	1208173	1108465	1029064	400538	318171	83034	70309	49594	34095	25479
1 - 687	6860	1081289	1207685	1111757	1027845	401812	317277	83281	70612	49646	34076	25534
1 - 688	6870	1080883	1209636	1109928	1026544	400227	317223	83439	70684	49792	33664	25554
1 - 689	6880	1079894	1208064	1110389	1027466	400863	318388	83334	70576	49720	33618	25538
1 - 690	6890	1082603	1210273	1110118	1029674	400633	317358	83362	71133	49351	33885	25651
1 - 691	6900	1080192	1210218	1112434	1027005	400389	319228	83111	71141	50280	33839	25219
1 - 692	6910	1081018	1210571	1110863	1030175	400511	318171	83436	70418	49549	33855	24927
1 - 693	6920	1082441	1210584	1110958	1029227	401785	318902	83210	70592	49670	33852	25497
1 - 694	6930	1084039	1210151	1109860	1028251	401324	318848	83615	70683	49432	33946	25201
1 - 695	6940	1080083	1210774	1112421	1028116	402001	319742	83203	71068	50055	33672	25314
1 - 696	6950	1082711	1208024	1110361	1028847	402421	320379	83218	71062	49911	34058	25533
1 - 697	6960	1081005	1211289	1111892	1028875	402137	319675	83754	71043	50068	34145	25260
1 - 698	6970	1081167	1213443	1109779	1028346	402191	319377	83675	70693	49653	33609	25165
1 - 699	6980	1080869	1212210	1111215	1030907	403830	320122	83522	71112	49786	33634	25518
1 - 700	6990	1082684	1209988	1110958	1029281	402963	321219	83892	70661	49629	33931	25202
1 - 701	7000	1080801	1210408	1110497	1030351	403058	319553	83360	70949	49736	33781	25287
1 - 702	7010	1082779	1211573	1109955	1030256	402625	321151	83663	71255	49570	33903	25174
1 - 703	7020	1080896	1212291	1109494	1031747	403830	321043	83754	71314	49798	33798	25354
1 - 704	7030	1081723	1209975	1107652	1031543	402841	320664	84408	71358	50016	33532	25510
1 - 705	7040	1081695	1213226	1112136	1029308	403343	320677	83634	70956	49624	33663	25385
1 - 706	7050	1081140	1210516	1109427	1029809	404453	321178	84328	71347	49565	33694	25176
1 - 707	7060	1081533	1212183	1110605	1030216	403573	321382	83882	70937	49692	33938	25193
1 - 708	7070	1080720	1211140	1110971	1031205	403722	321680	84045	71332	49622	33692	25345
1 - 709	7080	1079365	1211018	1108207	1027886	404657	321246	84501	70818	49889	33710	25276
1 - 710	7090	1080381	1213199	1107544	1032343	404901	322235	83831	71079	49742	33770	25116
1 - 711	7100	1081763	1211817	1109440	1031869	405199	322167	84390	71156	49498	33560	25228
1 - 712	7110	1083308	1211749	1108993	1031096	404372	323319	83796	71065	49491	33580	25147
1 - 713	7120	1081465	1212129	1107354	1030433	404914	321395	83714	71102	49660	33719	25080
1 - 714	7130	1082413	1212467	1108980	1030134	405524	323305	83880	70735	49380	33609	25050
1 - 715	7140	1081750	1212494	1108505	1030893	405293	321991	84306	71023	49811	33636	25136
1 - 716	7150	1080666	1210300	1108384	1032492	405348	323048	84196	71226	49554	33456	25115
1 - 717	7160	1082833	1215217	1108953	1032925	405795	323400	84118	71050	49658	33689	25052
1 - 718	7170	1081140	1211560	1109535	1031354	405632	323048	84061	71078	49917	33516	25207
1 - 719	7180	1081221	1213456	1108356	1031042	406621	323210	84462	71068	49637	33554	24857
1 - 720	7190	1080137	1213781	1110118	1031760	405835	323034	83500	71196	49713	33902	24917
1 - 721	7200	1082264	1213063	1109061	1030812	407664	324823	83407	70920	49803	33765	24970
1 - 722	7210	1081167	1215502	1108600	1032329	406445	324538	84258	71034	49398	33671	24774
1 - 723	7220	1081655	1212413	1109305	1031896	405266	324267	83917	71312	49305	33642	24834
1 - 724	7230	1080706	1214499	1110294	1033237	406729	323481	84151	71288	49327	33626	24987
1 - 725	7240	1078620	1212779	1107801	1032356	408491	323942	84367	70732	49447	33689	24693
1 - 726	7250	1078160	1213443	1107787	1032316	407393	324362	84700	70576	49538	33242	24777
1 - 727	7260	1080395	1214730	1106338	1033007	407176	325094	84931	70980	49661	33621	24930
1 - 728	7270	1079907	1212657	1107991	1032099	406052	324470	84435	70916	49798	33501	25109
1 - 729	7280	1082007	1212725	1109074	1030974	407989	324037	84332	71409	49278	33528	24653
1 - 730	7290	1080463	1214134	1106026	1032167	408545	326245	84539	71042	49478	33523	24749
1 - 731	7300	1081221	1211993	1105769	1031584	408694	325961	84061	71174	49228	33401	24850
1 - 732	7310	1080693	1214350	1106433	1035459	408247	325812	84084	71062	49582	33520	24937
1 - 733	7320	1080016	1214296	1107503	1031313	408707	325906	84619	71026	49448	33530	24778
1 - 734	7330	1082115	1215759	1107544	1031760	407393	325595	84594	70857	49624	33258	24699
1 - 735	7340	1080232	1214567	1104888	1033020	408694	326990	84602	71403	49143	33469	24866
1 - 736	7350	1079731	1214662	1106812	1033088	409547	326665	84340	71099	49599	33234	24432
1 - 737	7360	1081641	1213253	1107408	1032261	409669	325527	84649	71181	49730	33704	24867
1 - 738	7370	1080639	1215299	1104170	1032180	409168	326286	84165	71138	49546	33623	24500
1 - 739	7380	1079582	1215163	1108356	1033183	409344	326597	84326	71028	49563	33293	24550
1 - 740	7390	1078363	1212169	1104780	1033156	409032	327356	84833	71166	49317	33674	24561
1 - 741	7400	1081506	1216437	1107760	1032288	410157	326408	84762	71209	49640	33267	24820
1 - 742	7410	1080097	1214391	1106230	1032898	410631	327911	84686	70862	49402	33568	24574
1 - 743	7420	1080436	1215583	1105728	1034253	411051	327708	84833	71288	49635	33375	24428
1 - 744	7430	1080422	1216152	1102734	1031598	409872	326922	84834	70798	49634	33115	24652
1 - 745	7440	1078769	1214838	1106406	1035337	411417	327776	85454	71291	49513	33553	24373
1 - 746	7450	1078566	1216491	1105295	1033995	411295	327478	85033	71251	49414	33259	24435
1 - 747	7460	1079392	1215895	1105363	1034063	410496	327871	85558	71192	49336	33447	24714
1 - 748	7470	1077929	1214310	1102165	1032492	410130	328155	84881	71412	49401	33485	24389
1 - 749	7480	1080327	1215299	1101339	1033074	411214	328494	84465	71022	49393	33169	24563
1 - 750	7490	1078715	1213849	1103439	1034835	411037	328169	84505	71495	49220	33334	24463
1 - 751	7500	1079975	1215800	1102328	1033616	410523	328318	85178	71142	49529	33454	24319
1 - 752	7510	1080110	1214364	1101922	1032790	410319	330038	84691	71612	49515	33098	24610
1 - 753	7520	1079054	1214675	1101867	1034226	411471	328169	84448	71709	49378	33539	24524
1 - 754	7530	1079176	1215976	1101840	1031570	411539	328169	84703	71173	49491	33250	24513
1 - 755	7540	1080923	1214554	1100282	1035282	411755	328833	84913	71661	49593	33434	24508
1 - 756	7550	1077848	1215664	1101285	1033575	411986	328467	85225	71216	49421	33163	24339
1 - 757	7560	1080097	1215448	1098440	1033548	412338	328887	85037	71144	49039	33330	24769
1 - 758	7570	1079419	1216369	1098995	1033115	412094	327979	85006	71100	49191	33421	24388
1 - 759	7580	1079528	1215583	1100160	1032722	411999	328887	84925	71393	49280	33276	24604
1 - 760	7590	1078065	1215190	1098467	1032871	412324	330147	85158	71176	49348	32843	24399
1 - 761	7600	1078214	1213565	1102463	1036583	413652	329645	84609	71296	49430	33158	24439
1 - 762	7610	1079108	1214418	1098061	1035052	412175	329889	84879	70773	49201	33192	24721
1 - 763	7620	1078173	1217520	1096841	1033467	413029	329456	85466	71445	49179	32819	24214
1 - 764	7630	1078458	1214486	1098941	1034415	412243	330959	85010	71663	49047	33219	24179
1 - 765	7640	1078038	1213470	1097410	1034592	412785	329930	85392	71355	49331	33053	24364
1 - 766	7650	1079311	1216464	1099226	1032654	413395	329605	85273	71207	49215	33295	24359
1 - 767	7660	1078525	1216233	1097505	1032668	412744	329510	85445	71506	49468	33414	24145
1 - 768	7670	1078038	1214825	1100066	1032492	413503	329998	85082	71607	49402	33234	24124
1 - 769	7680	1079094	1215299	1097979	1034348	413706	330458	85087	71721	49388	33140	24058
1 - 770	7690	1079040	1214364	1099049	1034768	414018	331976	85623	71442	49636	33243	24238
1 - 771	7700	1077265	1216477	1096801	1032614	413530	330363	84896	70891	49491	33106	24175
1 - 772	7710	1076127	1213917	1096787	1033562	413544	330445	85093	71373	49106	33002	24300
1 - 773	7720	1075708	1215990	1097356	1033670	413178	331325	85300	71698	49454	33057	24068
1 - 774	7730	1077198	1216071	1097031	1033481	414790	330350	85205	71423	49640	33124	24012
1 - 775	7740	1078376	1215759	1097519	1033020	414153	331813	85208	71416	49166	33032	24177
1 - 776	7750	1077198	1215692	1097072	1033156	413747	332626	85465	71293	49188	33053	24276
1 - 777	7760	1078309	1217128	1096895	1034443	414275	331501	84910	71143	49095	32523	24117
1 - 778	7770	1077604	1215204	1096679	1034402	414763	331447	85312	71515	49372	32828	24091
1 - 779	7780	1076561	1216315	1096056	1032939	414113	332517	85249	71533	49214	33126	23940
1 - 780	7790	1078593	1214364	1094633	1034104	414831	331827	84838	71382	49213	33145	24031
1 - 781	7800	1075613	1214567	1094321	1033995	415007	333154	85209	71265	49401	33076	24249
1 - 782	7810	1076317	1214825	1093698	1035215	415088	333086	85489	71487	49032	33100	24082
1 - 783	7820	1074719	1216721	1097613	1034402	414357	331799	84922	71214	49370	32674	24040
1 - 784	7830	1075708	1215868	1093062	1033372	414411	332043	85708	71499	49249	33409	23920
1 - 785	7840	1077591	1213104	1093563	1034050	415142	332924	85370	71669	49014	33146	23930
1 - 786	7850	1077821	1215231	1095256	1033332	415820	333466	85268	71934	49309	32948	24038
1 - 787	7860	1076426	1214960	1093360	1033941	416389	333344	85628	71901	49759	32718	24313
1 - 788	7870	1075477	1216301	1094240	1032139	414912	332084	85925	71676	49232	32984	23971
1 - 789	7880	1076263	1215095	1093888	1033115	415494	333086	85489	71614	49391	32942	23758
1 - 790	7890	1076927	1217073	1094511	1033779	415264	332856	85623	71258	49196	32640	24164
1 - 791	7900	1075951	1217290	1095500	1035486	415833	333506	85495	71458	49179	33015	24071
1 - 792	7910	1076642	1216017	1094877	1031584	415860	334021	85914	71125	48622	32860	23827
1 - 793	7920	1076236	1216071	1093969	1032885	416768	334319	85367	71312	49731	32732	23997
1 - 794	7930	1075531	1215786	1091883	1032844	415752	333832	85849	71491	48960	32776	23904
1 - 795	7940	1076493	1214946	1094890	1033481	416118	334441	85562	71432	49171	32609	23801
1 - 796	7950	1073730	1215529	1094538	1035757	415224	333994	85393	71321	48814	32956	23893
1 - 797	7960	1074746	1214472	1091368	1032546	415102	333452	85260	71690	49030	32694	23807
1 - 798	7970	1074475	1215217	1093902	1032559	415522	333696	86042	71066	48761	32735	23759
1 - 799	7980	1074840	1214960	1094267	1032844	416416	332612	85568	71166	48705	32825	24032
1 - 800	7990	1073648	1214513	1092222	1032343	416199	334495	85502	71780	48903	33023	23890
1 - 801	8000	1075369	1214161	1091544	1033210	417919	335525	85870	71677	49090	33045	23803
1 - 802	8010	1078051	1215868	1092222	1033941	416890	334306	85594	71480	48914	32534	23837
1 - 803	8020	1073662	1214012	1094579	1033752	417066	334536	85493	71696	49569	32765	23701
1 - 804	8030	1072172	1214757	1092330	1033860	417350	335295	85137	71285	48944	32918	23756
1 - 805	8040	1073567	1214526	1091002	1032275	416036	336175	85423	71431	49418	32549	23948
1 - 806	8050	1074244	1217439	1091653	1032451	418258	333479	85728	71374	49012	32503	23884
1 - 807	8060	1073079	1216274	1089553	1032465	416998	334983	86506	71539	49079	32684	23995
1 - 808	8070	1076046	1214621	1092452	1032221	417798	334441	85694	71832	49268	32437	23618
1 - 809	8080	1073567	1213714	1092046	1033372	417852	335471	85837	71393	48882	32741	23560
1 - 810	8090	1075003	1215123	1091951	1032912	416673	336622	86011	71469	48833	32557	23615
1 - 811	8100	1075599	1213510	1090813	1030189	417662	334753	85916	71322	49229	32720	23595
1 - 812	8110	1074502	1214675	1092831	1031503	417825	334699	86011	71930	49168	32782	23651
1 - 813	8120	1073757	1215962	1091991	1031489	418407	335633	85661	71420	48966	32643	23720
1 - 814	8130	1072849	1215583	1090962	1032979	418258	335918	85754	71400	49021	32616	23771
1 - 815	8140	1073377	1212725	1090352	1031394	419369	336405	86039	71676	49036	32519	23477
1 - 816	8150	1074272	1215759	1092858	1030907	417459	336690	85397	71669	49033	32756	23839
1 - 817	8160	1073824	1213687	1090488	1031476	417093	336284	85355	71675	49309	32474	23608
1 - 818	8170	1073499	1213673	1091544	1031733	419396	335525	86188	70844	49203	32660	23699
1 - 819	8180	1072253	1213253	1090108	1033128	418001	336121	85625	71050	49541	32481	23480
1 - 820	8190	1072050	1214797	1090555	1034998	419112	335606	85647	71821	48802	32551	23752
1 - 821	8200	1073513	1212792	1090867	1032912	417391	335945	85472	71023	49155	32599	23370
1 - 822	8210	1073039	1212752	1092371	1033575	418488	337083	86492	71092	48929	32560	23206
1 - 823	8220	1072036	1213619	1090989	1028577	418814	336121	86127	71111	48773	32897	23364
1 - 824	8230	1070600	1212765	1090095	1031990	418001	337069	85899	71066	48967	32250	23401
1 - 825	8240	1071359	1213131	1088049	1033562	418556	337449	85991	71544	49141	32490	23368
1 - 826	8250	1071359	1214093	1090352	1032329	419261	337029	86561	71239	48961	32462	23528
1 - 827	8260	1070790	1212969	1091829	1030920	418516	336378	85949	71791	48507	32493	23521
1 - 828	8270	1072808	1212413	1090379	1030636	417906	337774	86026	71263	48645	32490	23372
1 - 829	8280	1072294	1214540	1091991	1032248	420751	337516	85777	70887	48698	32615	23617
1 - 830	8290	1070370	1213443	1089119	1030365	419586	337882	85632	71268	48877	32515	23356
1 - 831	8300	1068934	1212549	1091341	1030649	419667	336636	85553	71317	48905	32314	23415
1 - 832	8310	1069625	1211939	1089106	1031042	419694	336676	86095	71515	48648	32593	23590
1 - 833	8320	1069801	1212508	1091842	1031598	419491	337814	86076	71291	48919	32558	23622
1 - 834	8330	1069042	1212047	1093062	1031164	420277	337083	85658	71249	48423	32518	23248
1 - 835	8340	1068419	1211885	1091233	1029715	420764	337814	86123	71447	48752	32671	23566
1 - 836	8350	1070939	1212820	1090555	1030202	420128	338397	85826	71247	48650	32308	23222
1 - 837	8360	1071549	1211803	1090989	1029376	418461	337760	85721	71453	48936	32524	23131
1 - 838	8370	1071142	1214337	1089174	1030541	418786	337692	85873	71051	48746	32516	23362
1 - 839	8380	1069598	1212833	1089580	1032817	420385	337774	85973	71340	48909	32289	23494
1 - 840	8390	1069963	1212318	1090122	1029660	418922	338356	86142	71074	48864	32525	23293
1 - 841	8400	1068758	1212074	1090921	1031909	418881	338627	86441	71131	49122	32476	23359
1 - 842	8410	1068202	1211004	1090596	1031029	419518	338397	85974	71539	48847	32460	23371
1 - 843	8420	1068216	1211031	1090488	1028590	420344	337909	86360	71373	48691	32347	23220
1 - 844	8430	1069110	1210124	1088577	1030690	420913	337909	86003	71441	48603	32434	23084
1 - 845	8440	1068758	1212454	1089539	1030798	420751	338316	85826	71640	48846	32303	23068
1 - 846	8450	1068812	1212860	1089715	1030473	420073	338072	86363	71352	48769	32350	23193
1 - 847	8460	1067362	1213023	1088225	1031774	419112	338356	85875	70596	48187	32305	23161
1 - 848	8470	1067566	1210977	1090108	1029687	420250	338763	86103	71313	48616	32484	23123
1 - 849	8480	1067403	1212318	1091328	1029972	420046	338817	86097	71009	48617	32490	23312
1 - 850	8490	1067904	1210828	1089905	1030040	420250	339210	86131	71286	48788	32516	23122
1 - 851	8500	1066834	1210124	1089363	1029444	420764	338885	85868	70856	48514	32535	23095
1 - 852	8510	1069164	1209175	1089363	1030473	420344	338614	86232	71569	48356	32528	23359
1 - 853	8520	1067254	1208457	1089648	1030460	419152	339128	86351	71102	48547	32526	22984
1 - 854	8530	1067024	1208417	1090894	1029376	419586	337869	86084	71110	48730	32513	23139
1 - 855	8540	1067024	1210462	1088293	1028875	421496	337842	86875	71219	48578	31922	23224
1 - 856	8550	1065669	1210869	1090027	1026666	421117	338993	86349	71225	48376	32572	23326
1 - 857	8560	1066387	1209555	1087724	1030189	420358	338858	86117	71323	48203	32370	23306
1 - 858	8570	1066089	1210340	1088293	1027506	420304	339535	85726	70773	48409	32075	23121
1 - 859	8580	1063799	1209961	1087656	1027113	422051	338763	86038	71818	49087	32524	23208
1 - 860	8590	1067620	1210422	1089160	1027764	421049	339115	86528	71013	48544	32425	23158
1 - 861	8600	1065425	1210002	1087033	1029565	422336	340470	85958	71572	48715	32322	23101
1 - 862	8610	1064355	1206994	1089079	1028211	421821	339494	86489	71198	48562	32351	22966
1 - 863	8620	1064748	1206615	1088428	1026761	420466	337855	86155	71075	48293	32184	23077
1 - 864	8630	1064639	1208701	1089472	1028820	420968	339481	85264	71355	48370	32210	23132
1 - 865	8640	1063447	1209663	1089566	1028604	420168	339386	86061	71207	48443	32403	23059
1 - 866	8650	1063447	1208796	1086884	1027669	421144	339210	85914	71345	48934	32367	23040
1 - 867	8660	1064910	1207983	1090948	1026964	421442	338952	86269	71162	48545	32246	22962
1 - 868	8670	1063637	1207848	1088022	1026477	422607	339589	86160	70969	48550	32206	23019
1 - 869	8680	1061442	1209026	1087981	1028197	420507	339616	86027	71358	48381	32425	22998
1 - 870	8690	1063122	1207279	1088767	1027493	421225	338858	86278	71354	48729	32084	22936
1 - 871	8700	1064070	1207699	1088821	1025691	421144	338709	86298	71185	48625	32518	22870
1 - 872	8710	1065032	1209744	1089580	1025447	419626	339887	86278	71138	48245	32090	22858
1 - 873	8720	1064328	1207238	1089621	1027005	420995	339752	85944	71345	48592	32372	22971
1 - 874	8730	1063041	1208728	1088415	1026585	421686	339332	86074	71118	48751	31934	22820
1 - 875	8740	1061889	1205951	1087887	1027141	421035	339914	85766	71064	48319	32134	22887
1 - 876	8750	1061943	1205829	1089770	1025745	421699	340009	86268	71635	48436	32087	22723
1 - 877	8760	1060616	1206967	1089715	1026423	421564	340294	86215	71539	48780	32075	23098
1 - 878	8770	1063935	1207197	1089092	1026368	422282	339481	85878	71222	48451	32232	22801
1 - 879	8780	1064409	1204596	1087182	1024892	421957	339250	85984	71271	48544	32042	22843
1 - 880	8790	1060887	1209040	1086898	1025190	421916	339833	86246	71236	48879	32250	22960
1 - 881	8800	1061374	1208620	1088523	1024661	421415	340172	85858	71269	48707	32014	22626
1 - 882	8810	1062418	1207265	1087114	1026883	422268	338844	86222	71006	48369	32040	22862
1 - 883	8820	1062336	1207441	1088957	1025854	421591	339928	86052	71302	48686	32264	22765
1 - 884	8830	1061158	1205463	1086003	1027506	421984	339616	86059	71093	48713	32148	22727
1 - 885	8840	1059491	1206154	1087602	1026382	420710	341486	86195	71241	48219	32186	22820
1 - 886	8850	1058394	1205788	1085218	1025894	422837	339684	85725	71212	48586	31866	22652
1 - 887	8860	1060792	1205043	1088997	1025068	420846	340565	86029	71010	48274	32305	22839
1 - 888	8870	1058516	1205504	1085394	1025068	421889	340158	86341	70904	48557	31884	22670
1 - 889	8880	1060860	1205572	1086708	1025691	421360	340700	86527	70968	48325	31944	22736
1 - 890	8890	1058773	1205910	1083646	1024228	422431	341079	86083	71139	48526	32198	22668
1 - 891	8900	1059207	1204949	1083714	1024512	422227	338817	86133	70922	48473	31762	22842
1 - 892	8910	1059315	1204163	1083917	1025203	423013	340402	86402	71236	48378	31985	22818
1 - 893	8920	1060264	1204461	1083294	1024797	422241	340646	86301	70982	48376	31588	22434
1 - 894	8930	1057988	1205057	1083890	1024932	421347	340984	86129	70979	48102	32096	22481
1 - 895	8940	1057419	1206087	1082535	1024499	422851	340226	86087	70874	48241	31897	22445
1 - 896	8950	1057852	1202375	1083375	1023212	422227	340131	86000	70822	47895	32073	22464
1 - 897	8960	1058191	1204501	1080652	1023212	423122	341012	86191	71182	48507	31932	22687
1 - 898	8970	1057148	1202808	1082291	1024607	422160	340551	86831	70993	48538	31931	22497
1 - 899	8980	1056917	1204921	1081953	1023794	421455	340754	85985	70994	48362	31891	22819
1 - 900	8990	1056348	1204501	1080585	1020733	422227	339847	86570	70797	48429	31668	22745
1 - 901	9000	1056240	1204325	1080788	1022250	422959	341012	86040	70759	48411	32259	22705
1 - 902	9010	1057866	1202944	1079474	1021112	420399	340903	86414	70562	48448	31759	22621
1 - 903	9020	1057608	1202822	1080490	1021424	421835	339359	86337	71022	48312	31719	22823
1 - 904	9030	1056416	1205490	1079812	1023225	423379	341581	85936	70889	48448	31839	22562
1 - 905	9040	1057527	1200993	1079121	1022954	422878	340686	85615	70964	48326	32142	22204
1 - 906	9050	1055536	1203743	1077807	1022738	422810	341052	86297	71006	48423	31977	22655
1 - 907	9060	1057933	1203025	1077956	1021722	421550	341404	86101	70966	48387	31778	22442
1 - 908	9070	1055373	1201115	1079406	1021911	421659	340727	86311	70726	48105	31450	22791
1 - 909	9080	1055644	1202388	1077916	1022534	423244	341174	86027	70806	48432	31735	22491
1 - 910	9090	1055983	1203025	1076439	1020977	422607	341499	86249	70546	47989	31334	22176
1 - 911	9100	1056050	1201155	1074949	1022399	422539	341215	86102	70979	48268	31798	22257
1 - 912	9110	1055360	1202442	1077550	1021464	422417	341201	86331	70906	48055	31628	22397
1 - 913	9120	1055563	1201209	1076019	1020706	421442	340456	86746	70351	48315	31658	22622
1 - 914	9130	1053517	1202131	1076222	1019053	421550	342177	86354	70487	48068	31671	22491
1 - 915	9140	1053300	1200952	1076073	1020692	422702	340727	86086	70475	48072	31658	22353
1 - 916	9150	1054926	1198893	1075003	1020882	421428	341716	86410	70543	48125	31979	22520
1 - 917	9160	1053124	1198852	1075220	1019893	423067	342366	86172	70988	47984	31319	22338
1 - 918	9170	1055156	1201020	1076114	1020475	423785	340388	86876	70540	47886	31682	22324
1 - 919	9180	1053544	1200112	1072470	1018470	423420	341269	86119	71364	48040	31683	22088
1 - 920	9190	1054492	1201684	1074678	1022155	422363	341906	86623	71018	48216	31627	22232
1 - 921	9200	1051729	1200668	1071142	1018809	423189	340510	86236	70699	48276	31723	22269
1 - 922	9210	1051742	1199232	1072741	1018430	421997	340145	85947	70982	48213	31723	22343
1 - 923	9220	1053558	1196942	1072321	1021085	421970	341147	86236	70768	47786	31472	22256
1 - 924	9230	1051187	1197809	1070383	1019121	422390	341757	85779	70749	47924	31911	22319
1 - 925	9240	1052257	1196834	1071914	1018416	421780	341418	86403	70690	47942	31719	22313
1 - 926	9250	1051837	1200099	1071413	1018470	423433	340714	86026	70815	48220	31473	22128
1 - 927	9260	1052487	1200830	1072145	1017305	422769	341594	86038	70834	48117	31654	22443
1 - 928	9270	1053382	1198514	1069896	1018931	423271	341472	86676	71457	47929	31634	22299
1 - 929	9280	1050713	1196495	1067850	1018701	422106	341946	85911	70670	48143	31646	22152
1 - 930	9290	1051973	1196915	1069367	1019134	422783	340619	85709	70897	48011	31515	22176
1 - 931	9300	1050821	1196969	1070045	1019148	422309	341581	86099	70739	48290	31785	22272
1 - 932	9310	1051499	1197389	1068216	1017481	423650	341499	85973	70294	47829	31578	22477
1 - 933	9320	1050645	1197091	1068853	1017197	423338	341391	86516	70851	48014	31441	22157
1 - 934	9330	1048220	1197321	1067620	1016994	422404	341946	86378	70420	47941	31742	22305
1 - 935	9340	1047041	1197972	1067796	1017847	423393	341675	86391	70611	47969	31631	22025
1 - 936	9350	1049602	1196780	1067701	1016872	423636	341012	86460	71064	47774	31698	22494
1 - 937	9360	1049737	1194436	1067335	1016709	422038	341919	86764	70663	47727	31819	22275
1 - 938	9370	1050117	1196983	1067295	1015531	422146	341350	86057	70852	47980	31564	22114
1 - 939	9380	1049697	1196929	1067484	1017373	422038	341933	86992	70677	47856	31233	22077
1 - 940	9390	1048058	1196034	1067173	1015950	422458	342163	86280	70677	47715	31280	22229
1 - 941	9400	1048599	1196265	1066970	1015192	422742	341133	86261	70660	48073	31400	22424
1 - 942	9410	1047340	1194815	1064639	1016316	423067	341445	86225	70526	47990	31567	22262
1 - 943	9420	1047665	1195330	1063813	1015747	422810	341784	85983	70532	47814	31488	21940
1 - 944	9430	1046730	1195520	1064545	1016276	422024	341851	86158	70704	47962	31574	22058
1 - 945	9440	1046906	1195086	1064545	1016330	422796	342651	86310	70670	47528	31561	22160
1 - 946	9450	1045443	1195113	1066279	1014433	422512	340659	85857	71044	47840	31546	21971
1 - 947	9460	1047069	1194869	1064788	1014352	422769	341269	86062	70849	47845	31450	21737
1 - 948	9470	1046405	1192566	1064016	1015788	422187	341039	86100	70833	47936	31278	22101
1 - 949	9480	1045863	1193758	1063325	1016154	421984	341147	85883	70828	47721	31500	21936
1 - 950	9490	1044427	1194300	1062336	1016343	424571	341879	85827	70630	47692	31832	21885
1 - 951	9500	1046445	1193650	1063014	1014081	421631	340984	86312	70354	47735	31486	21974
1 - 952	9510	1045443	1190209	1062391	1014718	423338	341120	85848	70757	47588	31077	22014
1 - 953	9520	1044535	1193203	1060955	1012618	422620	341079	86132	70890	47854	31535	21820
1 - 954	9530	1045091	1192255	1061673	1014352	422011	341608	85948	70673	48046	31717	21899
1 - 955	9540	1043167	1188651	1062431	1013620	422620	341323	86322	70671	48292	31602	21838
1 - 956	9550	1044711	1193853	1062282	1013498	421916	340944	86368	70433	47787	31526	21841
1 - 957	9560	1046066	1191049	1062269	1014338	423271	342001	86158	70835	47786	31209	21951
1 - 958	9570	1044197	1191781	1062661	1013485	422322	341364	86308	70397	47733	31224	21901
1 - 959	9580	1043072	1192079	1062065	1012902	422133	341513	86391	70640	47914	31651	21824
1 - 960	9590	1042015	1192783	1061524	1013580	423542	341188	85757	70264	47749	31249	21869
1 - 961	9600	1044630	1190074	1061049	1012239	422417	342014	85962	69808	48083	31326	21854
1 - 962	9610	1042693	1190656	1060602	1011697	422607	341851	85609	70058	47919	31017	21907
1 - 963	9620	1040999	1190033	1059397	1012171	422404	341255	86128	70469	47811	31312	22053
1 - 964	9630	1041826	1189599	1059735	1012103	422024	341418	86133	70524	47685	31426	21819
1 - 965	9640	1042950	1189721	1060060	1011534	422607	341242	85750	69924	47453	31370	21645
1 - 966	9650	1040972	1189112	1059207	1011033	422417	341513	85673	70285	47793	31533	21916
1 - 967	9660	1041541	1192241	1059722	1011182	422742	341987	86042	70450	47491	31191	21708
1 - 968	9670	1039848	1189437	1056755	1009963	422566	341459	85687	70709	47297	31367	21758
1 - 969	9680	1040322	1189505	1056687	1011724	423244	341513	86248	70156	47783	31370	21591
1 - 970	9690	1040119	1189139	1058272	1010803	422498	342326	85620	70386	47779	31711	21882
1 - 971	9700	1040769	1187757	1058787	1011588	422349	342109	86263	69839	47590	31368	21734
1 - 972	9710	1039699	1189274	1058028	1010803	422837	342150	85782	70258	47952	31177	21951
1 - 973	9720	1039590	1188367	1058015	1009055	422024	340849	86059	70132	47521	31474	21772
1 - 974	9730	1040430	1188475	1054669	1011466	421401	341255	86144	70274	47606	31368	21765
1 - 975	9740	1040566	1188326	1055861	1009136	422106	341012	86115	70233	47173	31132	21643
1 - 976	9750	1039916	1187635	1057663	1008743	421740	340930	86580	69920	47675	31152	21889
1 - 977	9760	1038778	1187567	1056172	1010017	423189	341418	85830	70117	47661	31204	21931
1 - 978	9770	1039780	1189572	1055888	1008987	422146	340849	86144	69906	47410	31528	21911
1 - 979	9780	1038832	1185996	1055590	1007538	421659	341161	86127	70131	47853	31305	21523
1 - 980	9790	1039306	1188231	1054994	1009421	421997	341364	86179	69896	47723	31035	21573
1 - 981	9800	1039618	1185210	1055468	1009461	422702	341432	86178	70167	47546	31223	21834
1 - 982	9810	1038900	1186714	1056416	1008743	422282	341526	85827	70078	47560	31240	21633
1 - 983	9820	1035689	1187920	1054533	1008703	421618	340415	86074	69937	47567	31205	21795
1 - 984	9830	1035824	1186443	1056687	1007660	422729	342840	85711	70215	47630	31169	21555
1 - 985	9840	1037531	1186511	1053761	1004909	421957	342420	85924	70015	47338	31163	21494
1 - 986	9850	1037789	1185088	1054831	1008405	421902	342190	86260	70555	47313	31113	21454
1 - 987	9860	1034673	1186077	1055603	1008188	422255	341174	86182	70352	47448	31143	21567
1 - 988	9870	1036149	1186104	1053951	1006318	421604	341377	85809	70078	47190	31112	21552
1 - 989	9880	1037247	1185915	1051228	1005980	421686	342028	85970	70147	47250	31108	21440
1 - 990	9890	1034578	1183693	1052203	1006643	421848	341323	86055	70013	47233	31118	21408
1 - 991	9900	1035838	1184506	1051336	1007551	421022	341730	86071	70124	47564	31155	21826
1 - 992	9910	1032776	1182826	1052542	1007131	421889	340822	85656	69731	47903	30880	21649
1 - 993	9920	1034768	1183395	1052298	1006020	422187	341933	85653	70217	47379	30814	21547
1 - 994	9930	1035269	1183977	1052298	1004801	420941	340415	85875	70322	47568	31080	21498
1 - 995	9940	1033223	1184330	1051607	1006996	421509	342299	85359	70301	47441	31183	21476
1 - 996	9950	1032112	1184140	1051458	1004517	420493	341540	85480	69724	47428	30961	21444
1 - 997	9960	1033819	1183761	1051675	1007145	421103	340768	86199	69693	47583	31298	21079
1 - 998	9970	1035526	1183205	1052027	1003907	422160	341757	85906	69874	47258	30851	21587
1 - 999	9980	1033941	1185833	1051214	1004395	421686	341269	86335	69913	47561	31093	21478
1 - 1000	9990	1032424	1181485	1052244	1006671	422092	341133	85586	69649	47246	31114	21430
User: USER
Path: C:\Program Files (x86)\BMG\CLARIOstar\User\Data
Test ID: 137
Test Name: Broccoli fluorescence
Date: 10/27/2022
Time: 3:10:47 PM
ID1: Lac repression high []
ID2: 10/27/2022,3:10:11 PM
ID3: 180 nM RNAP
Fluorescence (FI)
Legend:
Raw Data (470-15/532-20)
