# Supplementary material for: Broccoli aptamer allows quantitative transcription regulation studies in vitro
Source: PLoS One. 2024 Jun 13;19(6):e0304677. doi: 10.1371/journal.pone.0304677 (PMC11175446; doi:10.1371/journal.pone.0304677)
Supplement: S1 Data — (ZIP) [file pone.0304677.s006.zip › nsdna/20220411.xlsx]

## Sheet: Table All Cycles
Well	Time [s]	A17	A18	A19	B17	B18	B19	C17	C18	C19	D17	D18	D19	E17	E18	E19	F17	F18	F19	G17	G18	G19	H17	H18	H19	I17	I18	I19	J17	J18	J19	K17	K18	K19
1 - 1	0	11944	12915	11983	15550	13816	12884	36735	10596	14016	14162	15233	12187	13153	10045	14423	12828	12790	16232	15046	13019	12347	11737	9812	9677	11589	15217	14057	11646	11816	12071	11805	10785	12643
1 - 2	21	11915	12765	11796	15169	14060	12901	37030	10467	13763	13943	15162	12020	13178	10086	14036	12551	12961	16153	14587	12874	12150	11779	9697	9538	11467	15143	13553	11537	11439	11892	11649	10671	12390
1 - 3	42	11920	12594	11814	14944	13869	12942	36743	10496	13662	13949	15096	12025	13081	10143	14132	12426	12646	16136	14143	12712	11955	11589	9698	9513	11377	14809	13710	11351	11124	11867	11617	10516	12373
1 - 4	63	11961	12489	11893	15154	13732	12723	36729	10183	13649	14124	15057	12002	13168	10026	14126	12384	12471	15969	13905	12478	12061	11421	9574	9271	11175	14583	13364	11335	11023	11736	11476	10375	12264
1 - 5	84	12008	12588	11762	15148	13496	12786	36642	10360	13582	14155	14826	11816	13157	9920	13774	12149	12313	15807	13810	12587	12062	11164	9587	9126	11336	14533	13287	11383	10915	11735	11627	10304	12082
1 - 6	105	12033	12501	11843	15236	13523	12769	36172	10138	13389	14215	14614	11939	13474	9941	13754	12177	12142	15478	13531	12430	11871	11126	9469	9097	11257	14444	13243	11473	10678	11702	11638	10286	11982
1 - 7	126	12346	12227	12007	15524	13484	12888	36080	10253	13355	14479	14446	11904	13670	9796	13755	11932	12239	15481	13378	12255	11750	11124	9286	8995	11066	14156	13131	11474	10679	11595	11860	10299	11990
1 - 8	147	12760	12373	11796	15959	13439	12747	35862	10321	13533	14748	14624	11984	13958	9882	13851	12074	12259	15438	13241	12223	11571	11008	9270	8951	11030	13937	13045	11685	10538	11479	11955	10103	11838
1 - 9	168	12809	12110	11804	16321	13568	12761	36615	10299	13477	15020	14423	12075	14143	9931	14018	12053	12152	15247	13114	12293	11689	10938	9322	8831	10982	13917	12727	11865	10286	11444	12220	10062	11941
1 - 10	189	13384	12041	11868	16654	13416	12829	36912	10138	13482	15583	14483	11823	14444	9779	13603	12137	12002	15117	13089	11974	11829	11040	9325	8794	10881	13933	12799	11873	10385	11308	12396	10185	11707
1 - 11	210	13638	12315	11950	17184	13593	12725	37353	10440	13541	15854	14404	11928	15009	9787	13807	11952	11843	14890	12868	11836	11458	10706	9194	8633	10821	13637	12932	12009	10279	11320	12737	9888	11728
1 - 12	231	14361	12162	12081	17753	13364	12780	37325	10528	13555	16583	14329	12014	15294	9801	13730	11679	11960	15004	12613	11870	11409	10734	9123	8657	10877	13232	12808	12311	10084	11277	13133	9934	11877
1 - 13	252	14794	12455	12199	18585	13381	12676	37642	10581	13383	17304	14418	11991	16065	9632	13791	11604	11753	14667	12687	11888	11539	10817	9251	8518	10856	13371	12848	12565	10214	11349	13552	9733	11494
1 - 14	273	15296	12564	12265	19439	13345	13007	37835	10423	13706	18044	14414	12389	16495	9848	13788	11487	11689	14520	12433	11724	11490	10708	9054	8346	10770	13495	12551	12749	9925	11108	14158	9893	11387
1 - 15	294	16242	12539	12551	20161	13393	13016	37675	10462	13735	18952	14448	12300	17385	9748	13831	11572	11531	14548	12544	11651	11367	10558	9001	8474	10713	13371	12472	13209	9835	11152	14550	9755	11467
1 - 16	315	17046	12451	12533	20992	13646	13143	39337	10443	13686	19684	14418	12426	18131	9846	13884	11492	11588	14434	12454	11638	11426	10649	9125	8438	10797	13195	12423	13714	9779	11168	15134	9717	11414
1 - 17	336	17753	12652	12774	21975	13602	13377	40567	10718	13685	20707	14451	12486	19002	9974	13940	11223	11517	14487	12354	11727	11284	10494	8971	8303	10854	13092	12485	14007	9902	11262	15788	9621	11346
1 - 18	357	18639	12864	12733	23099	13753	13383	40877	10685	13978	21862	14732	12596	19890	9912	14048	11338	11628	14428	12348	11413	11294	10411	8966	8107	10695	12975	12305	14762	9578	11056	16384	9579	11345
1 - 19	378	19526	12933	13061	24235	13774	13473	39392	10827	14114	22886	14549	12774	20922	10020	13830	11413	11406	14189	12042	11557	11213	10468	8898	8109	10698	12941	12247	15026	9524	11023	17136	9735	11143
1 - 20	399	20759	13199	13352	25812	13777	13582	40187	10936	14247	24263	14822	13098	22041	10101	14133	11272	11274	14137	12091	11317	11237	10404	8829	8128	10818	12708	12285	15735	9443	10814	18061	9623	11181
1 - 21	420	21789	13167	13477	27134	14096	13891	41292	10910	14244	25678	15002	13234	23231	10006	14202	11265	11214	14186	12143	11264	11149	10443	8798	7979	10782	12754	12081	16198	9568	10928	18929	9527	11149
1 - 22	441	22752	13296	13573	28695	13955	13933	42779	11145	14216	27076	15143	13221	24446	10002	14307	11161	11291	14084	12030	11363	11245	10429	8951	7897	10746	12669	11916	16856	9560	10803	19788	9455	11084
1 - 23	462	24406	13426	14062	30294	14254	13970	43873	11168	14722	28632	15231	13500	26092	10212	14415	11000	11146	13947	11697	11283	11111	10238	8640	7935	10722	12576	12042	17686	9208	10846	20596	9344	11002
1 - 24	483	25617	13633	14258	31650	14449	14432	45219	11187	14689	30078	15273	13770	27275	10492	14395	10982	11066	13766	11818	11185	11012	10338	8805	7843	10815	12554	12113	18339	9411	10740	22006	9391	10930
1 - 25	504	27022	13953	14353	33421	14631	14470	46725	11372	14906	31605	15334	13852	28872	10317	14721	10950	11130	13813	11831	11131	11278	10319	8704	7809	10881	12457	12016	19035	9218	10834	23091	9449	11049
1 - 26	525	28404	14083	14576	35117	14651	14724	48799	11614	15263	33570	15517	14181	30067	10328	14946	10890	11192	13734	11668	11195	10936	10186	8846	7729	10836	12266	11961	19680	9192	10766	24196	9410	10921
1 - 27	546	30198	14079	14958	37069	14892	14760	50517	11653	15296	35233	15739	14504	31997	10422	14967	10834	10962	13756	11704	10915	10904	10305	8715	7639	10891	12163	11841	20736	8951	10859	25440	9370	11037
1 - 28	567	31562	14470	15226	38858	14983	15080	52637	11880	15639	37217	16085	14434	33926	10501	15076	10959	11004	13569	11556	10881	10818	10198	8712	7650	10971	12159	12022	21660	8960	10666	26649	9585	10967
1 - 29	588	33399	14725	15650	41263	15383	15119	54423	12082	15649	38934	15985	14821	35179	10614	15258	10851	10919	13655	11539	10929	10862	10230	8746	7682	11052	12114	11879	22111	8964	10685	27987	9279	10839
1 - 30	609	34696	14833	15572	43454	15686	15558	56755	12214	15936	41176	16266	15288	36989	10584	15360	10728	11010	13441	11474	10947	10848	10194	8722	7721	11133	11973	11906	23206	8966	10654	29285	9316	10943
1 - 31	630	36551	15200	16265	45198	15872	15723	58022	12425	16435	43214	16538	15204	38590	10761	15617	10821	10941	13347	11351	10849	10988	10278	8774	7602	11220	12008	11983	24318	8971	10780	30551	9372	10832
1 - 32	651	38037	15492	16427	47192	15894	16137	48366	12804	16488	45632	16571	15491	40713	10962	15792	10656	10796	13307	11472	10776	10898	10185	8618	7471	11161	12080	11904	24925	8792	10473	31932	9396	10906
1 - 33	672	39824	15869	16550	49693	16151	16046	50572	12860	16729	47419	16721	16092	42382	10887	15950	10762	10728	13399	11592	10753	10780	10143	8481	7581	11326	11795	11718	26014	8935	10466	33793	9429	10946
1 - 34	693	41890	15895	17325	52160	16427	16668	52731	13246	16932	49699	17168	16248	44554	11043	16124	10640	10672	13350	11285	10771	10715	10175	8559	7422	11298	11726	11756	27179	8753	10622	35212	9305	10914
1 - 35	714	43891	16353	17623	54308	16541	16881	54966	13205	17307	52048	17322	16801	46607	11305	16209	10604	10836	13063	11219	10679	10772	10238	8671	7379	11518	11846	11612	28098	8823	10561	36871	9266	10866
1 - 36	735	45805	16548	17922	57075	17132	17153	57739	13505	17834	54665	17647	16929	48759	11260	16552	10686	10507	13036	11260	10550	10804	10160	8651	7468	11355	11600	11737	29452	8682	10657	38457	9282	10739
1 - 37	756	47844	16655	18024	59415	17094	17196	60270	13869	17743	57405	17780	17472	51282	11415	16737	10571	10576	13009	11263	10480	10892	9940	8715	7472	11429	11562	11545	30568	8659	10493	40305	9377	10679
1 - 38	777	49795	17042	18579	62373	17495	17775	63160	13998	18226	59589	18177	17519	53354	11623	17082	10525	10621	13024	11136	10429	10807	10136	8768	7351	11630	11529	11624	31655	8764	10645	41668	9276	10829
1 - 39	798	52069	17468	19019	64801	17834	17791	65186	14322	18370	62020	18265	18026	55795	11769	17315	10453	10512	12911	11104	10538	10722	10069	8542	7225	11863	11484	11497	33085	8816	10626	43768	9272	10773
1 - 40	819	53933	17773	19551	66798	17814	18267	67886	14423	19000	64670	18575	18097	58335	12039	17470	10366	10582	12927	11102	10498	10658	9955	8507	7297	11790	11584	11628	34022	8722	10598	45543	9160	10819
1 - 41	840	56252	18094	19755	69799	18274	18503	70011	14941	18896	66836	18904	18596	60161	11990	17433	10506	10374	12858	10993	10372	10776	9995	8543	7149	11883	11426	11536	35259	8588	10505	47467	9324	11012
1 - 42	861	58581	18220	20234	72598	18702	19006	73255	15055	19508	70085	19063	19051	62636	12058	17883	10325	10456	12960	11104	10444	10859	10001	8656	7223	11883	11437	11673	36891	8471	10541	49379	9211	10781
1 - 43	882	60754	18349	20686	75790	18723	19311	75764	15454	19689	71953	19464	19482	65246	12308	17904	10368	10311	12707	11013	10299	10791	10157	8667	7156	11854	11420	11725	37981	8502	10654	51218	9343	10876
1 - 44	903	63206	18991	21037	77780	19042	19811	78620	15774	20275	74774	19611	19566	67649	12340	18483	10492	10357	12737	11002	10450	10633	9996	8606	7198	12189	11311	11524	39501	8631	10653	53328	9353	10871
1 - 45	924	65538	19428	21434	81744	19601	20048	82033	15805	20685	77683	19857	20085	70167	12479	18445	10395	10327	12727	11058	10252	10761	9974	8519	7186	12222	11402	11574	40374	8545	10562	55183	9258	10845
1 - 46	945	68030	19224	22113	83666	19809	20094	84533	16263	20949	80655	20031	20397	72422	12720	18978	10411	10403	12607	10823	10150	10753	9999	8545	7091	12394	11161	11568	41889	8439	10432	57180	9356	10797
1 - 47	966	70701	19934	22451	87151	19958	20701	88025	16654	21265	83059	20726	20602	75086	12903	18918	10586	10358	12596	10994	10247	10600	10051	8629	6936	12419	11284	11239	43204	8364	10569	59119	9477	11060
1 - 48	987	73573	20318	23113	90119	20155	21047	90751	16904	21774	86026	20742	21284	77575	13034	19227	10389	10333	12679	10948	10045	10675	9905	8531	6938	12602	11022	11457	44825	8407	10448	61109	9131	10944
1 - 49	1008	75349	20426	23230	92567	20860	21551	93162	17070	21925	89929	21355	21855	80740	13227	19750	10277	10345	12666	10750	10129	10874	10021	8624	6937	12690	11201	11530	45898	8264	10612	63107	9312	11017
1 - 50	1029	77831	20921	23982	96105	20985	21730	96989	17432	22642	92975	21569	22096	83088	13366	19868	10308	10203	12434	10975	10219	10714	9944	8363	6959	12856	10979	11441	47435	8475	10658	65015	9353	10836
1 - 51	1050	80614	21275	24143	98710	21048	22161	99517	17635	22880	95686	21997	22405	86737	13359	20125	10371	10417	12523	10841	10049	10609	10062	8561	7058	12713	11134	11459	49078	8398	10686	67984	9443	10958
1 - 52	1071	83860	21359	24718	102351	21605	22514	102149	17783	23222	99286	22307	22888	89092	13535	20267	10435	10240	12453	10813	10010	10655	9951	8572	6866	12896	11001	11291	50289	8330	10700	70093	9407	10820
1 - 53	1092	86726	22147	25210	105220	21735	22843	105650	18392	23613	102129	22049	23119	92992	13898	20515	10179	10177	12338	10819	10020	10639	9982	8523	6849	13080	11193	11270	51513	8385	10761	72395	9547	11134
1 - 54	1113	89151	22573	25943	108742	22170	23086	108889	18532	23950	105763	22864	23809	95694	13945	20847	10328	10324	12443	10786	10112	10634	9883	8595	6896	13137	10823	11257	53378	8329	10642	74417	9514	10918
1 - 55	1134	92281	23052	26487	111831	22718	23587	111508	18947	24294	108711	23107	24237	98357	13979	21211	10339	10209	12311	10945	10108	10796	9939	8487	6629	13028	10802	11603	54947	8360	10511	76359	9355	10970
1 - 56	1155	95107	23336	26857	115548	22877	24203	114698	19218	24861	111779	23384	24610	100925	14126	21511	10247	10364	12225	10751	10028	10693	10048	8408	6809	13379	10894	11182	56230	8095	10711	79147	9382	11049
1 - 57	1176	98046	23781	27394	118791	23136	24604	117219	19404	25533	115178	23790	25043	104250	14524	21767	10342	10193	12278	10761	10035	10671	10125	8648	6899	13651	10999	11307	57296	8281	10759	81997	9405	11010
1 - 58	1197	101311	24022	28086	121772	23689	25111	120465	19945	25754	118169	23958	25282	106966	14825	22238	10341	10086	12187	10787	9927	10632	9994	8533	6750	13762	10974	11276	59234	8266	10641	83788	9446	10997
1 - 59	1218	103896	24472	28565	125547	24103	25705	124203	20255	26286	121291	24174	25687	110314	14652	22381	10288	10017	12300	10729	9886	10640	10086	8646	6735	13635	10906	11271	60717	8255	10840	86504	9634	10990
1 - 60	1239	106715	24595	29193	128827	24467	25603	128230	20766	26772	124975	24569	26378	113277	15275	22824	10174	10177	12231	10675	9975	10724	10154	8538	6687	14149	10784	11453	62240	8234	10772	89291	9462	11218
1 - 61	1260	110047	25166	29852	131840	24767	26277	130907	21040	27129	128522	24994	26740	116390	15162	23281	10122	9912	12105	10620	9973	10669	10250	8505	6656	14099	10600	11408	63984	8186	10836	91911	9581	11182
1 - 62	1281	113050	25568	30367	135244	24966	26609	134373	21426	27666	132056	25483	27208	119430	15335	23503	10195	10076	12261	10428	9922	10738	10124	8493	6702	14225	10713	11332	65192	8074	10686	94308	9537	11186
1 - 63	1302	116078	25961	30679	138143	25424	27011	137428	21403	28033	134766	25687	27446	123075	15531	24185	10047	9933	12033	10741	9774	10557	10109	8622	6634	14380	10562	11307	66806	8260	10876	96916	9529	11279
1 - 64	1323	119333	26534	31334	141932	25743	27728	140503	21910	28669	138136	25693	28086	126498	15772	24319	10015	10173	12004	10571	9750	10635	10138	8572	6614	14288	10680	11518	68495	8106	10704	99693	9592	11285
1 - 65	1344	123053	26838	32135	145810	26088	28146	144200	22355	29063	141883	26093	28541	129478	16015	24854	10276	9953	12228	10566	9710	10687	10199	8548	6580	14557	10571	11151	70112	8091	10717	102127	9723	11186
1 - 66	1365	126417	27048	32762	149255	26297	28497	147224	22709	29239	144949	26438	28844	132793	16303	25212	10102	9923	12166	10631	9750	10838	10176	8612	6588	14786	10551	11257	71332	8229	10967	105130	9683	11355
1 - 67	1386	130041	27969	33362	152384	26984	29023	151652	22914	29959	149057	26913	29619	136034	16174	25643	10029	9910	12238	10546	9692	10861	10098	8423	6541	14786	10424	11358	73323	8147	10924	107981	9737	11267
1 - 68	1407	133893	27930	33894	156813	27031	29160	153444	23318	30547	152491	27343	29976	139266	16531	25997	10266	10041	12010	10587	9830	10933	10063	8635	6516	14901	10471	11439	74944	8085	11009	110925	9869	11388
1 - 69	1428	137091	28604	34215	160174	27822	29712	157346	23874	30676	155903	27357	30353	142490	16669	26308	10122	9953	11957	10627	9638	10930	10098	8462	6410	15111	10445	11376	76434	8131	10851	113644	9714	11384
1 - 70	1449	140853	29122	35185	164625	28440	30521	160645	24121	31427	160183	27647	30618	146360	16828	26584	10200	9961	12025	10505	9893	10836	10291	8620	6646	15084	10511	11093	77856	8140	10880	116441	9753	11533
1 - 71	1470	144032	29355	35752	168487	28559	30989	164387	24575	31981	163132	28231	31176	149255	17279	27057	10144	9934	12070	10598	9733	10847	10255	8560	6509	15354	10324	11299	79553	8042	10816	119582	9806	11585
1 - 72	1491	147277	30015	35985	172488	28926	31279	168565	25172	32391	167531	28351	31716	153303	17403	27541	10152	9728	11912	10800	9555	10825	10353	8639	6554	15400	10483	11433	81077	8123	10886	122538	9798	11493
1 - 73	1512	150711	30639	37043	176197	29202	31839	171878	25153	32952	171271	29342	32838	156336	17289	28059	10162	9781	12046	10558	9570	11071	10427	8598	6535	15560	10388	11273	82845	8008	10944	125735	9815	11595
1 - 74	1533	154864	30829	37842	179967	29468	32353	174949	25502	33292	175742	29364	32913	159925	17881	28192	10157	9967	11977	10726	9711	10857	10321	8696	6559	15849	10431	11362	84091	8110	11074	128906	9899	11588
1 - 75	1554	158203	31365	38231	183712	30061	32779	178541	25670	33630	179241	29737	33150	163676	18063	29118	10151	9727	11949	10673	9601	10830	10460	8636	6461	15991	10291	11318	86159	8026	11039	132248	9900	11786
1 - 76	1575	162060	32003	38991	187620	30230	33296	181224	26147	34370	182590	29805	34034	167563	18211	28954	10158	9922	11852	10522	9778	10854	10196	8617	6532	16098	10472	11462	87680	8068	10969	135206	9859	11647
1 - 77	1596	166223	32370	39201	196367	30685	33939	185161	26430	34873	187075	30527	34221	172031	18487	29321	10295	9855	11914	10568	9572	10686	10384	8544	6460	16236	10405	11440	89759	8047	11065	138306	9877	11751
1 - 78	1617	170002	32853	40163	199849	31016	34170	189698	27094	35183	190655	30716	34729	174527	18714	29973	10369	10052	12121	10628	9407	10913	10417	8648	6371	16419	10440	11437	90783	8076	11055	142083	9984	11889
1 - 79	1638	173488	33126	40811	204401	31710	34765	193036	27459	35572	199104	30981	35397	178916	18824	30295	10251	9847	11761	10644	9432	10836	10594	8623	6418	16451	10367	11440	92451	7984	10978	145177	9975	11837
1 - 80	1659	177589	34119	41785	208628	32071	35169	197104	27722	36260	203060	31547	35699	182285	18974	30584	10214	9878	11872	10686	9399	10780	10455	8545	6451	16465	10376	11462	94414	7988	11236	149023	9990	11929
1 - 81	1680	182682	34865	42517	211960	32491	35973	200189	28212	36860	207273	32148	36574	186472	19144	31025	10190	9759	11922	10783	9596	10956	10507	8571	6328	16726	10294	11380	95869	8036	11066	152476	9958	12028
1 - 82	1701	187033	35070	43106	216742	32826	36565	204298	28708	37346	211662	32283	36806	189654	19323	31143	10335	9759	11853	10690	9527	10958	10564	8592	6360	16688	10366	11354	97403	8169	11096	155964	10066	11996
1 - 83	1722	190871	35332	44130	221823	33275	36485	208822	29227	38298	215604	32347	37453	193846	19813	31674	10432	9756	11876	10769	9517	10917	10621	8640	6401	16906	10233	11383	99280	7899	10975	159991	9942	12067
1 - 84	1743	195359	35534	44515	225128	33877	37317	218056	29472	38466	220251	32804	37898	197463	19925	32128	10396	9814	11577	10783	9606	10884	10660	8854	6570	17176	10156	11401	100774	8188	11005	163914	10127	12084
1 - 85	1764	198938	36540	45469	230479	34150	38007	222310	29894	39500	225182	33303	38516	201753	20361	32168	10268	9957	11781	10775	9483	10908	10523	8835	6466	17193	10420	11526	101739	8018	11141	166877	10029	12137
1 - 86	1785	202461	37239	46282	234855	34529	38260	226415	30423	40156	229910	33357	39113	210497	20334	32822	10391	9874	11685	10722	9722	10948	10644	8540	6482	17313	10317	11525	103695	7992	11189	170952	10067	12216
1 - 87	1806	207807	37609	46852	239570	35017	38868	231224	30956	40341	233324	33824	39321	214141	20697	33170	10426	9817	11943	10693	9403	10974	10677	8730	6458	17587	10169	11481	104722	8035	11287	174762	10099	12359
1 - 88	1827	217325	38071	47566	244216	35494	39420	234936	31105	40660	237957	34359	40103	219384	21072	33790	10338	9841	11774	10717	9504	10964	10803	8679	6560	17580	10345	11472	105902	8125	11255	178591	10097	12447
1 - 89	1848	221606	39162	48376	248280	35741	39958	238960	31577	41624	242740	34728	40714	223313	21058	34182	10463	9666	11912	10635	9468	10965	10594	8801	6517	17797	10352	11621	107779	8018	11328	183052	10072	12591
1 - 90	1869	225819	39469	49492	253767	36393	40351	244284	31729	41643	247576	34793	41307	228149	21509	34669	10532	9886	11796	10721	9486	10881	10769	8740	6679	17732	10271	11566	109696	7986	11345	186404	10276	12513
1 - 91	1890	230886	39485	49443	257357	37093	40849	248131	32161	42332	251207	35241	41880	232457	21467	35440	10433	9853	11923	10869	9475	10996	10866	8909	6435	17944	10230	11693	111552	7985	11451	191724	10333	12657
1 - 92	1911	236237	40541	50793	263006	37426	41624	252182	32988	43274	255908	35667	42249	236332	21721	35645	10546	9828	12025	10791	9534	11111	10896	8760	6626	18179	10085	11626	114105	8023	11299	195301	10317	12668
1 - 93	1932	241100	40902	51092	267653	37936	42452	256856	33243	43781	260608	35909	43086	240870	22159	36062	10583	9908	11741	10810	9362	11041	10954	8753	6712	18264	10302	11768	116145	8117	11431	197840	10263	12810
1 - 94	1953	246736	41618	52457	271744	38479	43171	261923	33865	44379	265946	36239	43530	245883	22289	36451	10546	9820	11821	10938	9453	11062	10944	8734	6726	18506	10096	11653	118894	8110	11502	202828	10410	12617
1 - 95	1974	251559	42112	52958	277312	38825	43492	267829	34309	44902	268927	36739	44038	249039	22550	36818	10550	9763	11833	11032	9388	10899	10914	8756	6654	18551	10164	11694	120291	7946	11644	206127	10225	12714
1 - 96	1995	256233	42801	53766	282528	39251	44291	272882	34821	45602	274318	37083	44706	254241	22634	37362	10571	9688	11839	10901	9367	10942	11074	8896	6555	18626	10052	11599	122543	7991	11593	215699	10428	12587
1 - 97	2016	262437	43586	54787	288272	39669	44909	277204	35493	46143	280360	37409	45377	258942	22985	37794	10464	9707	11827	11040	9641	10994	11004	8722	6655	18689	10166	11601	125485	7912	11632	219628	10213	12698
1 - 98	2037	266813	44276	56231	291415	40281	45312	281282	35749	46518	284790	37609	46201	263616	23232	38342	10624	9777	11892	10954	9392	11112	11160	8889	6734	18954	10046	11795	128427	8119	11586	223706	10424	12877
1 - 99	2058	272056	44656	56694	296197	40672	45869	287947	36239	47258	289424	38330	46876	269374	23520	38479	10778	9868	11965	10899	9361	10964	11147	8741	6724	18897	10201	11641	130638	8051	11771	227336	10592	12798
1 - 100	2079	278626	45338	57490	303174	41216	46759	293285	36821	47916	294829	38553	47137	273925	23902	39293	10704	9810	11810	11044	9558	10941	11044	8807	6641	19100	10093	11753	133138	8023	11716	230994	10456	12816
1 - 101	2100	283260	46225	58116	306859	41693	47120	298731	36961	48568	299814	39012	47863	278057	24087	39860	10932	9870	11761	11013	9572	11071	11343	8984	6705	19159	9958	11676	135369	7986	11698	236386	10656	12916
1 - 102	2121	288611	46778	59643	313538	42396	48045	304664	37699	48959	304556	39583	48406	281959	24280	40050	10797	9863	11731	11094	9303	10914	11378	8779	6849	19256	10219	11869	137940	7990	11790	239529	10588	12895
1 - 103	2142	293799	47550	60080	318361	43163	48934	309487	38204	49779	308918	39942	49037	287432	24723	40905	10820	9845	11725	11252	9384	11187	11272	9008	6774	19175	10085	11896	140559	7900	11881	242685	10629	12997
1 - 104	2163	298934	48109	61028	324023	43303	49405	315055	39151	50357	314594	40407	49927	291876	24766	41054	10780	9884	11826	11076	9350	11092	11178	9029	6800	19174	10066	11794	143068	8055	11900	247142	10693	12866
1 - 105	2184	302835	48618	61898	330065	43917	49735	320894	39088	51022	317697	40728	50083	297416	25030	41668	10886	9796	11742	11048	9534	11130	11463	9090	6829	18967	10006	11912	145802	8051	11694	251085	10533	13185
1 - 106	2205	308539	49681	62270	335064	44572	50588	325798	39743	51744	324768	41280	51074	302673	25294	42050	10864	9714	11790	11408	9456	11235	11474	8836	6923	19105	10132	11905	147740	8014	11959	254783	10761	13161
1 - 107	2226	312197	50036	63647	340090	45010	51147	331014	40295	52280	331474	42050	52138	306534	25467	42621	10900	9698	11774	11133	9476	11130	11418	8923	6930	19179	10161	12012	150288	8095	11867	259281	10714	13114
1 - 108	2247	318035	51248	64813	346688	45324	52239	333588	40871	53376	336785	42076	52220	312644	25999	43185	10806	9718	11698	11251	9344	11124	11728	8859	6941	19177	10131	11917	153245	8052	12055	263630	10609	13089
1 - 109	2268	323522	51680	66130	351782	46576	52411	338045	41386	53944	342285	42513	52696	318198	26279	43721	10970	9835	11796	11380	9422	11177	11514	8984	6741	19138	10121	11835	155736	8035	11943	266583	10745	13010
1 - 110	2289	327776	53535	67369	358217	47073	53186	343166	42323	54220	348273	42877	54012	324484	26522	44210	11076	9639	11923	11349	9366	10996	11482	8987	6906	19290	10027	11876	158204	8066	12039	270810	10884	13346
1 - 111	2310	333791	53843	68145	363934	47799	54037	347379	42451	55375	353191	43219	54417	330689	26733	45163	10974	9768	11744	11329	9586	11224	11657	9059	6910	19259	10268	12040	160819	8135	12115	275565	10789	13439
1 - 112	2331	337814	54592	69139	368743	48074	55128	351199	43178	55796	360113	43803	55181	335471	26950	45393	10874	9804	11763	11460	9399	11113	11753	9117	7164	19557	10021	11923	162263	7998	12156	280875	10914	13196
1 - 113	2352	344087	55103	70789	376018	48984	55916	355900	44115	56319	364895	44115	55913	340090	27154	45787	10890	9726	11740	11330	9429	11392	11698	9026	6982	19698	10055	11946	165392	8055	12318	285048	10973	13326
1 - 114	2373	348124	56415	71631	382791	49651	56329	360804	44135	57330	370653	44616	56480	345496	27391	46462	10988	9720	11788	11536	9432	11092	11747	9167	7076	20089	9961	12065	167717	8131	12151	287947	11120	13371
1 - 115	2394	352784	56751	72739	388319	50380	57093	365844	45219	58059	375869	44752	57090	351199	27790	47399	10896	9766	11840	11535	9500	11267	11687	9126	6987	20309	10104	11983	170469	8141	12127	293596	10958	13388
1 - 116	2415	357661	57472	73208	394564	51157	58278	368905	45477	58455	381911	45510	58095	355575	27774	47590	11030	9757	11664	11713	9444	11278	11912	9124	7084	20407	10067	12072	172735	8161	12365	297281	10965	13393
1 - 117	2436	362443	58689	74648	400904	51542	58739	373525	46225	59444	386652	46164	59096	362498	28350	47869	11040	9861	11836	11633	9423	11333	11928	9109	7098	20435	9933	12130	175716	8212	12256	301359	10993	13457
1 - 118	2457	368011	59389	76009	405889	52256	59976	377467	46725	60274	393561	46694	60196	365044	28251	48244	11104	9784	11830	11744	9482	11404	11897	9168	7123	21109	10097	11995	177482	8257	12247	305992	11175	13870
1 - 119	2478	372753	60323	76890	413679	52796	60333	382331	47808	60887	398303	47008	60764	371222	28723	49233	11126	9981	11794	11718	9635	11394	11854	9285	7156	21269	10068	12051	180786	8329	12252	309555	11134	13815
1 - 120	2499	378822	61266	77528	419572	53623	61020	385189	47954	61302	403546	47537	61226	377860	29253	49631	11060	9674	11855	11903	9492	11192	11987	9186	7265	21427	10192	12083	183561	8304	12471	313714	11073	13686
1 - 121	2520	384268	62411	79600	426346	54169	61699	388427	48267	62669	408653	47930	62029	381545	29225	50713	10990	9836	11816	11862	9411	11344	12034	9225	7272	21786	10080	11885	186433	8367	12345	318591	11314	13733
1 - 122	2541	390676	62869	80536	433079	54921	62889	392166	49116	63471	414167	48223	62671	386138	29525	50903	11288	9837	11857	11866	9431	11303	12135	9152	7154	22122	10031	12031	189068	8282	12223	323779	11208	13953
1 - 123	2562	396203	63876	81552	439663	55758	63404	396339	49574	63750	418583	48670	63625	392518	29812	51949	11310	9704	11868	11864	9591	11347	12105	9322	7172	22666	10138	12195	191076	8350	12504	329009	11302	13788
1 - 124	2583	399265	64984	82694	447574	56325	64384	400335	50383	64370	424327	49202	64105	397436	30084	51882	11270	9854	11816	11771	9576	11420	12275	9135	7214	22561	10110	12153	193972	8437	12503	331556	11325	13976
1 - 125	2604	405402	65290	82984	452492	57392	65034	403722	50986	65402	429841	49532	65201	401879	30199	52344	11212	9930	11780	11890	9605	11458	11963	9300	7249	22839	10030	12118	196100	8578	12433	337923	11331	13965
1 - 126	2625	410333	66118	84219	460268	57583	65700	409601	51890	66419	434298	49876	65873	406337	30395	53214	11225	9746	11722	11866	9640	11430	12206	9347	7336	23075	10019	12127	198306	8543	12545	341526	11201	13967
1 - 127	2646	416836	67420	85699	465240	58023	66692	414384	52259	66950	440110	50679	67166	411335	30709	53889	11298	9864	11818	11991	9548	11401	12297	9287	7281	23259	10083	12238	200981	8547	12535	346593	11589	14030
1 - 128	2667	422607	68327	86089	471878	58811	67286	417798	52717	67442	447249	50782	68143	416551	30956	53995	11269	9794	11887	11995	9457	11528	12264	9175	7395	23454	10182	12194	204334	8521	12466	350942	11351	14090
1 - 129	2688	427619	68875	87435	478042	59460	67863	421171	53658	68337	452519	51469	68631	421889	31441	54658	11452	9910	11814	11984	9517	11412	12227	9274	7332	23964	10099	12260	212990	8570	12596	356862	11559	14031
1 - 130	2709	433092	69651	88933	484531	59862	68785	425357	53887	69296	457071	51897	69578	426820	31605	55448	11415	9849	11854	12039	9435	11575	12477	9350	7440	24062	10143	12279	215889	8513	12774	360479	11586	14117
1 - 131	2730	439040	70861	90076	488839	61066	69601	429042	54510	69864	463289	52176	70500	432727	32250	55987	11496	9768	11844	11923	9530	11508	12544	9335	7482	24364	10208	12344	218625	8769	12790	364042	11438	14123
1 - 132	2751	446111	72072	91573	495870	61397	70235	432794	55461	70621	468370	52687	71249	436899	32346	56711	11272	9866	11975	12005	9554	11604	12619	9245	7483	24669	10275	12414	220888	8737	12795	369840	11507	14478
1 - 133	2772	450419	72815	92141	501303	62542	71285	437387	55850	71355	472962	53368	72103	442020	32534	57504	11476	9904	12009	12051	9474	11384	12437	9396	7518	24890	10201	12393	225182	8674	12671	374677	11591	14147
1 - 134	2793	457681	73756	93703	508781	63250	72209	440652	56528	72474	478977	53909	72582	447182	33188	58247	11487	9839	12052	12050	9648	11487	12529	9367	7487	25144	10261	12351	227960	8788	12929	378998	11615	14357
1 - 135	2814	462436	74703	94692	514674	63430	72719	445244	57085	73515	485128	54503	73118	451598	32983	58374	11533	9874	12094	12239	9538	11545	12654	9274	7546	25434	10273	12593	229843	8836	12928	383862	11607	14479
1 - 136	2835	468464	75572	95753	519443	64553	73641	449403	58604	74481	489896	54729	74397	456624	33591	58939	11436	10076	12147	12246	9568	11521	12617	9509	7648	25480	10244	12449	232796	8815	12791	389308	11785	14574
1 - 137	2856	474263	76691	96759	525525	65218	84771	455486	58882	75384	494177	54841	75004	462842	33630	59503	11694	9849	12052	12170	9650	11688	12712	9365	7651	25773	10123	12569	235600	8901	12855	393575	11670	14441
1 - 138	2877	480359	77427	97845	531053	65950	85182	458900	59608	75704	500287	56035	75990	467177	33895	60132	11421	10051	12168	12349	9649	11574	12633	9398	7708	26025	10256	12423	238432	8815	12978	398073	11794	14636
1 - 139	2898	486699	78369	99481	535970	66193	85924	463167	59647	76937	508998	56242	77507	472447	34447	60812	11646	9768	11933	12254	9522	11675	12840	9545	7595	26210	10175	12706	241426	9080	13017	403722	11870	14779
1 - 140	2919	492429	78994	100539	543286	67264	86831	467096	60616	77560	514688	56836	78150	478124	34574	61676	11637	9854	11909	12247	9579	11607	12851	9306	7680	26294	10175	12690	244216	8996	13208	407271	11989	14893
1 - 141	2940	496846	80139	101245	548475	68083	87317	471201	61249	78561	519497	57706	78540	484545	34755	62404	11666	9894	11980	12345	9729	11582	12802	9300	7767	26801	10307	12532	246953	8971	13129	411932	11810	14703
1 - 142	2961	506343	81551	103073	555018	69106	88705	475685	61927	79152	525512	57769	79414	488894	35267	63289	11626	9915	11931	12381	9726	11665	12843	9500	7713	26763	10171	12464	250434	9169	13277	417432	12131	14617
1 - 143	2982	512601	82263	104060	559394	69257	88829	480101	62370	80288	531717	58322	79966	494109	35630	63518	11733	10040	12031	12434	9801	11670	13080	9522	7783	26938	10249	12752	253198	9207	13160	423027	12128	14932
1 - 144	3003	517682	83695	105376	565409	70306	90513	484748	63653	81325	538111	58888	81471	499406	35991	64432	11924	9921	11953	12498	9769	11802	13090	9507	7739	27169	10246	12693	257154	9039	13102	427674	11955	14842
1 - 145	3024	523114	84326	106747	572440	70948	90979	488731	64037	82061	543313	59738	81847	505950	35961	64887	11899	10029	11987	12598	9788	11802	13192	9514	7756	27369	10355	12811	259606	9182	13066	433160	12162	14961
1 - 146	3045	529224	85768	108268	579132	71499	92181	494069	64861	82910	550520	59545	82950	510190	36393	65010	11769	9735	12082	12602	9952	11717	13165	9525	7682	27569	10482	12668	261570	9198	13278	438376	12177	14863
1 - 147	3066	535578	86281	109159	584700	72253	92877	500206	65380	83681	554815	60125	83814	516246	37109	65971	11933	9961	11951	12585	9628	11915	13256	9669	7893	27981	10389	12710	265201	9317	13386	443456	12165	15039
1 - 148	3087	539818	87297	110273	589279	72798	93640	502834	66161	84316	561602	61175	84738	520242	36821	66875	11978	10070	12110	12607	9692	11824	13330	9493	7880	28038	10478	12692	267910	9337	13304	447385	12152	15108
1 - 149	3108	546104	88866	111362	594170	73857	94415	508009	67053	85700	568782	61727	85788	525390	37419	67143	11760	9897	11912	12717	9759	11903	13234	9509	7957	28033	10289	12827	271067	9424	13325	453589	12242	15002
1 - 150	3129	553108	89112	113114	600090	74819	95826	511924	67450	86397	577059	62559	87126	532963	37737	68151	11963	10005	12085	12719	9897	11738	13212	9692	8001	28503	10352	12838	273925	9311	13456	458114	12120	15286
1 - 151	3150	558053	90655	113934	606769	75365	96423	517411	68158	87537	581733	62721	87835	537759	38288	68407	12056	10065	12081	12783	9861	11758	13473	9720	8118	28560	10349	13004	277041	9389	13506	462802	12417	15141
1 - 152	3171	564813	91805	115317	612580	76291	97423	519660	68800	87846	588236	63192	88406	544505	38500	69596	12232	10107	11972	12730	9776	11948	13528	9562	7917	28628	10364	12833	280496	9493	13454	468898	12503	15317
1 - 153	3192	573144	93168	116783	618202	76954	98259	524875	69703	88819	594156	63642	89419	549247	38763	70366	12134	10012	12094	12850	9743	11855	13434	9715	8028	28985	10449	12920	284384	9553	13591	474344	12419	15367
1 - 154	3213	578793	93804	118554	623459	77503	99008	529116	70647	90006	598478	64392	90477	555587	39417	70787	12068	10028	12218	12890	9921	11915	13567	9632	8056	29009	10298	12950	286944	9584	13387	478503	12345	15342
1 - 155	3234	584036	95177	119784	630476	78916	100413	533044	71178	91093	604791	64948	91674	560477	39509	71062	12056	10127	12120	12862	9813	11892	13537	9660	8143	29252	10483	13047	289627	9629	13593	484721	12631	15423
1 - 156	3255	590485	96409	121213	640163	79579	101493	538856	71696	91882	612093	65256	92237	566235	39780	71559	12019	10200	12167	12947	9785	12125	13641	9838	8223	29566	10432	12955	292648	9629	13608	489774	12433	15377
1 - 157	3276	595700	96819	122141	644281	80255	102667	542378	72729	92472	618406	66103	92953	571695	40052	72717	12171	10058	12110	12894	9907	11980	13673	9793	8123	29425	10508	13033	294910	9561	13809	494489	12610	15549
1 - 158	3297	602718	98366	123387	650513	81209	104079	547079	73501	93913	624041	66838	94263	577561	40664	73748	12225	10003	12312	13177	9640	12017	13589	9920	8169	29700	10457	13116	299286	9701	13666	500409	12528	15545
1 - 159	3318	608923	99305	124895	657340	82019	104652	552552	74458	94649	631425	66853	95681	582776	40591	73923	12349	10076	12104	13097	10042	11928	13811	9894	8300	29934	10244	13184	301819	9795	13598	502847	12650	15409
1 - 160	3339	616252	100589	125698	662841	82724	106279	556508	75128	95998	637453	68412	96676	589198	41148	74329	12366	9991	12142	13321	9856	12096	13837	9968	8063	30314	10554	13018	304922	9917	13696	509770	12624	15696
1 - 161	3360	620289	101706	127432	669208	83328	107250	560383	75881	96393	646069	68649	97527	595457	41415	75282	12282	10163	12392	13031	9860	12101	13946	9862	8128	30300	10707	13122	308241	9727	13790	515094	12566	15689
1 - 162	3381	626331	103165	128912	674491	84075	108238	565463	76699	97637	652301	69209	98317	601444	42063	76079	12162	10151	12137	13186	9858	12121	13902	9903	8132	30506	10694	13064	311275	9801	13813	518996	12637	15820
1 - 163	3402	632928	104039	130684	681997	85146	108463	567170	77451	98374	657950	70310	99680	609153	42423	77630	12382	10120	12142	13247	9874	12150	14072	9907	8362	30786	10571	13242	314784	10103	13829	526027	12714	16041
1 - 164	3423	641395	105516	131656	687632	85900	110017	573713	77693	100364	664534	70709	100571	614206	42814	78149	12287	10376	12276	13314	9893	12147	13994	9879	8417	31029	10517	13243	318171	9879	13798	531161	12916	15814
1 - 165	3444	647519	106182	133776	693498	86537	111697	579200	78232	100730	670563	70972	101400	620641	42825	78630	12464	10316	12312	13449	9926	12080	14121	9908	8277	31071	10529	13210	320813	9904	14004	535916	12685	16051
1 - 166	3465	654821	107948	134969	701640	87298	112299	582316	79517	101440	676808	72240	102115	627645	43401	78937	12454	10113	12285	13390	9981	12125	14050	9927	8276	31397	10800	13154	323590	10113	14020	543110	13011	16010
1 - 167	3486	660605	108345	135728	709335	88646	113929	586285	80403	103139	685465	72612	103532	633253	43683	79509	12400	10214	12339	13380	9790	12269	13957	9918	8470	31516	10695	13280	327505	9979	14125	548231	12921	16057
1 - 168	3507	667027	110163	137988	715309	89778	114729	591988	80910	104233	691290	72992	103577	639363	44394	80726	12347	10341	12199	13589	9924	12194	14190	10053	8458	31625	10560	13482	330363	10112	14113	553352	12802	16178
1 - 169	3528	674207	110606	139276	722462	89797	115342	596418	82037	105262	695896	73882	105236	645094	44199	81277	12603	10140	12293	13580	10071	12284	14393	10173	8545	31853	10577	13410	333493	10152	14168	559922	13078	16193
1 - 170	3549	680344	112020	140122	728328	91324	116668	601756	82978	106706	702724	74597	105902	650960	44922	82072	12514	10200	12292	13536	10065	12105	14371	9887	13810	31865	10663	13339	337381	10082	14077	565016	13080	16246
1 - 171	3570	685031	112899	142192	735305	91690	118279	605725	83343	107024	710920	75465	107142	656704	45243	82625	12660	10195	12330	13664	10023	12069	14399	10001	13770	32150	10736	13440	339535	10132	14265	570895	12909	16093
1 - 172	3591	692469	114029	143713	742052	93131	119632	610237	84619	108309	719346	76086	108746	662163	45589	83472	12562	10258	12282	13596	10014	12307	14323	9924	13776	32615	10803	13562	343640	10151	14174	577479	13115	16348
1 - 173	3612	698727	115196	144672	749259	94308	120425	611402	85332	109491	726391	76760	109799	669980	46628	84379	12797	10238	12502	13822	9913	12295	14373	10134	13794	32630	10737	13539	346254	10225	14376	581543	13011	16506
1 - 174	3633	705515	116727	146216	754664	94872	122092	616523	85996	110540	730198	77222	110794	677512	46540	85445	12582	10175	12335	13786	9939	12392	14647	10014	13693	32782	10838	13518	349709	10351	14416	588425	13196	16477
1 - 175	3654	713453	118141	147875	762562	95443	122201	620519	87160	111536	736484	78159	111757	683568	46726	86127	12723	10184	12402	13579	9912	12311	14505	10056	13644	33214	10716	13550	353787	10470	14260	594630	13134	16459
1 - 176	3675	719902	118833	149931	768889	96372	123146	624841	87621	112789	743081	78672	112681	689055	47253	86748	12797	10198	12417	13715	10158	12208	14610	9997	13679	33271	10910	13572	356320	10429	14321	602149	13177	16631
1 - 177	3696	726526	120401	151161	778426	97282	125326	630124	88810	113715	751223	79640	113538	695896	47709	87027	12996	10282	12478	13735	10092	12314	14637	10162	13694	33380	10892	13675	359260	10357	14235	607324	13174	16618
1 - 178	3717	732189	121679	152421	785118	98756	126493	633673	89541	114989	755585	80263	114878	702331	48038	87268	12848	10256	12494	13913	10168	12464	14620	9990	13819	33643	10976	13563	364299	10552	14301	611266	13142	16684
1 - 179	3738	740020	122686	153803	793369	99204	127115	638022	90421	117003	761627	80577	115905	709619	48681	88514	12812	10189	12492	13893	9992	12527	14772	10258	13765	33829	10975	13566	365464	10575	14702	616238	13484	16637
1 - 180	3759	744720	123775	154640	799384	100007	128233	644498	91406	117788	769227	81641	116745	714822	49016	89082	12971	10375	12468	14083	10156	12498	14742	10329	13649	33914	10754	13517	370287	10450	14473	625193	13326	16670
1 - 181	3780	750939	124905	156760	807512	101180	129991	646448	91891	118912	775893	82551	118193	721649	49266	90070	13097	10295	12555	14155	10075	12456	14829	10170	13896	33945	10816	13729	372265	10590	14424	630747	13512	16736
1 - 182	3801	758972	126589	158433	814367	102031	131241	650309	92699	119960	784549	83204	119201	729629	49375	91352	12974	10351	12603	13997	10129	12532	14914	10306	13702	34186	10927	13728	375462	10532	14486	636424	13300	16904
1 - 183	3822	765190	127608	159902	821655	102922	131952	656243	93498	121455	793938	84159	120942	733869	49907	91876	12916	10424	12596	13979	10202	12448	15003	10255	13575	34240	10956	13741	379540	10780	14573	642913	13583	16843
1 - 184	3843	771287	128860	161705	829865	104029	133769	659589	94766	122452	800589	85259	121045	741537	50987	92501	12921	10366	12556	14164	10122	12458	15158	10267	13711	34620	10990	13926	382683	10694	14566	648250	13645	16816
1 - 185	3864	778291	130060	163168	835731	104420	134342	662380	95273	123023	803665	85163	122624	750437	51153	93706	12936	10370	12569	14197	10025	12554	15051	10260	13681	34734	10986	13947	386341	10856	14721	653222	13505	17007
1 - 186	3885	785132	131741	165322	843710	105692	135365	668639	96156	124668	811630	86373	123862	755748	51682	94428	13228	10470	12564	14221	10204	12519	15103	10416	13697	35636	10914	13876	391001	10826	14869	659725	13641	17008
1 - 187	3906	795970	132531	166651	849901	106108	136700	671552	97139	126131	819285	86774	124195	763687	52181	95158	13080	10442	12610	13977	10140	12653	15163	10586	13864	35164	10970	13661	394076	10716	14786	665699	13595	17121
1 - 188	3927	801226	134010	168363	858490	107490	137796	676402	97843	127008	825720	87448	125798	768686	52406	96114	13372	10502	12683	14200	10239	12725	15233	10449	14026	35610	11127	13993	397246	10943	14802	673841	13862	17216
1 - 189	3948	809639	135732	169310	867499	108677	139439	680601	99095	128146	832818	88004	126833	773996	52835	96657	13369	10363	12597	14229	10267	12693	15297	10256	14082	35424	10882	13842	399292	11099	14784	678867	13841	17098
1 - 190	3969	814665	136526	171499	875072	109780	140732	683311	99826	129815	838657	89336	128529	780499	53211	97399	13276	10562	12581	14332	10332	12639	15409	10423	14010	36164	11146	14052	403776	11002	14879	684760	13738	17411
1 - 191	3990	820775	137671	172771	882171	110790	141893	688161	100719	130792	847084	90016	129553	786649	54223	98292	13330	10320	12758	14499	10224	12649	15120	10154	13913	36061	10978	13974	407244	10961	15053	691900	13892	17272
1 - 192	4011	826709	139337	174434	890936	111734	142836	695625	101847	132711	851595	90329	130503	795292	54476	99088	13611	10467	12765	14331	10206	12635	15245	10512	14024	36507	11052	14093	409791	11102	14802	698037	13857	17346
1 - 193	4032	835298	140231	175627	897236	113110	144371	698890	102575	134358	859154	91818	130998	799289	54762	99792	13441	10452	12801	14434	10409	12759	15475	10439	14167	36212	11056	14203	413611	11160	14937	702981	14121	17558
1 - 194	4053	840039	141648	177166	903942	113947	145202	703239	103799	134952	866863	92401	133385	805670	55481	100096	13338	10544	12609	14739	10259	12736	15478	10436	14143	36658	11168	14021	416321	11277	15007	708549	14053	17626
1 - 195	4074	847233	142894	178706	912680	114639	146730	706517	104185	136761	877375	93352	133567	812335	55528	101506	13589	10573	12961	14671	10302	12643	15594	10592	14063	36547	11129	14195	420155	11100	15169	716041	13901	17663
1 - 196	4095	854372	144316	181197	918505	115385	147935	711516	104830	137718	882171	93586	135317	818878	56334	102426	13481	10492	12829	14508	10430	12843	15731	10511	14031	37173	11080	14085	424314	11172	15035	720403	13971	17549
1 - 197	4116	861633	145278	182510	927162	116498	149324	714537	106644	139388	890056	94789	135502	825869	56763	103519	13629	10636	12804	14787	10297	12797	15785	10407	14200	37061	11181	14269	426617	11309	15271	725578	13937	17711
1 - 198	4137	868610	147061	184420	935683	117649	150705	719360	107156	140048	895149	94993	137236	833997	57131	104408	13588	10615	12742	14520	10251	12827	15909	10665	14215	37287	11333	14363	431629	11275	15251	732799	14043	17682
1 - 199	4158	875709	148899	186368	942307	118146	152057	724941	108138	141713	902560	96685	138522	841556	57860	105003	13590	10595	12627	14716	10328	12800	15886	10584	14418	37413	11171	14166	435274	11436	15139	740412	14322	17694
1 - 200	4179	886452	149905	188053	949135	119005	153042	727949	108989	142819	909252	97247	139147	844875	58391	105833	13637	10565	12873	14864	10374	12806	15662	10597	14077	37670	11207	14239	438322	11415	15224	743190	14216	18048
1 - 201	4200	892481	152094	189470	958253	120134	154298	732203	109700	143796	914251	98563	141284	853478	58620	106965	13826	10708	12966	14717	10390	12911	15893	10646	14226	37580	11286	14441	441234	11622	15365	750735	14309	18047
1 - 202	4221	896978	153449	191358	966286	121656	155689	736402	110504	145623	920144	98946	142481	858856	59112	107697	13886	10734	12863	15022	10467	13107	15918	10657	14396	38113	11438	14342	444337	11324	15458	758864	14434	17876
1 - 203	4242	904985	154521	193059	973236	122303	156948	740995	111808	146950	926958	99424	142868	866348	59684	108637	13848	10694	12880	14787	10439	12944	16037	10761	14298	38361	11187	14301	448767	11615	15537	763253	14269	17970
1 - 204	4263	912354	155422	194073	981879	123972	158168	746658	113171	147523	936198	100070	143907	872458	60291	108763	13927	10681	12932	14915	10293	12940	15983	10672	14318	38359	11317	14262	452980	11453	15475	769309	14382	18125
1 - 205	4284	919277	156879	196639	990942	124896	159802	751277	114489	149414	942186	101123	145618	878974	60778	109846	13800	10611	13006	14980	10536	13077	16168	10751	14255	38874	11331	14598	456272	11489	15409	776448	14310	18160
1 - 206	4305	925969	158728	197515	997702	125749	160954	757089	114956	150794	949623	101485	146536	887495	61213	111549	13773	10767	12914	15081	10619	13024	16095	10775	14468	38949	11400	14445	460201	11561	15326	781203	14500	18190
1 - 207	4326	932337	159788	203737	1004842	126594	162727	759961	115855	150942	955841	102723	147476	891803	61906	111553	13960	10723	13013	15265	10503	13067	16059	10817	14243	39260	11240	14560	464278	11847	15525	787327	14410	18166
1 - 208	4347	940519	160809	201450	1011940	128371	163749	763998	116736	152454	964078	103637	149970	899200	62434	112953	13994	10596	12930	15164	10716	13089	16206	10858	14460	39854	11379	14400	466663	11611	15499	793477	14430	18464
1 - 209	4368	946155	162924	202313	1018768	128704	164883	764825	117958	153512	973547	104514	150155	904050	63021	113463	13954	10768	12940	15250	10592	13057	16298	10805	14464	39600	11542	14564	471743	11739	15694	799262	14561	18464
1 - 210	4389	953498	163284	204748	1027439	129729	165750	769485	118496	155471	979684	105709	151637	911948	63513	114213	14139	10589	12912	15302	10646	13152	16252	10907	14411	39874	11375	14545	474276	11760	15720	807336	14758	18446
1 - 211	4410	960962	165431	206631	1034713	131504	167802	777559	119984	156138	987759	106038	153061	918898	64271	115556	14074	10713	12952	15298	10619	13297	16213	10702	14476	39832	11509	14726	477947	11832	15558	811712	14759	18420
1 - 212	4431	966652	167055	208594	1041216	132550	168498	780675	120890	157316	990644	107143	153827	928977	64699	116224	14096	10504	13164	15331	10556	13117	16410	10895	14393	40355	11484	14494	484084	11810	15803	819163	14574	18510
1 - 213	4452	973371	168033	209331	1050008	133664	170179	785200	122002	158396	999057	107518	155102	933840	65168	117321	14041	10789	13227	15323	10675	13284	16457	11040	14372	40317	11474	14835	486509	11916	15863	825882	14824	18439
1 - 214	4473	984643	170112	211655	1055305	134518	170758	788654	122513	159399	1006969	108294	156645	937999	65749	117990	14123	10815	13124	15507	10737	13067	16596	11071	14494	40642	11512	14927	490208	11865	16046	830163	14720	18674
1 - 215	4494	992812	170940	219018	1063827	135861	172730	792041	124023	161052	1012076	109683	157577	943865	66718	119332	14169	10750	13047	15316	10674	13141	16499	11041	14346	40834	11606	14911	494773	11934	15954	837289	14951	18736
1 - 216	4515	999098	172852	221010	1071359	137276	174605	797352	124838	161852	1019500	110463	158528	953484	66895	119981	14460	10954	13154	15542	10587	13296	16549	11116	14726	40966	11623	14886	498295	12135	15941	845715	15046	18867
1 - 217	4536	1005627	174883	218340	1077252	138131	176349	801660	125495	162604	1027235	110757	160354	958659	67655	121038	14258	10881	13103	15686	10533	13173	16723	11029	14484	41080	11471	15016	501980	12042	16033	853641	14862	18952
1 - 218	4557	1015612	175576	224315	1088659	139218	177085	804965	126145	164314	1033372	111889	160884	966422	68100	122026	14427	10935	13196	15436	10716	13424	16667	10988	14519	41834	11733	14897	505150	13959	16090	857759	15054	19002
1 - 219	4578	1021315	176840	226266	1095202	140794	178327	808772	127635	166416	1041108	112333	163015	973182	68899	122875	14351	11044	13102	15631	10779	13385	16911	10876	14567	41912	11465	14866	510474	13933	16010	865102	15038	18902
1 - 220	4599	1027831	178717	228014	1104482	141539	180300	813392	129149	166886	1048058	113502	163683	979359	69513	123958	14346	11012	13019	15693	10684	13260	16755	11130	14690	41777	11713	15092	513617	14142	16233	870209	15106	19066
1 - 221	4620	1035377	179912	230899	1111906	142666	181028	819447	129972	168620	1055874	114276	164786	985063	69559	124774	14568	11045	13142	15818	10782	13576	16930	11210	14625	42290	11762	15040	516787	14266	15947	876224	14995	19153
1 - 222	4641	1040119	182377	231116	1119885	143908	182527	825232	131521	169844	1064761	115364	166965	991118	70031	125701	14380	11160	13179	15836	10871	13309	16945	11204	14743	42245	11698	15048	521746	14038	16273	883201	15341	19325
1 - 223	4662	1048681	183342	233243	1127052	145606	184088	831870	132851	171383	1069286	116238	167603	998718	70797	126715	14537	11120	13144	16027	10892	13675	16990	11192	14686	42309	11730	15200	526867	13976	16163	887698	15325	19278
1 - 224	4683	1054736	184399	235370	1133920	146523	185636	833631	133786	172522	1080341	116922	168761	1008093	71698	127287	14485	11097	13255	15858	10839	13579	17186	11274	14964	42770	11787	15229	529034	14230	16025	895705	15206	19323
1 - 225	4704	1063393	187012	237537	1142455	147532	186611	837695	134793	174017	1085191	118021	170054	1012618	71824	128479	14501	11015	13339	15971	10762	13300	17125	11281	14830	42790	11687	15103	531676	14217	16169	903264	15319	19370
1 - 226	4725	1071562	187325	238797	1149730	148611	188075	842207	135717	175703	1095053	118823	171615	1019622	72106	129448	14851	10989	13306	16042	10864	13431	17036	11172	14798	43068	11806	15254	536865	14167	16476	908195	15444	19384
1 - 227	4746	1077780	188934	241412	1158061	150176	190235	846975	136832	176954	1105593	120541	173048	1027005	72907	130399	14733	11128	13346	16188	10992	13592	17286	11081	14700	43042	11806	15271	541322	14099	16441	915172	15354	19426
1 - 228	4767	1086586	191059	242943	1168127	151441	191143	849752	137712	178168	1114737	121081	174489	1035133	73628	131807	14666	11008	13331	15940	10784	13581	17236	11252	15065	43507	11814	15320	544817	14281	16301	922041	15368	19466
1 - 229	4788	1094850	192023	245043	1175835	152459	192848	854331	138536	179118	1120820	121891	175972	1040566	74510	132633	14759	11039	13405	16199	10868	13569	17637	11198	14899	43731	11742	15302	548637	14220	16375	929112	15474	19589
1 - 230	4809	1100066	194045	246790	1184452	153459	194073	859452	139259	180021	1128257	123104	177513	1049453	75271	133465	14713	11307	13426	16194	10877	13639	17584	11345	14721	44041	11938	15288	552200	14217	16468	934098	15695	19520
1 - 231	4830	1107869	195199	249012	1191686	155413	195258	862948	140614	182085	1137077	123210	178140	1060304	75406	134501	14885	11024	13448	16167	10832	13420	17412	11373	14891	44458	11866	15341	556616	14483	16617	941576	15315	19754
1 - 232	4851	1116078	197209	250949	1200112	156288	197167	867350	141630	183829	1143552	124747	179319	1065628	75488	135239	14863	11272	13571	16342	10956	13612	17505	11367	15065	44546	11913	15295	561561	14442	16611	948228	15700	19859
1 - 233	4872	1125656	199346	254052	1207942	156445	199042	871984	142306	184401	1151938	125221	180607	1072009	76397	136483	14908	11019	13340	16325	10945	13795	17559	11321	14893	44580	11982	15464	564948	14348	16725	954012	15675	19626
1 - 234	4893	1133229	200870	255081	1215692	158364	200066	875912	144025	186349	1159768	126588	182497	1081343	76902	137541	14999	11187	13542	16323	11046	13750	17557	11315	15018	44946	11930	15458	568836	14449	16791	960840	15722	19725
1 - 235	4914	1139515	202528	256910	1225188	159529	200915	879326	145116	187462	1168777	127466	182977	1086545	77064	138739	15080	11085	13683	16370	11016	13596	17504	11385	15087	45261	11987	15559	572887	14384	16611	966720	15739	19809
1 - 236	4935	1147467	203300	258495	1234238	161849	201971	884650	146563	188363	1177028	128284	184471	1094836	78031	139297	14922	11306	13608	16371	10844	13743	17716	11414	15175	45423	11924	15548	575420	14340	16641	977544	15803	19945
1 - 237	4956	1156774	205156	260703	1245076	162794	209264	886709	146869	190125	1184804	128774	185817	1101623	78281	140050	15095	11079	13598	16402	11026	13751	17765	11548	14799	45230	12182	15535	580839	14652	16791	984236	15914	19966
1 - 238	4977	1163575	211703	263128	1255372	164908	205849	890692	148049	191605	1191523	130031	187694	1109711	79369	141295	15260	11234	13610	16405	11126	13636	17895	11567	15256	46008	12126	15520	584565	14566	16818	990996	15875	19947
1 - 239	4998	1169089	213721	265350	1266209	165268	207238	893036	149279	192467	1200925	131047	188683	1115984	79439	141864	15179	11172	13695	16599	11060	13925	18116	11511	15088	46028	11988	15617	588276	14570	16843	996740	16057	20017
1 - 240	5019	1177366	215063	267612	1273864	166391	209320	900677	150562	194593	1208688	132034	189993	1127228	80110	143739	15208	11273	13621	16645	11027	13860	18010	11637	14932	46400	12137	15667	591555	14660	16875	1004950	16136	20102
1 - 241	5040	1184072	217501	268195	1280461	167731	216322	905188	151673	196034	1217249	132740	191361	1130831	80265	144335	15480	11383	13743	16678	11137	13805	17880	11627	15165	46375	12106	15559	596026	14571	17098	1009299	16112	20196
1 - 242	5061	1191577	219316	271094	1288955	168725	218097	905974	152537	197588	1224294	134289	193274	1141019	80805	145443	15285	11168	13800	16643	11239	13920	17928	11520	15179	46638	12172	15822	600103	14423	17208	1016411	15991	20472
1 - 243	5082	1197931	220251	273614	1299238	170553	219506	915511	153419	198774	1231095	134664	194127	1147183	81921	146422	15283	11214	13732	16786	11137	13798	18068	11786	15268	46698	12111	15603	604411	14588	16881	1024892	16183	20366
1 - 244	5103	1205802	221741	275091	1305876	171526	221145	918153	154958	200894	1238939	135270	196141	1153415	82370	147632	15577	11371	13772	16614	11014	13761	18098	11573	15426	46858	12140	15785	607283	14584	17039	1030852	16057	20592
1 - 245	5124	1214621	223624	277285	1313245	173404	222310	922285	156098	202140	1246146	136644	196872	1162424	82187	148795	15472	11455	13838	16951	11340	13884	18435	11524	15324	47609	12140	15824	613027	14538	16980	1037315	16275	20486
1 - 246	5145	1222601	225778	279006	1322688	174350	224315	924330	157076	203634	1255859	137970	198756	1172042	83585	149461	15637	11330	13685	17031	11029	14017	18358	11524	15208	47508	12212	16187	616861	14449	17013	1044454	16366	20703
1 - 247	5166	1230119	227309	281810	1332415	175859	225806	928909	158472	205093	1261508	138823	200750	1178328	84056	150948	15509	11388	13756	16932	11153	13980	18340	11670	15281	47863	12260	16016	620126	14802	16945	1051255	16192	20586
1 - 248	5187	1238505	228691	283192	1339419	177333	227363	936387	159481	212570	1271276	139595	201319	1185766	84663	151950	15657	11476	13811	16965	11145	14080	18418	11670	15354	48217	12100	16011	625735	14835	17128	1059220	16359	20738
1 - 249	5208	1245875	231130	285088	1349755	178639	228732	939083	161025	207474	1278537	141275	207327	1191523	85135	153185	15611	11650	14049	17219	11394	13953	18676	11776	15407	48245	12244	16060	629541	14834	17187	1063366	16340	20633
1 - 250	5229	1255466	233026	286917	1356312	179704	231170	944516	160918	215550	1286300	141189	210470	1200708	85249	153860	15524	11429	13712	16991	11294	14075	18704	11663	15280	48202	12198	16007	633037	14883	17321	1069178	16414	20988
1 - 251	5250	1263039	234503	289478	1366215	181301	231522	944814	163679	217528	1293751	142815	212285	1205870	86342	154841	15670	11693	14016	16838	11414	14064	18579	11768	15445	48643	12541	16241	638171	14867	17363	1080625	16627	20985
1 - 252	5271	1273037	236833	292255	1374506	182655	234164	952400	163740	218260	1303329	144016	213979	1214960	86787	155621	15674	11533	14061	17136	11241	13819	18342	11943	15357	49225	12315	16115	641436	14894	17442	1084391	16518	21147
1 - 253	5292	1280258	236738	292783	1383000	183887	235329	954324	165416	220170	1312067	144092	214466	1221815	87088	156995	15654	11402	14068	17364	11407	14121	18600	11805	15430	49130	12488	16216	644755	14989	17469	1092438	16701	20940
1 - 254	5313	1287587	238770	296427	1392199	186296	237145	959431	166303	221796	1321807	146254	216255	1230119	88558	157757	15793	11403	13941	17323	11340	14017	18681	11864	15347	49231	12545	16220	649673	15066	17644	1098819	16660	20973
1 - 255	5334	1293805	240626	297267	1400341	186845	238242	964959	167243	223652	1329787	147201	217393	1235985	88299	159040	15847	11502	14003	17315	11335	14143	19187	11756	15719	49421	12569	16132	654617	14902	17528	1105539	16795	21258
1 - 256	5355	1302150	243105	300207	1411246	188171	240342	969063	169199	224681	1338010	147744	219018	1243043	89064	160387	15804	11645	13964	17421	11370	14202	18894	11796	15367	49635	12568	16217	658953	15084	17692	1112786	16660	21302
1 - 257	5376	1310983	244718	301684	1418941	189578	242482	971556	169603	226510	1341695	148809	220183	1252188	89930	161174	15918	11671	14132	17401	11253	14157	18893	11855	15608	49819	12513	16431	662353	15192	17631	1121132	16841	21364
1 - 258	5397	1317730	246926	303960	1428790	191158	243241	977734	172152	227743	1352465	149870	222703	1259652	90145	162357	15918	11529	14209	17519	11435	14219	19185	11934	15650	50695	12537	16544	666620	14923	17757	1126727	16564	21349
1 - 259	5418	1325330	247996	305504	1434751	192307	245232	980890	172440	229314	1360255	151122	223150	1265884	90785	163585	16222	11674	14017	17576	11616	14088	18972	12134	15658	50702	12410	16505	669709	15084	17525	1134462	16861	21284
1 - 260	5439	1333580	250204	307902	1446767	194059	247996	984900	173953	231983	1369196	151719	225155	1274026	91876	164572	16279	11626	14121	17614	11432	14202	19060	11916	15670	50658	12672	16449	673882	15109	17839	1140125	16924	21706
1 - 261	5460	1340814	252223	310977	1455370	195783	248619	990549	175059	232809	1378638	153648	226903	1283184	91979	166365	16111	11531	14005	17538	11613	14291	19036	12054	15798	50959	12526	16592	677418	15044	17914	1149120	16851	21583
1 - 262	5481	1348170	253225	313199	1463390	196345	250001	990414	176040	234625	1386563	154022	228407	1290174	92792	166881	16231	11749	14219	17666	11516	14425	19171	12154	15895	51006	12678	16309	682511	15286	17769	1156246	16949	21286
1 - 263	5502	1357775	256368	314554	1470922	197623	251776	997269	177833	236819	1394421	155087	229761	1300240	93765	168003	16077	11708	14135	17751	11562	14356	19254	12120	15894	51458	12683	16619	687632	15171	17797	1161922	17075	21737
1 - 264	5523	1366107	257669	317778	1480040	200104	253781	1002837	178801	237741	1402752	156371	231441	1306350	94021	168888	16314	11574	14247	17753	11618	14562	19253	11936	15771	51636	12623	16633	692306	15097	18022	1167274	17037	21731
1 - 265	5544	1374357	259660	319634	1487314	200444	255596	1006657	179353	239393	1412764	157805	232823	1312826	94489	169843	16388	11649	14221	17758	11426	14683	19489	12031	15777	52316	12587	16841	695273	15233	18114	1175050	17243	21690
1 - 266	5565	1380318	261733	321598	1497665	201917	257262	1009895	181044	240708	1418630	157722	234069	1321604	95133	171395	16282	11611	14248	17921	11557	14411	19572	12242	15795	52350	12846	16615	700976	15429	18061	1183476	17481	22125
1 - 267	5586	1389137	263806	323563	1507527	204105	258766	1010261	182056	243119	1425945	160034	236115	1329787	96437	172758	16331	11714	14267	17926	11685	14434	19692	12231	15729	52251	12684	16745	704932	15501	17864	1189654	17225	21859
1 - 268	5607	1396724	264944	326326	1512648	204648	259769	1016655	182981	244867	1436729	161216	237700	1337062	96533	173808	16352	11787	14393	17888	11615	14553	19519	12208	15945	52934	12940	16784	708414	15582	18029	1194707	17340	21997
1 - 269	5628	1404595	266813	326543	1523865	206358	260392	1024119	185046	246452	1444370	161531	239529	1346179	97200	174646	16422	11799	14337	18027	11598	14496	19607	12086	16152	52854	12804	16859	715296	15425	18318	1201982	17144	21857
1 - 270	5649	1412804	269563	330675	1533091	207666	263887	1026572	186068	247779	1453771	163052	240884	1353183	98205	176062	16411	11679	14215	18044	11730	14578	19487	12191	15816	53390	12823	16957	716515	15477	18276	1211519	17361	22170
1 - 271	5670	1420134	271243	332694	1541111	209524	265675	1031191	187184	249744	1463173	164345	242265	1361216	98351	177395	16686	11689	14190	18129	11704	14463	19881	12333	16272	53442	12890	16969	722151	15413	18278	1219431	17401	21960
1 - 272	5691	1428804	273438	335471	1551718	210584	267626	1032952	188763	250462	1470800	165927	244284	1369819	99432	178449	16427	11788	14252	18189	11753	14535	19789	12314	16155	53558	12905	16925	726337	15448	18472	1225134	17528	22183
1 - 273	5712	1435604	275551	337381	1560294	217704	268032	1036190	189900	252426	1478685	166300	245896	1374411	100010	179889	16597	11850	14404	18265	11764	14482	19934	12326	16236	53890	12969	16902	730198	15633	18411	1232978	17887	22271
1 - 274	5733	1444532	277068	339101	1568598	219411	270932	1041054	190559	254417	1483345	167871	247183	1385114	100798	181197	16745	11874	14500	18317	11680	14618	19998	12245	16095	53840	12976	17048	734425	15650	18353	1239548	17619	22372
1 - 275	5754	1449965	278532	340700	1575006	215439	272435	1047800	191874	256680	1495145	168617	248809	1392348	100794	181309	16899	11813	14584	18245	11727	14845	20034	12398	16026	54373	12824	17154	738868	15617	18364	1248137	17641	22238
1 - 276	5775	1460355	282135	343897	1585966	221958	273939	1052122	193177	258495	1502867	170233	249838	1398946	101820	183521	16737	11910	14422	18328	11715	14823	20044	12413	16306	54316	12899	17093	743962	15629	18552	1253963	17864	22581
1 - 277	5796	1469405	283964	346363	1595151	224451	275267	1056091	194875	259836	1510128	170986	252439	1406329	102471	184046	16934	12026	14550	18713	11811	14757	20285	12410	16272	55225	12954	16960	749408	15792	18459	1262267	17701	22471
1 - 278	5817	1477438	285265	349032	1604878	225101	276933	1060196	195769	261530	1519394	172086	254295	1416313	102979	185137	16828	11913	14515	18662	11918	14766	20462	12382	16230	55602	13093	17197	753431	15658	18546	1267835	17670	22427
1 - 279	5838	1484348	286524	350698	1614808	227336	279642	1063705	197094	262803	1529731	173420	254919	1424645	103839	186057	16686	12035	14611	18667	11963	14863	19992	12419	16306	55344	12999	17298	757197	15789	18758	1275950	18095	22806
1 - 280	5859	1493113	288272	353787	1623722	229287	281133	1066157	197953	265364	1538049	174989	256355	1429955	104179	187734	16936	12013	14745	18493	11847	14650	20237	12376	16298	55448	13149	17122	763063	15928	18673	1283049	17945	22766
1 - 281	5880	1501661	290656	355317	1630577	229829	283083	1068595	200531	266095	1546719	175346	258116	1438057	105404	188774	16938	12132	14739	18684	11998	14889	20400	12441	16372	55777	12928	17345	764865	16056	18786	1291895	18007	22719
1 - 282	5901	1510521	293285	357390	1642715	232755	284912	1074570	201010	269238	1554753	176909	259890	1446727	105624	190166	17112	12025	14522	18847	12144	15029	20482	12609	16353	56175	13105	17228	770555	15937	18831	1296935	17980	22693
1 - 283	5922	1517010	295913	359869	1651223	233446	286375	1079027	207070	269821	1563315	178149	261801	1454110	106513	191367	16936	12128	14620	18659	11814	14815	20480	12445	16380	56214	13316	17354	775337	15895	18863	1304806	18046	22978
1 - 284	5943	1526696	297389	362200	1658809	234571	287866	1084215	204125	272693	1572703	178968	263819	1462266	106792	192526	17156	12095	14557	18877	11968	14958	20541	12572	16650	56278	13035	17502	781312	15969	19088	1312676	18218	23059
1 - 285	5964	1535922	299449	363392	1669092	236142	289803	1088388	205264	273722	1580764	180698	265147	1471762	107716	193645	16943	12143	14748	18972	11957	15117	20497	12483	16560	56982	13339	17291	784726	15988	18802	1318691	18128	23196
1 - 286	5985	1539837	301332	367171	1679632	237957	291754	1093671	206877	276052	1588824	181401	266000	1478414	108484	194645	17391	11945	14816	18939	11923	15133	20788	12656	16544	57044	13472	17336	788993	16039	18849	1327213	18391	22941
1 - 287	6006	1548819	303811	368580	1690808	239827	293271	1097383	208052	277515	1596817	182630	267897	1485296	109115	196101	17446	12111	14846	19024	11959	15120	20787	12551	16409	57119	13199	17436	792393	16215	19196	1332456	18277	23046
1 - 288	6027	1559237	305287	371019	1698706	241832	294897	1100892	214494	279710	1606002	183713	269631	1493438	109454	197544	17296	12049	14838	18854	12024	15061	20780	12767	16691	57313	13321	17600	798192	16090	19124	1340584	18418	23079
1 - 289	6048	1566661	307428	373159	1706645	243512	297511	1104509	216024	281593	1616894	185087	272286	1503612	110447	198214	17368	12079	14766	19110	12192	15071	21058	12527	16605	57802	13308	17461	801578	16285	19041	1350108	18178	23347
1 - 290	6069	1575805	310706	375869	1715789	245354	299218	1110118	217406	282934	1623939	187063	273289	1510209	111035	199433	17411	12159	14993	19094	12116	15140	20776	12590	16610	57888	13335	17804	806781	15968	19187	1355933	18359	23123
1 - 291	6090	1583703	312061	378497	1725936	247075	300586	1113057	218761	284140	1631227	188203	274589	1518243	112142	199963	17631	12204	14745	19047	12165	15286	20793	12604	16507	58444	13560	17776	809666	16186	19400	1362666	18614	23416
1 - 292	6111	1592197	314229	381017	1733712	248159	302944	1117718	220400	286619	1638854	188426	275958	1524149	112589	202431	17489	12264	14854	19132	12156	15184	20896	12670	16741	58367	13227	17774	815817	16180	19172	1370591	18504	23453
1 - 293	6132	1601870	315963	383374	1744347	250773	304204	1122134	222053	289166	1650478	189444	278518	1534513	113020	203055	17359	12277	14989	19280	12129	15183	21141	12817	16631	58712	13617	17673	822184	16390	19237	1377717	18610	23639
1 - 294	6153	1608414	318713	385338	1753261	251261	306696	1125589	222635	290805	1661140	192107	281241	1542845	113559	210497	17649	12379	14886	19379	12230	15018	21173	12704	16542	58952	13588	17810	825042	16236	19199	1385344	18485	23653
1 - 295	6174	1615932	319891	388224	1761755	253401	308512	1128704	224180	293054	1670216	192839	282460	1550716	114909	212597	17722	12304	15157	19320	12158	15298	21179	12844	16796	59120	13421	17999	829662	16205	19482	1392321	18651	23587
1 - 296	6195	1624724	321842	390459	1774584	254878	309636	1132809	226713	294246	1676380	193924	283381	1560483	115719	207061	17713	12346	15056	19440	12169	15217	21397	12888	16822	59576	13604	17935	835176	16253	19398	1400869	18612	24020
1 - 297	6216	1629751	323874	391922	1780694	256788	312156	1138011	226957	295940	1688207	195590	285861	1568151	116206	215374	17861	12326	15135	19317	12346	15167	21341	12796	16850	59862	13734	17847	837777	16515	19533	1407548	18652	23752
1 - 298	6237	1642593	326638	394781	1787630	258034	314120	1141723	228772	296847	1694845	196897	286199	1575480	117100	215469	17695	12520	15083	19674	12384	15389	21254	12993	16941	59648	13661	17845	843114	16294	19706	1416584	18829	23777
1 - 299	6258	1651101	328927	396799	1800013	259755	314581	1146045	230208	299936	1703177	197412	288245	1584286	117520	217826	17724	12387	15041	19489	12314	15371	21565	12769	16788	60311	13667	18046	847558	16303	19709	1423087	18792	24019
1 - 300	6279	1658376	330851	398804	1808832	261557	316328	1148633	231590	300912	1712335	198547	290467	1594311	118109	219222	17890	12325	15129	19829	12282	15346	21342	12863	16770	60618	13747	18104	852746	16395	19583	1428939	18853	24248
1 - 301	6300	1666816	332707	401392	1820036	262884	319146	1153225	233555	303309	1722956	199995	291537	1600678	118458	220292	18033	12401	15207	19751	12402	15398	21814	12914	16773	61178	13838	17967	857813	16407	19547	1436539	18974	23893
1 - 302	6321	1675730	334766	403519	1829424	264158	320569	1157506	234869	306005	1729418	201552	294395	1609822	119217	220861	17893	12476	15018	19623	12351	15204	21729	13042	16870	60943	13835	18053	860184	16658	19825	1443543	19139	24291
1 - 303	6342	1684197	338140	406960	1837633	266623	323007	1164822	235411	306493	1737858	202804	295737	1615580	119978	222717	17766	12578	15195	19846	12293	15528	21895	12960	16963	61426	13787	18233	867377	16637	19691	1453649	18817	24273
1 - 304	6363	1690727	339183	408924	1846764	267734	324714	1166122	237592	309744	1746487	203856	297416	1626946	121205	223367	18106	12445	15304	19795	12328	15445	21851	12922	17152	61537	13659	18308	872688	16669	19649	1461222	19147	24253
1 - 305	6384	1701971	341350	410834	1856166	270661	326110	1171297	239475	310950	1753938	205587	299408	1632582	122443	224898	18179	12711	15220	19565	12241	15541	21880	13136	17144	61857	13976	18327	875628	16617	19860	1467034	19037	24201
1 - 306	6405	1707024	343233	412568	1865026	272083	328236	1173261	240559	313199	1766023	206560	301399	1641577	122647	226239	18142	12512	15150	20043	12588	15764	21901	12960	17258	62273	13950	18226	880681	16816	20076	1473320	19172	24281
1 - 307	6426	1717483	345712	415576	1876148	274074	329740	1176039	243322	314838	1774314	213383	302849	1649855	123128	227919	18100	12608	15249	20054	12382	15415	21826	13042	17138	62430	13835	18323	884935	16681	19826	1483508	19051	24415
1 - 308	6447	1724338	347460	417947	1886404	275240	331786	1183463	243783	316396	1781263	208602	303459	1662223	124269	228488	18084	12588	15409	19936	12627	15645	21879	13109	17241	62840	13959	18451	889270	16654	19973	1491907	19566	24586
1 - 309	6468	1732940	349993	422363	1893245	277624	333506	1186009	245449	319688	1789690	216173	306466	1664811	125221	229612	18085	12781	15270	20255	12498	15824	22066	13258	17085	62482	14002	18389	894838	16764	19941	1498085	19269	24410
1 - 310	6489	1743412	352445	423555	1902728	279493	335105	1188638	246723	320338	1800270	218138	307902	1675811	125748	231265	18128	12676	15546	20093	12326	15779	22451	13087	17304	63261	13918	18413	899390	17050	20267	1504384	19435	24698
1 - 311	6510	1750511	354830	425736	1911547	282054	337110	1193799	249486	322086	1810729	218531	310869	1684319	125515	233622	18394	12477	15405	20172	12553	15699	22174	13055	17156	63375	14079	18480	904727	16998	20026	1512621	19431	24534
1 - 312	6531	1757407	356645	428635	1921952	282894	338817	1196102	250773	324443	1818871	219614	312616	1693436	126813	234259	18301	12792	15500	20306	12478	15715	22439	13252	17298	63396	13784	18445	907410	16918	20053	1520221	19359	24942
1 - 313	6552	1766361	359341	430302	1932898	285671	340415	1200857	252805	325852	1830250	221118	313551	1699885	128038	235898	18399	12636	15659	20239	12626	15838	22196	13249	17148	63584	14179	18504	913763	16783	20062	1528159	19538	24668
1 - 314	6573	1774205	360506	432009	1940173	287500	343586	1203540	253510	327667	1835209	222432	315787	1706780	128404	236372	18595	12686	15517	20495	12793	15842	22321	13265	17253	64065	14073	18697	917882	17018	20354	1534676	19627	25130
1 - 315	6594	1786316	363148	435274	1951214	288394	344087	1208078	254973	330187	1845504	223245	316789	1718255	129350	238811	18569	12732	15468	20405	12638	15815	22333	13364	17198	64626	14079	18613	922176	17039	20092	1540474	19689	24928
1 - 316	6615	1791505	365099	437902	1960792	289491	346078	1211031	257032	332964	1853931	225264	319065	1725340	129879	239299	18631	12610	15413	20499	12607	15778	22568	13308	17336	64349	14047	18716	926728	16969	20588	1549456	19593	24774
1 - 317	6636	1801273	367049	441072	1970993	291876	347894	1215475	258495	334170	1863698	226429	321476	1734769	131017	241683	18609	12682	15508	20826	12729	15623	22590	13344	17451	65063	14072	18431	932391	17122	20264	1557760	19912	25155
1 - 318	6657	1809252	369556	442399	1980286	293406	349099	1221598	260161	335430	1874550	228190	322249	1743453	131151	242387	18548	12705	15736	20583	12822	15900	22366	13443	17583	65228	14336	18789	936712	17060	20315	1565293	19799	25121
1 - 319	6678	1817746	372292	445109	1990216	295032	350278	1226326	261665	338383	1881825	228366	325459	1750118	132296	244447	18825	12820	15643	20791	12522	15855	22718	13220	17545	64908	13985	18721	940899	17111	20479	1572933	19713	25302
1 - 320	6699	1826267	372970	448333	2000228	296427	352649	1229550	262343	341106	1889073	230845	326150	1760224	133168	245679	18873	12732	15767	20496	12898	15992	22579	13426	17583	65396	14317	18851	947577	17184	20358	1581454	20029	25452
1 - 321	6720	1836048	375693	450121	2009210	299340	353001	1234536	265499	341608	1899517	231306	328480	1767757	133756	247183	18505	12785	15625	20734	12616	15973	22822	13598	17614	66222	14192	18975	951140	17149	20599	1587740	20255	25381
1 - 322	6741	1842754	379134	452912	2019573	301155	354776	1235227	266014	343951	1909190	232986	330702	1774828	134277	248470	18865	12895	15719	20873	12835	16037	22956	13563	17713	66349	14480	18861	954608	17117	20690	1593661	19981	25206
1 - 323	6762	1849609	381003	455716	2031631	302551	357065	1240727	268358	346945	1918321	234313	332287	1780532	135146	248971	18629	12913	15689	20796	12794	15973	22843	13447	17725	66520	14193	18830	959932	17346	20500	1603943	20214	25579
1 - 324	6783	1858496	383022	457274	2038323	304596	359300	1244480	268723	348219	1927276	236020	333357	1789988	135841	250055	18659	12926	15839	20942	12865	16299	23258	13397	17415	66556	14390	18867	964105	17514	20842	1608400	20242	25575
1 - 325	6804	1867343	386219	459333	2050231	306737	359680	1248137	270457	349479	1935011	237334	335850	1799891	136984	252832	18880	12829	15764	20922	12802	16192	23052	13511	17706	67203	14344	18896	967952	17334	20825	1616081	20140	25474
1 - 326	6825	1875823	387221	461027	2058535	308661	361915	1253827	273343	351429	1948816	239813	337923	1808900	137604	253537	19036	12828	15650	21253	12943	16099	23386	13699	17924	67208	14289	19051	976989	17511	20838	1625253	20249	25664
1 - 327	6846	1884426	389768	465335	2068059	310950	365180	1255615	273668	354491	1952961	240125	340537	1819561	138228	254864	18929	13101	15803	21182	12893	16240	23179	13673	17734	67516	14447	19367	978614	17169	20885	1630428	20311	25772
1 - 328	6867	1891552	392274	467584	2075727	311763	366020	1261129	275456	357309	1960805	240938	340714	1825238	138858	256436	18914	13037	15730	21285	12795	16285	23331	13655	17773	67487	14546	18969	982692	17511	20886	1638773	20407	25685
1 - 329	6888	1902511	394266	470063	2088949	313931	367700	1264773	277312	358704	1973594	242645	343179	1832160	140459	256937	19125	13103	15746	21040	13068	16273	23441	13531	17876	67809	14434	19145	988571	17271	20874	1648364	20436	25923
1 - 330	6909	1909962	396176	471797	2096671	315976	369637	1266656	279155	360154	1981546	244894	345401	1842917	140127	259525	18991	12928	15991	21523	12908	16408	23676	13737	17751	68614	14441	19022	991240	17513	20966	1654217	20437	26093
1 - 331	6930	1917359	398886	474344	2107468	317710	371208	1271154	280035	361509	1987697	246099	347094	1850056	141304	260839	19293	13071	16049	21341	12919	16293	23365	13788	17815	68724	14506	19250	997851	17713	21208	1662088	20437	25931
1 - 332	6951	1925474	400525	476213	2114933	320162	372766	1275300	281769	363934	1996773	246872	349032	1858212	142222	261706	19474	13044	15938	21511	13065	16211	23425	13686	17875	68683	14574	19440	1003568	17682	21010	1672248	20397	25967
1 - 333	6972	1934104	404345	479885	2125053	321273	375923	1279851	283598	366250	2010388	248280	351186	1868128	143240	263074	19101	13099	16035	21456	12986	16437	23807	13825	17795	69676	14477	19481	1007849	17363	21185	1676231	20733	25966
1 - 334	6993	1943153	406106	481361	2135321	323238	377386	1282561	285752	368052	2016471	249947	352567	1877639	144535	265201	19530	12957	16036	21725	13131	16519	23644	13634	17911	69550	14709	19246	1011480	17551	21238	1685172	20601	26104
1 - 335	7014	1952243	408572	483990	2148002	325676	380258	1287831	286958	369894	2025426	250976	354613	1884331	144477	266569	19354	13226	15957	21606	13057	16364	23884	13803	18089	69562	14746	19560	1017901	17626	21284	1693761	20763	26346
1 - 336	7035	1959830	409886	487444	2154992	327288	381762	1292125	288529	373268	2036792	252670	356469	1895223	145445	268046	19399	13075	16066	21717	13146	16386	23686	13737	18061	70112	14684	19664	1020787	17727	21246	1702283	20846	26534
1 - 337	7056	1966902	412406	489856	2164760	328480	383360	1294184	289383	375029	2043850	253903	359002	1900655	146131	269252	19379	13000	16133	21631	12976	16547	23831	13845	18267	70324	14729	19452	1028089	17853	21285	1710492	21034	26490
1 - 338	7077	1976601	414411	492186	2175489	331203	385582	1297896	291117	377061	2052073	254810	360804	1909014	147442	270579	19535	13113	15958	21611	13177	16604	23781	13902	18048	70426	14823	19617	1032844	17701	21219	1715830	20846	26467
1 - 339	7098	1982657	417107	494733	2186327	332653	387411	1303451	293176	377427	2060432	256666	361360	1921681	147866	272300	19733	13241	16189	21892	13166	16555	24255	13853	18148	70627	14882	19836	1035553	17738	21682	1722793	20965	26815
1 - 340	7119	1993942	419328	496223	2196108	335525	389402	1306824	294666	381491	2074819	258482	365072	1929525	148486	273424	19588	13170	16037	21803	13073	16548	23924	13908	18145	70907	14916	19591	1041270	17770	21339	1729851	20962	26713
1 - 341	7140	2002301	422404	499772	2204223	336609	392464	1310671	296658	384065	2082921	260080	366304	1936122	150304	275578	19735	13295	16119	21773	13273	16660	24204	13807	18094	71284	14934	19748	1046540	17851	21637	1738020	21082	26830
1 - 342	7161	2013382	424111	501154	2215467	339128	392992	1314681	298500	386002	2090913	261015	368323	1943871	150208	276323	19619	13299	16275	21798	13240	16631	24234	14130	18062	71890	15018	19958	1051363	17816	21834	1748100	21046	27027
1 - 343	7182	2017717	426278	504283	2225370	341323	395065	1317811	300383	387154	2098351	261638	370694	1950645	150858	278179	19718	13204	16115	21945	13243	16568	24235	14106	18123	71755	14933	19689	1056078	17768	21639	1753193	21093	26729
1 - 344	7203	2026347	429231	506641	2235612	343111	398059	1320087	302063	389673	2107820	264280	372197	1962512	151362	279412	19709	13364	16243	21975	13254	16556	24301	14032	18310	72215	15083	19869	1060318	17915	22000	1764126	21164	26854
1 - 345	7224	2035248	431954	509025	2246057	344480	400105	1326766	303865	391367	2118360	266434	373579	1972537	152834	281431	19833	13248	16066	22224	13392	16773	24415	13995	18171	72289	15313	19691	1064978	17930	21600	1770954	21117	26732
1 - 346	7245	2044961	433756	512209	2255675	347270	401934	1330125	305152	393467	2129198	267924	376248	1978552	153488	282785	20019	13309	16249	22283	13457	16604	24553	13943	18231	72640	14964	19789	1070411	18141	21815	1776346	21101	27247
1 - 347	7266	2052818	435883	514064	2262747	349086	404304	1331968	307184	396244	2136514	268940	378239	1986396	154713	283937	19868	13502	16316	22218	13421	16798	24510	14048	18337	72599	14933	19997	1075680	18182	21801	1786520	21141	27275
1 - 348	7287	2059118	439554	516313	2275468	350942	406147	1336086	309311	398168	2149343	270132	380962	1997302	155536	285576	20117	13414	16395	22425	13260	16740	24599	13999	18271	73279	15092	19995	1079365	18144	21800	1793117	21500	26937
1 - 349	7308	2068926	439622	519118	2287322	351998	407759	1341044	309419	400647	2154084	271324	381572	2005159	155697	286890	20109	13395	16492	22580	13311	16811	24662	14209	18360	73286	14994	20142	1084825	18093	21978	1801205	21478	27409
1 - 350	7329	2074020	443077	521990	2294935	354532	409060	1344540	311831	401338	2167645	273207	383387	2013653	156888	288218	19904	13310	16455	22297	13498	16753	24782	14169	18456	73231	15180	20009	1089675	18103	21960	1808791	21463	27370
1 - 351	7350	2086619	445000	524591	2307399	355290	412501	1348048	314662	403573	2175977	274684	385921	2021809	157710	289911	20268	13568	16421	22276	13583	17114	24682	14321	18671	73676	15156	19937	1095270	18056	21947	1819128	21643	27201
1 - 352	7371	2093569	447033	526542	2313427	357607	415400	1353196	316071	406309	2184972	275809	388441	2033432	158878	291429	20026	13397	16377	22309	13462	16893	24799	14073	18525	74212	15342	20138	1096774	18249	22138	1824655	21663	27333
1 - 353	7392	2103539	450013	529373	2324672	359544	416646	1357179	316938	408667	2195932	277786	389213	2042238	158531	292688	20210	13476	16529	22727	13517	16972	24953	14401	18310	73953	15377	20005	1104699	18111	22316	1831456	21808	27376
1 - 354	7413	2110151	452587	532394	2334737	362565	418854	1359631	319675	410929	2201148	279873	392125	2048158	160095	294016	20378	13619	16503	22612	13521	16953	25092	14142	18481	74913	15260	20150	1107787	18399	22115	1842199	21652	27624
1 - 355	7434	2118794	453738	534372	2344884	364516	421144	1363235	320040	412582	2215413	280713	395146	2057465	160964	296035	20242	13537	16602	22593	13432	17108	25172	14220	18537	74644	15344	20167	1116837	18184	22099	1848471	21659	27829
1 - 356	7455	2126732	457179	537176	2354692	367496	422024	1368803	321815	414668	2221753	282108	397436	2066433	161516	297728	20283	13483	16694	22790	13609	17149	24827	14192	18602	74625	15326	20398	1119980	18447	22515	1854148	21842	27657
1 - 357	7476	2136717	458778	540184	2363783	367740	424531	1370090	325026	417608	2231886	283219	398330	2076784	162547	298974	20434	13625	16564	22876	13573	16868	24950	14217	18751	75277	15346	20381	1125467	18522	22342	1863549	21967	27935
1 - 358	7497	2143992	460377	541660	2374431	370030	427701	1375021	325148	420073	2242548	285996	400498	2083828	163518	301779	20728	13447	16469	22707	13683	16997	25065	14171	18495	75917	15393	20444	1127282	18544	22253	1870418	21929	27685
1 - 359	7518	2152608	465335	544736	2382708	371777	429150	1378083	327288	422512	2250595	287120	402150	2096508	164192	301792	20562	13659	16580	22774	13752	17032	25211	14390	18734	75596	15393	20392	1134137	18514	22336	1880145	22066	27925
1 - 360	7539	2158839	466784	547215	2395334	374690	431982	1381930	329767	423244	2262463	289275	405524	2104136	165289	303296	20348	13758	16638	22878	13720	17190	25210	14450	18731	76036	15512	20286	1140003	18556	22636	1885632	21755	27980
1 - 361	7560	2170368	469142	550317	2404045	376885	432889	1385452	331271	426481	2271106	289166	406553	2110584	166069	305125	20447	13653	16783	22779	13594	17178	25692	14494	18769	76374	15579	20333	1144324	18573	22613	1892364	22194	27904
1 - 362	7581	2179526	472230	553826	2415100	377603	435626	1390275	332639	428486	2278435	292268	408653	2122790	167107	307672	20730	13726	16987	23003	13695	17291	25551	14408	18720	76625	15510	20581	1151220	18520	22642	1898136	22163	27851
1 - 363	7602	2187221	472881	554842	2424353	380272	438051	1395383	335728	431182	2294339	293176	411241	2128521	167700	308254	20842	13612	16765	23018	13727	17150	25560	14724	18797	77499	15537	20510	1154620	18618	22594	1910965	22253	28272
1 - 364	7623	2194360	476281	557538	2436261	382724	440936	1396615	335620	433038	2298878	294558	413219	2141512	168339	310313	20448	13929	16818	23123	13677	17288	25507	14618	18849	77222	15557	20431	1157899	18757	22749	1916790	22233	28279
1 - 365	7644	2205415	478842	559881	2447302	384783	441885	1403091	339752	435477	2309011	295886	414600	2150332	169872	311519	20843	13803	16765	23134	13782	17313	25772	14778	18714	77272	15665	20505	1165038	18782	22767	1926057	22080	28433
1 - 366	7665	2213042	479519	562902	2455850	386327	444486	1404649	340321	438376	2319063	298405	417052	2158081	169788	312928	20706	13632	16914	23310	13827	17341	25759	14584	18902	77728	15834	20643	1169428	18741	22876	1933331	22190	28275
1 - 367	7686	2220669	482797	563769	2467893	388332	446206	1407643	341811	439446	2330009	298907	420358	2168024	170980	314770	20694	14033	17029	23335	13859	17290	25871	14776	18895	77895	15725	20695	1174562	18637	22832	1940363	22331	28489
1 - 368	7707	2229136	484789	567468	2477119	390513	449010	1414051	343680	441722	2341037	301264	420588	2179716	171596	316911	20827	13674	16937	23215	13860	17464	26032	14639	18923	78208	15659	20950	1180645	18881	22711	1944887	22565	28627
1 - 369	7728	2240353	487485	570462	2488025	392139	451232	1414119	345333	444391	2349775	304041	422607	2187167	172913	318333	20865	13826	16955	23484	13973	17416	26067	14750	18976	78766	15613	20979	1186511	18806	22955	1955779	22696	28640
1 - 370	7749	2245014	491319	572955	2498537	394550	452804	1421163	347826	446572	2358188	304773	424639	2195783	173300	318821	20992	13885	16927	23451	13950	17283	26067	14871	18948	78682	15764	21097	1190602	18859	22901	1965696	22300	28681
1 - 371	7770	2255648	493269	574797	2505379	397788	454836	1423913	348354	449295	2370407	305816	427985	2203369	173891	320826	20968	13775	17233	23699	13861	17343	26063	14626	19132	79175	15709	20990	1193853	18888	22819	1971467	22607	28632
1 - 372	7791	2262910	495220	576964	2520240	399996	456326	1428465	351470	450555	2379254	307414	429868	2214288	175378	322628	20970	13881	17005	23547	14053	17751	26126	14730	19159	79302	15905	20943	1200112	19167	23100	1979094	22680	28704
1 - 373	7812	2271756	497605	579024	2527718	402259	459035	1429630	353096	452248	2387517	309284	432185	2228107	176426	324484	21288	13809	16993	23632	14023	17558	26448	14740	19189	79685	15933	20981	1205111	18942	22969	1986843	22847	28612
1 - 374	7833	2279085	499610	583535	2538136	403045	461325	1433207	355805	456177	2394223	312251	433377	2235436	176793	326611	21012	14096	17129	23639	13880	17586	26381	14638	19309	80207	15969	21243	1209324	19026	23278	1994037	22616	29241
1 - 375	7854	2291020	503010	585201	2547606	405253	463940	1439818	357295	457708	2404397	312522	435450	2243564	176781	327789	21273	14038	16863	24117	13849	17706	26480	14794	19225	80287	15896	21020	1215150	19043	23085	2003655	22826	28935
1 - 376	7875	2297604	505354	586786	2558863	406906	465565	1442636	358217	460255	2418080	314974	438457	2253630	178213	328643	21375	14065	17171	23746	13992	17795	26384	14760	19377	80561	16049	21245	1221205	19083	22955	2011147	22933	28836
1 - 377	7896	2306586	508605	589712	2567669	409005	467313	1446320	359883	462273	2425233	316288	439676	2263614	179967	330323	21393	14067	17408	23846	13989	17474	26462	14761	19255	80984	15854	21066	1225351	19111	23167	2016607	22837	29126
1 - 378	7917	2315432	509580	593763	2579564	412799	469887	1451888	362768	465159	2438875	318049	442725	2274018	181024	333317	21346	13918	17222	24133	13955	17733	26503	14935	19339	81064	15968	20965	1231406	19339	23396	2026049	22957	28999
1 - 379	7938	2320160	513292	595727	2588031	413896	472786	1453636	363419	467421	2446204	319769	444323	2282662	181228	333696	21606	14313	17219	24109	14139	17647	26815	14738	19526	81829	16068	21293	1235037	19109	23356	2034299	23099	29045
1 - 380	7959	2330768	515243	598315	2603515	416687	473707	1456860	364828	470144	2455078	321463	447154	2293201	182700	336229	21258	14191	17159	23907	14183	17717	26715	14870	19377	81902	16155	21102	1238708	19302	23538	2041628	23077	29148
1 - 381	7980	2337162	518413	601864	2611589	418163	476119	1461778	368215	471147	2464398	322140	448414	2302400	182932	337950	21664	14118	17289	23841	14232	17765	26621	14884	19556	82297	16150	21371	1246661	19205	23295	2050841	23231	29368
1 - 382	8001	2346808	520825	603720	2620449	420385	478083	1465165	369664	474845	2480343	323874	450582	2310718	183798	338438	21476	14139	17226	23847	14178	17688	26992	14859	19538	82456	16176	21154	1250007	19423	23655	2056828	23186	29398
1 - 383	8022	2358012	522681	606782	2632710	423054	481009	1468321	370667	476945	2487605	326651	453413	2319700	185485	341066	21498	14308	17398	24273	14177	17820	26932	14992	19236	82563	16049	21475	1254952	19346	23485	2065052	23489	29521
1 - 384	8043	2363945	525282	609207	2641407	424829	483339	1470651	373566	478706	2493891	328345	454985	2334534	186386	342434	21686	14120	17184	24133	14167	17866	27027	15034	19689	82805	16132	21451	1260953	19473	23472	2071907	23215	29526
1 - 385	8064	2373130	527571	611876	2651134	427565	486035	1475596	375042	482066	2505907	329212	457884	2340359	186724	344304	21902	14152	17316	24119	14214	17971	26970	15196	19585	83293	16386	21485	1266738	19344	23913	2079683	23484	29608
1 - 386	8085	2381110	530023	614843	2660820	429123	488081	1479132	377847	483949	2517571	331217	459279	2348081	188392	345618	21735	14288	17499	24303	14216	17813	26895	15250	19848	83155	16199	21579	1269474	19506	23694	2086646	23467	29727
1 - 387	8106	2392706	532746	616455	2670601	430220	489991	1481936	379310	487837	2524264	333208	461704	2356318	188917	347284	21798	14201	17322	24476	14401	18160	27089	15126	19660	83765	16445	21744	1275367	19798	23977	2096536	23490	30084
1 - 388	8127	2400496	534047	619313	2680274	433269	492104	1487843	381897	488880	2536267	334143	464739	2367576	189909	348530	21723	14423	17625	24219	14365	18000	27199	15170	19734	83989	16396	21714	1281220	19366	23742	2100410	23451	29797
1 - 389	8148	2406755	537474	623405	2690868	435368	495085	1490661	383577	490330	2543406	336771	466310	2375189	191120	350115	22071	14182	17593	24532	14173	17926	27379	15195	19638	83859	16528	21590	1287072	19764	23737	2111302	23556	30168
1 - 390	8169	2414951	539262	624353	2702939	438471	496209	1494616	384105	493351	2558362	338126	468004	2385607	190944	352026	21434	14294	17500	24638	14325	18056	27431	15114	19852	84574	16456	21684	1291096	19583	23894	2117859	23655	29954
1 - 391	8190	2423526	543394	625017	2713736	440300	499840	1497732	386544	495830	2567385	339996	471526	2392015	193012	353583	21849	14318	17515	24732	14364	18143	27379	15370	19916	84632	16480	21783	1294740	19593	23743	2127464	23780	30128
1 - 392	8211	2433605	543963	629365	2721905	443334	501181	1501268	387763	498174	2574158	341350	472949	2404844	193267	355724	22221	14302	17545	24768	14480	17754	27789	15230	19909	84845	16535	22050	1300321	19468	24182	2137232	23652	30041
1 - 393	8232	2441368	547892	631411	2734843	444174	503254	1505766	391042	500328	2583343	343017	475346	2412295	194175	357621	22024	14281	17643	24795	14442	18213	27632	15339	19888	85562	16541	22057	1306973	19671	24237	2141811	23719	30091
1 - 394	8253	2450187	549152	635489	2747780	447060	504988	1507839	392600	502319	2594601	345387	476539	2420478	194517	358691	22326	14253	17572	24770	14407	18196	27701	15280	19733	85538	16522	21972	1310482	19785	23983	2152147	23534	30313
1 - 395	8274	2456744	552579	638158	2751844	449309	507033	1510860	394618	505625	2605683	347189	480305	2430327	196074	359924	22156	14397	17494	24908	14516	18225	27772	15307	20010	86466	16639	22098	1317540	20020	24147	2156604	23785	30615
1 - 396	8295	2466918	554584	640772	2766272	449945	510204	1515113	396041	507968	2613486	349601	481592	2438997	196654	362755	22148	14599	17698	25001	14553	18178	27729	15264	20068	86043	16824	21868	1322783	19797	24304	2162809	24089	30468
1 - 397	8316	2475006	558743	642384	2774062	452777	511992	1522023	397544	510380	2621140	350996	483163	2449550	197469	365464	22089	14604	17687	24994	14553	18303	27715	15516	19995	86599	16498	22024	1325330	19777	24384	2171303	23975	30656
1 - 398	8337	2482430	559610	645229	2785984	456082	513103	1523797	400091	512290	2631924	350928	485060	2459724	199491	366399	22449	14389	17768	25070	14512	18235	28001	15547	19953	86785	16695	22285	1331331	20047	24276	2178497	24279	30559
1 - 399	8358	2491046	562862	645297	2799070	458331	514782	1525951	400985	514484	2644645	352974	488880	2468002	200169	367456	22226	14468	17683	25173	14560	18308	27842	15374	20041	87370	16770	22233	1336791	19901	24228	2191326	24210	30403
1 - 400	8379	2499134	564515	650133	2806535	459455	516435	1531614	404183	518522	2656715	356171	491359	2479219	201323	369623	22351	14512	17907	25318	14546	18355	28131	15546	19953	86985	16931	22485	1341952	19756	24196	2198587	24060	30460
1 - 401	8400	2510161	567197	653209	2819188	462178	520052	1534500	405402	519145	2665399	357228	492809	2486386	201823	370829	22686	14516	17963	25240	14655	18321	28032	15491	20174	87482	16877	22131	1346924	19972	24591	2203952	24152	30763
1 - 402	8421	2515593	571275	656067	2824715	464441	522653	1537954	406973	521610	2673541	358230	495559	2496885	202165	372306	22379	14561	17971	25385	14725	18272	28427	15509	20124	88299	16795	22346	1353386	20116	24580	2211809	24209	30862
1 - 403	8442	2526255	573320	658492	2837517	466839	524658	1542953	410292	523968	2682008	360763	497781	2507004	203798	373877	22513	14523	17813	25141	14718	18208	28424	15481	20348	88459	16764	22212	1358426	20105	24600	2218556	24414	30857
1 - 404	8463	2533950	575637	660632	2850902	469345	527273	1545107	411674	527625	2693889	362552	499555	2514130	204654	376803	22666	14614	17883	25390	14879	18347	28351	15652	20214	88597	16971	22539	1361501	20248	24665	2226644	24404	30805
1 - 405	8484	2541523	578184	662543	2856389	472176	529170	1548846	413381	529535	2704293	363852	502184	2521676	205708	377928	22640	14597	18012	25408	14764	18371	28361	15752	20175	89060	17013	22343	1366432	20110	24480	2234501	24587	30684
1 - 406	8505	2550247	579742	665144	2867457	473734	531744	1551339	416158	532123	2715280	367239	505164	2537147	206943	379635	22609	14582	18036	25639	14798	18517	28246	15788	20085	89304	17181	22162	1373680	20265	24713	2241722	24514	31000
1 - 407	8526	2560570	582844	668151	2954609	474845	533369	1555511	417093	533207	2724276	367849	507318	2543054	208207	382548	22611	14763	18209	25396	14967	18662	28337	15765	20295	89188	16933	22244	1378435	20137	24878	2248983	24679	31058
1 - 408	8547	2565434	585174	669777	2890772	478936	535618	1559101	419423	536607	2733312	370098	508226	2555680	208351	383008	22623	14591	18115	25578	14809	18386	28753	15926	20347	89852	17134	22414	1383773	20251	24918	2261365	24720	31068
1 - 409	8568	2576624	587423	672703	2978978	479600	538233	1563003	422011	538951	2744028	371276	510773	2561234	209784	384674	22754	14743	18117	25805	14904	18524	28426	15670	20300	89964	17013	22711	1390465	20285	24713	2266947	24623	30979
1 - 410	8589	2582978	589469	676036	2988956	482770	542419	1565320	423650	541254	2751289	374541	513658	2569837	210274	386625	22813	14688	18098	25670	15061	18556	28915	15777	20361	90911	17220	22437	1392402	20357	25038	2272420	24522	31356
1 - 411	8610	2593829	593912	677648	3006417	485832	542676	1572446	425601	545562	2762845	376790	516219	2579753	218951	388143	23046	14645	18221	25587	14946	18632	29037	15944	20247	90974	16963	22837	1400124	20315	24949	2280955	24599	31525
1 - 412	8631	2600576	595998	680493	3011790	487918	544261	1572283	426752	545819	2775471	377251	517492	2593219	213061	389850	23015	14648	18154	25663	14945	18886	29055	15777	20580	91088	17198	22790	1403525	20457	25254	2290641	24549	31249
1 - 413	8652	2607634	597611	680357	3024838	490005	547553	1576185	429868	549721	2788341	379635	521231	2599925	213359	391895	23103	14932	18219	25794	15067	18718	29067	15836	20436	91476	17188	22563	1409567	20597	25212	2295450	24898	31597
1 - 414	8673	2616209	600090	685045	3035967	491427	551225	1579815	431128	552823	2796889	380556	523507	2609476	215149	393141	23142	14743	18362	26013	15074	18772	29310	15769	20560	91249	17388	22921	1414606	20508	25151	2306180	25117	31362
1 - 415	8694	2625381	603246	686955	3048247	494502	552132	1586426	434176	553460	2803053	382805	526325	2616060	216236	394781	23006	14841	18170	25992	15001	18673	29303	16091	20582	91579	17115	22780	1419686	20468	25215	2313874	24964	31398
1 - 416	8715	2632723	606945	691439	3056307	496453	555221	1586006	434908	556616	2897620	385474	528032	2623498	223963	396461	23110	14851	18276	26097	14943	18900	28986	15821	20618	92102	17333	22830	1426365	20600	25327	2318602	24889	31717
1 - 417	8736	2640906	609356	692875	3073192	497754	557267	1592631	438877	558120	2821518	387072	530037	2636625	223719	398154	23034	14859	18271	26142	15040	19024	29173	16117	20530	92412	17268	22850	1429508	20543	25487	2327273	24990	32022
1 - 418	8757	2649969	611104	696858	3084513	500612	558906	1596194	440435	561588	2834659	389714	531974	2645336	225115	400294	23328	14969	18390	26089	15143	18929	29440	16177	20808	92885	17353	23163	1436214	20584	25305	2336864	25138	31671
1 - 419	8778	2659222	613651	697969	3091805	503376	561764	1600827	442156	562699	2931583	391109	534711	2656837	225643	403708	23229	14960	18297	26124	15167	19094	29336	15935	20677	93128	17442	22862	1440631	20658	25503	2338585	25024	31961
1 - 420	8799	2669653	616265	701938	3102742	506641	565354	1602209	442792	566872	2941177	393521	536417	2664383	227770	403370	23411	14983	18548	26229	15199	18952	29504	15983	20651	93694	17655	23005	1447865	20644	25379	2351157	25251	31972
1 - 421	8820	2673243	618500	703970	3114447	507291	566343	1607181	447480	568877	2949812	394754	538639	2677131	229179	406648	23421	14874	18592	26315	15203	19184	29484	16015	20791	93614	17511	23067	1451238	20963	25396	2357266	25110	32334
1 - 422	8841	2684379	622985	706991	3123849	510854	568999	1609064	448347	571681	2876357	396826	542405	2682984	228854	407922	23298	15102	18342	26657	15097	19227	29679	16019	20870	93937	17359	23095	1455573	20868	25610	2364325	25381	32005
1 - 423	8862	2693388	623526	708468	3134787	513197	572697	1612708	450284	572778	2884459	399021	544587	2690787	229707	410279	23524	14998	18581	26448	15360	19152	29496	15967	20729	94339	17554	23201	1462144	20687	25497	2376639	25347	32527
1 - 424	8883	2701286	626981	710934	3148986	515162	573645	1615797	453075	576111	2980513	400877	546673	2700947	231956	411945	23648	15043	18564	26615	15261	19215	29909	16216	20790	94534	17463	23309	1465544	21095	25774	2383074	25368	32344
1 - 425	8904	2712503	628905	714429	3154359	517492	576897	1620945	454660	578807	2990875	404210	549220	2711054	232132	413571	23524	14909	18401	26462	15183	19407	29756	15980	20875	94427	17550	23385	1472277	20942	25683	2390132	25640	32132
1 - 426	8925	2717881	631845	717450	3162993	518955	578793	1624928	456895	582153	2999893	405361	551685	2719751	232999	414180	23354	15046	18526	26644	15362	19258	30013	16275	20982	94976	17591	23104	1479958	20931	25715	2398897	25817	32488
1 - 427	8946	2724045	633917	718615	3177576	522938	582018	1628084	459496	584212	3010638	406892	552945	2728259	234408	416280	23639	15139	18709	26867	15379	19151	29838	16241	21158	95899	17843	23354	1483670	20939	25817	2408692	25483	32322
1 - 428	8967	2735154	635353	721351	3184292	524929	586353	1628287	461068	586705	3022151	408314	555031	2738338	235939	418529	23704	15239	18655	26792	15223	19203	30100	16293	20918	95741	17731	23333	1485797	20912	25821	2410968	25905	32459
1 - 429	8988	2741305	639594	723302	3200986	525918	588006	1634492	463452	588818	3036926	409872	559041	2749203	236752	420426	23831	15207	18773	27019	15410	19235	30240	16316	20965	95855	17683	23465	1493695	21020	25874	2418636	25595	32557
1 - 430	9009	2747347	642655	727407	3212307	530375	589902	1639423	466446	591731	3048631	412284	559963	2757087	237429	421808	23744	15204	18785	26982	15464	19246	30180	16215	21326	96489	17923	23527	1497651	20910	25993	2428837	25610	32485
1 - 431	9030	2757737	644024	729751	3222669	531459	593357	1642417	466934	592585	3058993	414180	563173	2764755	239041	423785	23849	15045	18572	26919	15429	19320	30212	16503	21260	96901	17746	23382	1502785	21082	26059	2432847	26068	32910
1 - 432	9051	2766367	646801	731512	3233030	532936	595050	1644449	469020	595890	3064749	415400	566384	2776175	240071	427077	23815	15288	18635	26865	15556	19600	30236	16386	21080	97221	17883	23540	1509437	21331	26134	2442045	26109	32997
1 - 433	9072	2776379	649862	734574	3241857	536404	597678	1646766	470347	598681	3077797	418028	567956	2786498	240884	427782	23923	15421	18695	26988	15558	19300	30327	16457	21298	97262	17956	23630	1513664	21174	26088	2448954	26018	32843
1 - 434	9093	2784873	652504	735115	3256248	538422	599128	1651982	474195	601038	3089310	419789	569771	2794017	241656	429990	24185	15351	18687	27328	15504	19441	30639	16660	21433	97258	17968	23743	1517444	21301	26161	2459169	26092	33175
1 - 435	9114	2792012	655539	740765	3263924	541918	601052	1655694	475644	604913	3099288	421157	573293	2802565	243322	431778	24056	15413	18704	27258	15544	19498	30812	16441	21379	97721	17942	23774	1523418	21245	26215	2464425	26219	33039
1 - 436	9135	2797810	658099	741713	3281193	543259	604316	1659324	477975	605319	3108499	423799	573957	2813322	243959	432835	24114	15259	18838	27249	15306	19290	30550	16505	21342	98002	17925	23899	1529311	21514	26093	2471646	26200	33159
1 - 437	9156	2808391	660389	744341	3283496	545833	607243	1660869	479885	609451	3116366	425330	577940	2824647	245043	434461	24020	15288	18941	27173	15719	19506	30700	16655	21185	98690	18144	23711	1532779	21156	26354	2482945	26001	32816
1 - 438	9177	2815015	662787	745831	3297695	548231	608624	1665393	482012	610955	3128454	427430	580297	2833223	245571	436019	24197	15412	19077	27576	15456	19456	30499	16519	21652	98701	18078	23865	1537087	21294	26389	2488160	26180	33194
1 - 439	9198	2822710	666390	749205	3311894	550778	612811	1668726	485100	611876	3141694	429665	581665	2841460	247102	439907	24381	15304	18853	27411	15711	19561	30505	16767	21495	99130	18111	23700	1543820	21321	26535	2497372	26421	33412
1 - 440	9219	2832424	667338	752483	3319761	553568	613949	1672573	485981	616970	3149945	431494	584971	2851918	248050	440245	24053	15367	18668	27530	15666	19784	30745	16530	21589	98975	18197	24115	1551854	21624	26311	2503848	26415	33440
1 - 441	9240	2841229	669519	754163	3328204	556237	618609	1675893	486970	619300	3158772	434461	585472	2859789	249310	442128	24372	15376	18851	27441	15567	19542	30871	16745	21544	99534	18482	23923	1553520	21252	26691	2509809	26139	33435
1 - 442	9261	2850482	673177	756276	3342404	558689	618555	1678968	490899	621616	3174314	435382	590580	2869638	251383	444120	24412	15432	18943	27407	15750	19705	31228	16888	21412	100092	18187	24279	1559779	21492	26601	2522177	26524	33660
1 - 443	9282	2857053	676009	759812	3354684	560098	622294	1682720	493242	624231	3184676	438173	593289	2971111	252169	445244	24443	15398	19050	27688	15824	19783	31127	16917	21529	100151	18318	23977	1568490	21597	26752	2525483	26861	33577
1 - 444	9303	2865465	677973	762224	3364278	562049	623933	1688925	494814	625545	3193311	439690	595389	2980321	252426	447127	24623	15483	19100	27601	15731	19643	31198	16664	21703	100444	18180	24292	1569479	21484	26699	2534465	26759	33734
1 - 445	9324	2872469	680005	766572	3372337	565273	627184	1690334	497185	628688	3201945	441207	598207	2988380	254404	448320	24716	15540	19038	27678	15805	19710	31024	17044	21510	100379	18271	24199	1575616	21774	26945	2543067	26793	33504
1 - 446	9345	2879338	683582	767101	3385961	568105	629325	1694777	499921	632793	3216529	442819	599575	3000852	254458	451286	24603	15512	19092	27937	15739	19730	31497	16940	21775	101445	18254	24015	1581671	21618	26740	2551304	26749	33746
1 - 447	9366	2889119	686047	769945	3400352	570909	631397	1697744	501750	634093	3228617	444811	601715	3010255	256788	453048	24787	15745	19073	27908	15846	20043	31336	16698	21809	101616	18437	24261	1587090	21664	26899	2556398	26764	33748
1 - 448	9387	2901393	687510	772194	3406300	573117	633010	1703664	502996	638727	3233798	447574	605102	3018889	257655	456082	24533	15664	19255	27900	15825	20005	31726	16871	21888	101868	18488	24549	1592780	21697	26618	2563740	27076	33888
1 - 449	9408	2988956	690978	775310	3428943	573551	636112	1707918	505774	639011	3251643	449403	606877	3030978	258116	458006	24621	15528	19317	28050	15780	19931	31492	16663	22082	102000	18534	24210	1597671	21697	26842	2575445	26557	33884
1 - 450	9429	2914019	694311	777342	3430094	577994	639973	1710045	507738	642438	3259126	452262	609627	3039421	259010	460051	24903	15672	19326	28176	15832	19942	31576	17044	21800	102996	18487	24305	1601911	21684	27180	2581501	26935	33754
1 - 451	9450	3006033	697522	780648	3449282	580406	641151	1712484	510474	644850	3270639	453725	612458	3051126	260934	461393	24858	15700	19223	28208	15887	20035	31766	16848	21966	102754	18556	24528	1607980	22057	26930	2586676	27000	34000
1 - 452	9471	3013709	699134	782152	3462714	582261	643942	1716927	512805	648481	3281193	454511	615303	3061871	262898	462043	24557	15643	19364	28226	15916	20079	31832	16848	22035	103146	18616	24587	1614280	21848	26788	2594628	27076	34169
1 - 453	9492	3020808	702670	784387	3471349	585445	646245	1719948	515473	649619	3294049	457681	617417	3068971	263765	464116	24857	15706	19452	28195	15878	20045	31958	17271	22072	102693	18720	24679	1617612	21967	27103	2604978	26860	33791
1 - 454	9513	3030019	704011	788180	3482286	587518	649009	1722820	517004	652504	3304411	457992	620221	3080867	263914	466432	24716	15856	19354	28283	16236	20145	31587	17126	22058	103100	18523	24510	1623614	22270	27091	2609314	27179	34064
1 - 455	9534	3040572	708129	789386	3494950	589875	649388	1726546	519212	654306	3315348	461325	623147	3089886	265431	467841	24918	15699	19407	28280	15978	20070	32051	16980	22007	103867	18661	24779	1629520	22374	27158	2618417	27131	34522
1 - 456	9555	2961014	708834	791865	3493991	592273	652680	1731545	520960	657815	3327245	462734	623757	3094299	265946	470483	25238	15766	19562	28275	16050	20048	31935	17132	22305	104053	18866	24833	1634153	22200	27219	2625760	27621	34306
1 - 457	9576	3056307	712410	795157	3514522	593953	657747	1733455	522775	660538	3334536	464847	627035	3106772	267518	472366	25193	15902	19389	28262	16220	20284	31982	17130	22109	104201	18880	24837	1639667	22075	27639	2629973	27295	34606
1 - 458	9597	3062639	713941	797189	3527762	598640	658600	1739334	525973	662949	3347009	467909	629420	3118285	269360	473436	25171	16071	19711	28253	16338	20041	32240	16888	22140	104598	18770	24742	1645533	22118	27140	2638765	27540	34456
1 - 459	9618	3076262	715702	798029	3537740	600686	661134	1742437	527950	665388	3357179	469413	630259	3128646	270213	477406	25238	15627	19705	28488	16289	20278	31960	17191	22197	105441	18842	24780	1650112	22150	27261	2645769	27588	34644
1 - 460	9639	3080867	719035	802445	3549061	602935	662597	1743480	529441	667826	3370994	471851	633389	3137473	270606	479478	25438	15996	19741	28648	16307	20230	32171	17183	22265	104884	18716	24946	1656953	22267	27353	2655984	27349	34662
1 - 461	9660	3088351	721907	805385	3557504	604208	665604	1746921	532557	670536	3377326	472745	635963	3148410	272368	480779	25384	16040	19593	28508	16186	20180	32154	17413	22193	105492	18862	24818	1658620	22236	27326	2662622	27575	34910
1 - 462	9681	3097753	725537	806753	3571511	607446	666837	1750823	533491	672568	3387112	474222	639661	3157045	273898	483082	25372	15937	19732	28845	16168	20500	32364	17265	22336	105628	19107	25027	1664906	22400	27591	2671401	27856	34600
1 - 463	9702	3102550	727393	809693	3577268	610223	669316	1755117	536865	675440	3403422	476620	639621	3166831	274332	482892	25503	15978	19677	28936	16265	20410	32654	17333	22287	106518	18930	24861	1671937	22445	27803	2679610	27722	34795
1 - 464	9723	3114063	730523	812416	3594921	612472	672188	1755456	539371	678068	3411865	480291	645256	3176425	275253	487200	25223	15936	19655	28943	16436	20259	32602	17415	22429	106389	19123	25020	1675730	22462	27593	2684244	27591	35049
1 - 465	9744	3124233	732325	815004	3605475	613461	674749	1763598	540658	681631	3424146	481212	645297	3191584	276838	486685	25813	15951	19869	28813	16401	20282	32858	17420	22406	106926	18971	25066	1681068	22413	27754	2693280	27426	34880
1 - 466	9765	3131333	735495	817239	3618331	617308	678122	1765806	544072	683460	3430478	483123	648928	3196956	277366	489639	25319	16022	19746	29276	16406	20551	32819	17491	22360	107115	19213	25081	1687814	22659	27685	2700541	27757	34756
1 - 467	9786	3138240	738191	820761	3630036	620560	678501	1767526	545155	685966	3443909	486252	650716	3211923	278938	492511	25486	16105	19739	28919	16428	20536	32753	17372	22514	107157	19026	25398	1692610	22563	27753	2706827	27986	35102
1 - 468	9807	3147259	740439	821086	3638478	622212	682051	1773907	548082	689339	3455422	488474	654333	3212691	280509	493297	25614	15800	19909	29344	16397	20425	32972	17492	22498	107355	19093	25126	1695306	22633	27866	2711568	28081	35270
1 - 469	9828	3156853	741957	824690	3650183	623879	684340	1776142	551089	691561	3469622	490601	657205	3226890	280496	495220	25703	16086	19718	29121	16249	20651	32831	17514	22457	107950	19388	25392	1701565	22701	27896	2723056	27963	35401
1 - 470	9849	3165488	745560	826573	3655748	626006	686657	1780112	551509	694866	3478256	492348	659549	3238211	282365	496710	25605	16043	20104	29006	16545	20505	33010	17419	22470	108644	19050	25174	1708406	22527	27809	2727446	27988	35107
1 - 471	9870	3171820	748134	828700	3670139	630585	690260	1781670	554950	696438	3492840	494746	661215	3243584	283260	499108	25697	16164	19906	29282	16542	20715	33158	17601	22493	108316	19195	25210	1713920	22817	27952	2737633	28141	35457
1 - 472	9891	3183717	750315	831450	3682420	631099	692211	1789432	557605	699703	3498212	496006	663071	3254713	284099	501411	25738	16352	19942	29160	16497	20760	32981	17630	22788	108850	19233	25344	1717957	22858	28015	2744001	28201	35308
1 - 473	9912	3190241	755531	834417	3691438	635462	693769	1790530	558188	702182	3507423	497984	666891	3265075	286565	501926	25888	16233	19878	29311	16081	20635	32971	17471	22596	108748	19364	25323	1725083	22678	27944	2753050	27969	35320
1 - 474	9933	3194078	756764	836178	3697386	637114	696993	1793849	561304	704214	3517209	500626	669045	3270256	287351	505083	25853	16220	19894	29532	16581	20752	33425	17732	22577	109147	19326	25498	1729364	22763	28106	2758781	28379	35753
1 - 475	9954	3205207	758227	840649	3714848	639336	697996	1798468	562862	706842	3528338	503118	671186	3283304	287771	507440	25708	16395	19996	29365	16627	20801	33337	17709	22938	109519	19344	25405	1735270	22790	28192	2762669	28169	35460
1 - 476	9975	3212883	762345	842992	3728088	641544	701369	1803413	565002	712180	3537932	505313	674085	3295009	289762	509187	26126	16123	19919	29778	16628	20699	33246	17625	22955	110242	19336	25730	1740052	22834	28335	2773764	28439	35560
1 - 477	9996	3224588	764892	845621	3735187	645338	702006	1804253	568023	712464	3554242	507481	675670	3303643	289722	511694	26005	16131	20017	29381	16498	20803	33460	17741	22918	110133	19515	25745	1743913	22919	28176	2781107	28739	35844
1 - 478	10017	3232455	766274	847585	3744014	648359	706883	1807139	570787	715120	3562877	509553	679097	3310167	291036	512981	26130	16297	20153	29850	16941	20690	33555	17937	22885	111151	19396	25846	1748398	22903	28380	2788043	28479	35814
1 - 479	10038	3236292	768211	849197	3756103	650025	707967	1810959	573090	718046	3569976	510136	682118	3322064	293081	514349	26081	16204	20040	29879	16567	20941	33932	17760	22744	111050	19470	25756	1753180	23048	28508	2795981	28531	36014
1 - 480	10059	3246270	770826	851067	3769918	653222	710554	1817001	575420	720769	3584751	513550	684489	3326669	293230	516042	26272	16277	20028	29725	16485	21045	33704	17796	23187	111352	19598	25747	1762189	22903	28509	2804516	28329	36125
1 - 481	10080	3257208	774714	855361	3776058	655363	714131	1818803	577398	724291	3595881	516964	687443	3343747	294842	518115	25921	16175	20103	29677	16831	20923	33661	17734	22973	111475	19678	25710	1765860	22995	28443	2807036	28723	35738
1 - 482	10101	3260086	777302	856946	3793136	656772	715093	1821756	580392	726323	3608737	517804	689109	3352190	295940	520743	26465	16371	20116	29937	16620	21031	34032	17838	22753	112052	19739	25955	1770236	23091	28579	2819486	28866	36423
1 - 483	10122	3270064	778209	859100	3799468	660050	717856	1825346	583278	731227	3620250	520188	690843	3358138	296996	522924	26458	16452	20356	30002	16798	20935	34006	17845	22845	111665	19698	25726	1774937	22984	28519	2828292	28923	36204
1 - 484	10143	3274861	781962	860346	3804841	663301	720037	1828394	584714	731146	3625814	521285	695124	3370418	298663	524144	26260	16552	20327	30062	16903	21120	34028	17940	23094	112540	19585	25983	1779909	22901	28686	2832166	28839	36036
1 - 485	10164	3289636	783791	864302	3824605	665957	721853	1834301	587938	735332	3637327	524306	697305	3382123	300058	527436	26458	16624	20096	30036	16730	20948	33968	17966	23087	112834	19784	25929	1788145	23143	29127	2839915	28885	36286
1 - 486	10185	3294817	786947	866267	3829786	667758	724427	1833664	588981	736606	3646921	525796	699242	3391909	301968	528899	26477	16720	20225	30063	16966	21101	34253	18200	23131	113166	19621	26018	1793632	23323	28476	2846526	28868	36448
1 - 487	10206	3303068	789467	868475	3846671	669519	728572	1838920	591121	738638	3659969	528140	702643	3398625	302023	531026	26240	16656	20540	29976	16902	21328	34142	17886	22988	113347	19972	26089	1796152	23102	28542	2853463	29074	36200
1 - 488	10227	3310167	793044	870913	3853771	671958	730970	1843080	594427	743528	3672634	529143	703320	3410330	303011	532367	26474	16424	20428	30409	16976	21371	34073	18139	23455	113436	19812	26283	1801218	23431	28904	2861144	29046	36121
1 - 489	10248	3318226	793477	873352	3865092	676402	732338	1844339	596080	744043	3682612	533234	708034	3421075	305734	534440	26585	16619	20410	30252	16807	21092	34385	18177	23287	113642	20130	25908	1806041	23269	28827	2951922	29103	36548
1 - 490	10269	3328204	796349	876034	3876605	677512	735549	1850558	598559	747728	3688560	533545	710053	3429326	305409	534900	26957	16604	20583	30307	17081	21425	34280	18032	23273	114570	19874	26069	1811853	23163	28955	2873336	29209	36902
1 - 491	10290	3334920	800996	878175	3887350	679125	737987	1854202	601512	751006	3702951	537894	712735	3440072	307441	538368	26491	16477	20364	30314	17004	21247	34672	18438	23298	114474	19953	26088	1815321	23580	28808	2966505	29258	36712
1 - 492	10311	3342404	802527	881345	3896944	682945	739735	1857778	603788	751684	3707748	540509	714700	3444869	307916	539994	26631	16564	20480	30512	17098	21059	34758	18346	23262	114977	19912	26294	1825969	23572	28887	2887168	29179	36795
1 - 493	10332	3351230	805453	883959	3906539	684909	742377	1858171	606538	754569	3725209	541335	717924	3461371	309121	541322	26634	16434	20604	30451	17203	21507	34649	18237	23540	115386	19838	26430	1826809	23376	29053	2978402	29236	36555
1 - 494	10353	3362743	807756	885246	3919395	688133	744869	1864010	607446	758918	3733077	544952	719807	3469046	310042	544343	26871	16861	20564	30469	17155	21513	34831	18175	23643	115629	20057	26487	1835913	23671	29046	2904143	29575	36722
1 - 495	10374	3367732	810912	889189	3933018	691453	747349	1866259	611483	760828	3745165	546009	723099	3484780	311560	546090	26848	16813	20599	30776	17387	21418	34841	18158	23553	115933	20200	26497	1836468	23744	29331	2998742	29413	37103
1 - 496	10395	3373105	812985	890191	3935705	692441	746915	1872125	612824	762115	3759173	549098	724020	3490345	313321	547662	27002	16688	20586	30668	17161	21490	34712	18181	23447	115850	19999	26600	1841603	23634	29555	2999125	29418	36883
1 - 497	10416	3382891	815424	893686	3951823	696004	751332	1870851	615859	766139	3769342	549829	727976	3498020	315001	548746	26954	16482	20821	30591	17196	21597	34840	18508	23976	116676	20363	26384	1846290	23632	29439	3005649	29560	37154
1 - 498	10437	3386728	817849	894811	3958347	696614	753878	1877043	616523	768374	3776826	552187	729805	3509917	314323	551645	26865	16856	20622	30905	17299	21516	35002	18278	23938	116603	20144	26579	1854012	23813	29453	2933283	29450	37290
1 - 499	10458	3398433	820504	896721	3973698	700543	754691	1880009	618677	770542	3789298	554571	735021	3519127	316789	554056	26860	16847	20618	30757	17308	21596	35193	18410	23520	116880	20405	26486	1858510	23931	29499	3024262	29556	37268
1 - 500	10479	3408411	822956	899065	3984059	701356	758241	1881920	622565	774037	3799084	558053	734397	3537932	317439	556305	27116	16937	20870	30704	17406	21710	35228	18502	23779	116602	20330	26852	1865256	23699	29571	3029827	29497	37126
User: USER
Path: C:\Program Files (x86)\BMG\CLARIOstar\User\Data
Test ID: 33
Test Name: Broccoli fluorescence
Date: 4/11/2022
Time: 2:05:29 PM
ID1: Broccoli
ID2: 4/11/2022,2:04:53 PM
ID3: RNAP concentrations / competitor
Fluorescence (FI)
Legend:
Raw Data (470-15/532-20)
