# Supplementary material for: Broccoli aptamer allows quantitative transcription regulation studies in vitro
Source: PLoS One. 2024 Jun 13;19(6):e0304677. doi: 10.1371/journal.pone.0304677 (PMC11175446; doi:10.1371/journal.pone.0304677)
Supplement: S1 Data — (ZIP) [file pone.0304677.s006.zip › nsdna/20220412.xlsx]

## Sheet: Table All Cycles
Well	Time [s]	C20	C21	C22	D20	D21	D22	E20	E21	E22	F20	F21	F22	G20	G21	G22	H20	H21	H22	I20	I21	I22	J20	J21	J22	K20	K21	K22	L20	L21	L22	M20	M21	M22	N20	N21	N22	O20	O21	O22
1 - 1	0	17863	16091	14301	19658	16746	11396	12851	17247	16997	21488	17332	16010	21583	16414	13672	19941	17117	14612	17065	16996	15347	21678	16016	13845	18663	17543	13469	18246	14539	14207	17362	16118	14880	18639	16811	13261	16367	15727	17226
1 - 2	21	18000	16182	13898	19626	16875	11566	12636	17361	16783	21334	17464	15892	21601	16466	13620	20193	17042	14676	17001	16974	14963	21849	15762	13960	18459	17545	13541	17947	14169	14150	17299	15723	14614	18236	16579	13181	16158	15306	17120
1 - 3	42	18292	16187	14056	19661	16721	11629	12571	17011	16920	21736	17481	15809	21834	16537	13529	20241	17206	14605	17230	16933	14946	21968	15715	13645	18387	17286	13292	17824	14233	14050	17281	15820	14575	18107	16463	13222	15870	15453	17002
1 - 4	63	18772	16083	14055	20095	16825	11593	12525	17274	16691	21927	17426	15821	22007	16455	13501	20659	17160	14695	17567	16743	14939	22047	15749	13693	18166	17208	13352	17960	14349	13904	17163	15796	14310	18087	16317	13010	15967	15258	16664
1 - 5	84	19040	16471	14003	20261	17151	11530	12752	17572	16918	22386	17570	16035	22296	16663	13484	21340	17202	14716	17980	17057	14799	22022	15745	13614	18155	17339	13288	17915	14139	13868	17264	15648	14409	17760	16135	12818	15836	15258	16398
1 - 6	105	19794	16593	14145	21149	17338	11565	12915	17544	16957	22972	18081	16147	22990	16604	13801	22066	17461	14864	18597	17082	14811	22751	15771	13760	17962	17207	13216	17677	14337	13730	17141	15517	14442	18123	15966	12877	16126	15121	16542
1 - 7	126	20484	17097	14420	21749	17287	11694	13202	17695	17106	23893	18145	16134	23444	16977	13840	22759	17932	14824	18850	16946	14720	23111	15654	13620	18138	17088	13342	17568	14065	13790	17121	15589	14277	17717	16242	12832	15908	14942	16510
1 - 8	147	21376	17577	14225	22379	17687	11791	13465	18295	17451	24799	18517	16230	24391	17373	13964	23657	17935	14930	19979	17482	14801	23864	15629	13462	18245	16976	13286	17630	14175	13693	16635	15553	14283	17743	16108	12917	15648	14873	16408
1 - 9	168	22383	17718	14393	23387	18113	11725	14223	18365	17474	25836	19056	16602	25620	17886	13935	24690	18508	15012	20589	17419	14852	24639	15517	13362	18123	16966	13109	17585	14066	13643	16971	15418	14005	17541	15802	12792	15703	14805	16328
1 - 10	189	23553	18366	14883	24525	18482	11939	14583	18793	17731	27035	19473	16501	26705	18081	14328	26036	18764	15159	22047	17771	15042	25451	15499	13468	18142	16852	13081	17268	13961	13648	16782	15393	14252	17645	15961	12758	15700	14880	16131
1 - 11	210	24988	18785	14999	25904	18992	11869	15359	19106	18082	28579	19813	16819	27914	18472	14441	27993	19214	15553	23296	18210	14924	26560	15611	13242	18152	16629	13129	17417	13874	13774	16685	15401	14082	17581	15697	12692	15451	14816	16014
1 - 12	231	26508	18933	15348	26976	19293	12078	15755	19483	18270	30093	20462	17173	29373	19214	14576	29699	19807	15645	24819	18359	15181	27883	15430	13372	18273	16751	13099	17249	13959	13716	16574	15178	14062	17624	15687	12844	15278	14647	16143
1 - 13	252	28394	19685	15516	28915	19903	12310	16702	20250	18727	32096	21152	17408	30731	19763	14850	31819	20052	15591	26460	18505	15075	29602	15679	13386	18299	16593	13043	17180	13892	13539	16768	15297	13891	17429	15803	12691	15409	14741	15952
1 - 14	273	30371	20521	15895	30741	20343	12343	17713	20632	19052	34456	21799	17720	32795	20677	15282	33918	20991	15850	28162	18918	15104	30649	15529	13404	18336	16603	12957	17261	13885	13610	16693	15171	13994	17412	15731	12735	15590	14722	15690
1 - 15	294	32541	21126	16015	32721	20812	12694	18560	21371	19122	36408	22378	18116	35090	21152	15560	36398	21328	16261	30038	19385	14883	32253	15612	13245	18540	16701	12961	17297	13789	13460	16718	15194	14045	17525	15653	12737	15363	14655	15835
1 - 16	315	34921	21981	16563	35136	21609	12942	19760	21933	19688	38794	23335	18288	37362	21875	15642	39340	22216	16462	32007	19797	15170	33890	15611	13346	18545	16451	12796	17118	13838	13698	16617	15169	13880	17438	15666	12562	15407	14562	15695
1 - 17	336	37112	23068	16862	37133	22223	13168	21080	22724	20027	41528	24217	18853	39581	22321	15945	42198	23118	16701	34601	20239	15271	36144	15795	13363	18782	16391	12947	17131	13811	13507	16384	15151	13809	17242	15465	12720	15296	14610	15634
1 - 18	357	40008	23820	16995	39734	23360	13364	22592	23335	20624	44492	25069	19116	42300	23173	16393	45004	23754	16987	37003	20963	15294	38057	15793	13286	18978	16324	13164	17285	13958	13492	16226	15085	13737	17295	15271	12483	15373	14439	15505
1 - 19	378	43095	24560	17725	42190	24032	13443	23789	24166	20856	47937	26211	19596	45080	24291	16925	48751	24772	17425	39361	21251	15494	40766	15994	13268	18955	16374	12963	17153	13759	13847	16485	14948	13923	17450	15414	12450	15374	14597	15589
1 - 20	399	46035	25837	17994	45123	24789	13978	25579	25117	21261	51256	27120	19931	48334	25249	17178	52107	26121	17885	42919	21974	15672	42600	16001	13196	19096	16479	12957	16999	13826	13533	16488	14996	13621	17097	15534	12555	15303	14458	15424
1 - 21	420	49617	26753	18576	48147	25625	14252	27425	26139	21709	54513	28025	20407	51171	26308	17411	56089	26749	18213	46046	22549	15550	44953	16074	13116	19389	16263	12733	17037	13713	13671	16547	15010	13688	17196	15513	12505	15296	14556	15355
1 - 22	441	52791	27944	18974	51739	26798	14288	29066	26736	22404	58419	29189	20922	54408	27697	18008	60029	28053	18715	49384	23331	15874	47269	15947	13292	19517	16373	12935	17155	13621	13498	16409	14951	13697	17165	15304	12580	15511	14416	15433
1 - 23	462	56303	29176	19227	54492	28052	14891	31017	28055	22768	61782	30569	21629	58235	28278	18258	64129	29210	18857	52490	23904	15785	50431	16281	13222	19821	16205	12941	17106	13974	13528	16364	15006	13446	17084	15329	12381	15328	14540	15435
1 - 24	483	60323	30315	19835	58305	28887	14878	32826	29035	23345	66501	31834	21971	61976	29580	18966	68533	30265	19474	56020	24665	15809	53341	16096	13346	19988	16442	12929	16913	13880	13246	16475	14948	13732	17249	15609	12473	14918	14295	15450
1 - 25	504	64502	31489	20437	62384	30152	15344	34724	30250	23905	70433	32994	22378	66203	30955	19079	73237	31631	19663	59940	25384	16302	55737	16160	12995	20167	16109	12777	17131	13785	13393	16166	14799	13534	16985	15232	12653	15324	14663	15311
1 - 26	525	68436	33024	20984	65940	31062	15722	36636	31188	24409	74598	34523	23109	70564	31813	19706	78161	32429	20398	63880	25916	16415	59083	16429	13382	20632	16316	12771	16861	13713	13361	16547	14926	13570	17180	15163	12636	15511	14368	15036
1 - 27	546	72751	34357	21590	70299	32299	15929	39099	32801	25302	79877	36144	23772	74363	33645	20098	82934	33898	20698	68037	26819	16522	62425	16591	12982	20812	16243	12806	17140	13903	13459	16343	14943	13470	17143	15221	12775	15190	14464	15077
1 - 28	567	77049	35476	21978	73909	33458	16357	41681	33533	25909	83809	37654	24285	79021	34693	21049	87712	35512	21631	73147	28056	16545	65438	16505	13274	20908	16423	12876	16909	13869	13406	16419	15002	13735	17111	15273	12633	15157	14302	14980
1 - 29	588	81936	36850	22519	78462	35008	16662	44495	35045	26092	89071	38721	25010	83581	36213	21401	93414	36737	21632	76654	28912	16835	68775	16697	13192	21231	16181	12952	17206	13704	13547	16293	14818	13751	17081	15108	12652	15242	14284	15043
1 - 30	609	86885	38572	23072	82610	36202	17225	46577	36604	27188	94215	40473	25520	88608	37606	22172	98629	38437	22279	81591	29745	16841	72297	16701	13253	21656	16201	12935	17110	13654	13454	16516	14734	13608	17123	15241	12736	15277	14237	14928
1 - 31	630	91795	39946	23663	87323	37677	17443	49712	37924	27842	99488	42088	26272	93338	39186	22370	104203	39794	22721	86360	30679	17287	75650	16916	13290	21981	16193	12718	16987	13734	13370	16532	14981	13526	16919	15121	12613	15226	14236	14768
1 - 32	651	96991	41443	24537	91680	39037	18065	52556	39135	28668	105049	44037	27029	98305	40883	22968	109212	41586	23317	91301	31573	17251	79443	16908	13048	22066	16278	12765	16931	13936	13297	16466	14874	13471	16928	15436	12601	15254	14134	14659
1 - 33	672	102515	43238	25398	96877	40465	18364	55329	40600	29510	110594	45308	27500	102974	42325	23657	115528	42998	24033	96001	32567	17416	83159	17252	13181	22580	16311	12904	17397	13778	13363	16805	14859	13760	16808	15245	12569	15305	14211	14866
1 - 34	693	107696	45043	25926	102214	41964	18956	59043	42112	29986	116455	47343	28594	108855	44059	24568	121115	44694	24601	101471	33849	17535	86688	17105	13201	22765	16156	12755	17074	13933	13454	16362	14886	13622	17196	15204	12646	15080	14197	14738
1 - 35	714	113026	46878	26485	107705	43540	19533	62031	43552	30558	122631	48731	29170	114450	46011	24944	127993	46387	24890	106533	34643	17897	90568	17338	13275	23446	16106	12992	16994	13794	13341	16308	14704	13407	16800	15148	12600	15272	14124	14486
1 - 36	735	118839	47986	26925	112553	45006	19650	64852	44991	31550	128264	50834	29650	120054	47661	25936	134419	48359	25607	112618	35592	17852	94489	17385	13129	23435	16111	13006	17251	13861	13357	16436	15018	13480	16948	15189	12588	15155	14084	14505
1 - 37	756	125042	49909	27924	117842	46827	20217	68468	46709	32504	134299	53001	30642	125630	49286	26276	140718	49679	25976	117775	36936	18104	98310	17564	13349	23699	16160	12956	17143	13843	13456	16418	14772	13397	16840	15054	12674	15127	14136	14507
1 - 38	777	130578	51865	28678	123148	48164	20647	71268	48346	33166	140454	54785	31279	131844	50913	27103	147524	52052	26816	123305	38081	18346	102343	17772	13233	24413	15923	12822	17032	13768	13321	16372	14933	13421	16913	15190	12634	15279	13984	14433
1 - 39	798	137727	53996	29310	128809	49938	21164	74848	50546	33891	146459	56706	32305	137371	52871	27611	153999	53465	27193	129730	39028	18413	106064	17912	13130	24739	16165	12974	17295	13846	13360	16292	14787	13465	17133	15082	12789	15239	13998	14451
1 - 40	819	143611	55579	30277	134692	51607	21580	78272	51839	34668	153611	58628	33032	144093	54905	28507	160606	55765	28008	135585	40446	18935	109319	17873	13346	25025	16286	12983	17272	13795	13293	16497	14867	13449	16882	15058	12620	15286	14060	14290
1 - 41	840	150091	57413	30778	141251	53083	22110	82103	53646	35173	160306	60303	33798	150183	57069	29158	167531	58135	28493	141912	41465	18834	113183	18252	13177	25262	15939	12894	17186	13723	13380	16557	14808	13516	16992	15046	12649	15221	13997	14301
1 - 42	861	156896	59583	31950	146922	55306	22631	85593	55143	36238	167099	62696	34493	156658	59411	30067	174182	59938	29135	148234	42615	19212	117134	18053	13303	26135	16076	13006	17189	13885	13329	16415	14664	13446	16990	14998	12758	15111	14015	14442
1 - 43	882	163412	61654	32115	153014	56987	23122	89265	56949	37022	173340	64917	35595	163222	60879	30800	181927	62489	29870	154520	44064	19298	120760	18546	13406	26665	15946	12859	17350	13870	13359	16408	14739	13433	17150	15136	12737	15276	13847	14161
1 - 44	903	170341	63537	33168	159523	58348	23767	93113	59151	38267	180235	66314	36464	170750	62894	31427	189719	64027	30460	161183	45539	19357	125131	18758	13502	26881	16196	13181	17236	13974	13384	16656	14936	13461	17053	15021	12637	15301	14018	14371
1 - 45	924	177493	65379	34009	166239	60478	24162	96851	61166	38788	187938	68856	37003	176738	65113	32493	200933	65955	31099	167296	46845	19782	129388	18855	13149	26966	16120	12806	17437	13955	13361	16835	14794	13491	16847	14981	12728	15174	13948	14210
1 - 46	945	184112	67065	34917	172365	62558	24882	101017	63047	39692	195725	71605	38421	183905	66863	33100	204332	67814	31422	173820	47959	19863	134183	18972	13128	27904	16161	12949	17460	13983	13480	16631	14777	13374	16973	15068	12666	15049	13811	14047
1 - 47	966	191327	69698	35738	178656	64605	25563	104165	64741	40594	203244	73563	39098	190660	69556	34105	216729	70542	32363	181035	49413	20052	138593	19055	13231	28170	16126	12978	17325	13917	13335	16485	14953	13371	16994	14933	12608	15372	13829	13985
1 - 48	987	198673	71526	36511	185227	66650	26077	108921	67225	41903	215672	75860	39629	198016	71510	34840	224695	72721	32943	187958	50988	20573	143274	19286	13303	28758	16062	13087	17412	14050	13459	16447	14697	13416	17130	15118	12723	15333	13910	14198
1 - 49	1008	212177	73601	37578	192736	68071	26446	113321	69347	42468	224058	78481	41030	205166	73681	35428	232660	74937	33757	194395	51810	20711	147916	19357	13405	28757	16095	12960	17386	14010	13317	16674	14798	13503	17023	15024	12747	15323	13960	13897
1 - 50	1029	218978	75911	38469	198855	69939	27518	118162	71164	43613	231401	80332	41879	217433	75641	36048	241737	77242	34432	202101	53450	20682	152570	19829	13462	29479	16144	12904	17556	14138	13461	16614	14792	13610	17104	14899	12958	15349	13712	13877
1 - 51	1050	227553	78139	39219	212326	72283	27882	122400	73176	44407	239299	82427	42454	226537	77860	37140	249879	78934	35349	215753	54921	21005	157912	19812	13311	30001	16201	13039	17494	14012	13415	16746	14734	13325	17076	14906	12782	15233	13898	13911
1 - 52	1071	235451	80410	39872	219262	73740	28542	126843	74934	45565	247210	85558	43777	233338	80035	38233	257967	81148	36207	223299	56525	21168	162813	20107	13331	30214	16382	13032	17384	13927	13232	16798	14667	13342	17172	15088	12859	15248	13967	13789
1 - 53	1092	244338	82866	41061	227350	76360	28931	130976	77642	46815	255298	87531	44311	242794	82728	38945	266217	84034	37246	231495	57971	21241	167293	20059	13290	30794	16253	13030	17519	14041	13448	16827	14805	13597	17059	15053	12917	15206	13617	13828
1 - 54	1113	252426	85194	41917	234340	78382	29653	135784	79596	47739	262993	89931	45210	251369	84846	39984	275118	85959	37759	238418	59081	21486	172174	20448	13231	31217	16225	12977	17484	14093	13440	16801	14771	13292	17109	15013	12934	15216	13711	13966
1 - 55	1134	260920	86988	43055	241398	80337	30426	140162	81903	48539	271067	92784	46548	259254	87384	40673	283409	88496	38401	246668	61124	21799	176608	20275	13442	31757	16124	12987	17551	14061	13440	16856	14699	13520	17389	14940	13067	15210	13836	13925
1 - 56	1155	269875	89540	44019	249703	82305	30947	144391	84090	49615	278423	95201	47377	267220	89342	41628	292133	90384	39190	255095	62578	21964	182066	20826	13465	32129	16211	13100	17797	14025	13438	16686	14761	13495	17110	15143	12810	15314	13800	13818
1 - 57	1176	279304	92390	44834	257560	85083	31486	149998	86251	50832	287351	97125	48481	276770	92212	42346	301006	92861	40136	262356	63618	22221	186884	20899	13299	32677	16080	13068	17582	13769	13560	16612	14686	13634	17165	14912	12830	15302	13701	13897
1 - 58	1197	287419	94488	46183	265391	87527	32325	154598	88456	52039	295493	99904	49445	285129	94638	43648	308715	95209	40776	271121	65650	22409	190894	20952	13550	32977	16155	13005	17711	14028	13304	16979	14905	13482	17253	14925	12990	15017	13815	13638
1 - 59	1218	296996	96830	46935	274020	89663	32982	158992	90888	52849	304122	102754	50362	293853	97333	44735	317778	97472	41440	279507	67221	22474	196732	21322	13465	33296	16219	13116	17927	14095	13464	17098	14764	13402	17335	15044	12771	15242	13876	13633
1 - 60	1239	306236	99829	48037	282081	91678	33616	163846	93165	53796	312508	104949	51703	302307	99758	45639	326042	100230	42515	287960	68754	22899	207435	21394	13332	33828	16135	13091	17857	13955	13438	16967	14811	13656	17244	14830	13055	15302	13703	13606
1 - 61	1260	316654	102678	49135	291022	94162	33967	167573	95968	55212	320799	107842	52548	308227	102126	46637	336853	102455	43515	296509	69715	23124	208033	21594	13443	34438	16082	13330	17870	14116	13531	16894	14598	13470	17316	14983	12954	15503	13751	13604
1 - 62	1281	325486	105218	49988	298609	96186	34852	172498	98098	56248	329686	110553	53371	319079	104778	47778	345618	104733	43928	305003	72092	23245	219520	21851	13403	34649	16241	13042	17818	14083	13316	17066	14752	13334	17207	15062	12892	15356	13779	13538
1 - 63	1302	336311	107718	51451	306344	98784	35537	176317	100129	57535	337367	113261	54477	327952	107574	48413	355345	107344	44900	313971	73236	23566	225711	21869	13462	34735	16122	13215	17956	14008	13443	17085	14636	13573	17341	14754	12981	15370	13889	13632
1 - 64	1323	345482	110952	52605	316369	100635	36286	181224	102867	58593	346498	115566	55734	335769	110288	49645	364299	109924	46046	322885	75271	23661	231495	22125	13641	35331	16170	12979	17909	13968	13452	17078	14594	13479	17361	14940	13109	15431	13702	13515
1 - 65	1344	356266	113706	53589	324416	103323	36977	185501	105291	59497	356889	118717	56657	344791	112425	50722	372685	112204	46421	331366	76459	23805	236874	22305	13473	35726	16268	13216	17937	14208	13336	17243	14593	13385	17312	14999	13079	15207	13650	13428
1 - 66	1365	366413	116023	54971	332030	106104	37421	190373	107749	60885	363974	120808	57761	352974	115131	51444	382493	115153	47447	341350	77817	24293	242184	22425	13274	36196	16135	12979	17869	14283	13422	17080	14862	13450	17570	14827	13017	15278	13624	13493
1 - 67	1386	376478	119447	56238	342773	108308	38350	194796	110102	61873	373322	124433	59133	362335	118050	52931	391746	117666	48345	350440	79895	24390	247833	22649	13544	36440	16140	13193	18074	14147	13471	17298	14661	13589	17536	15086	13001	15380	13858	13295
1 - 68	1407	386002	121516	57155	351307	110364	39174	200060	112105	63295	382128	127136	59833	371208	120030	54019	402272	119643	49109	359260	82321	24481	254160	22851	13623	36938	16324	13337	18156	14070	13452	17091	14796	13469	17534	15155	13089	15355	13819	13398
1 - 69	1428	397097	124328	58766	361454	113109	40038	204288	115016	64122	391760	129919	61036	379797	123310	54817	410089	122761	50275	369474	83849	24498	258996	23126	13619	37330	16355	13100	18070	14286	13366	17425	14771	13581	17336	14700	13060	15300	13451	13288
1 - 70	1449	407407	127774	60005	370206	115830	40586	209218	117813	65699	400471	132243	62354	389877	126593	55764	421022	124699	50971	378903	85586	24755	265458	23332	13458	37709	16119	13075	18192	14086	13464	17300	14811	13404	17477	14864	13170	15583	13718	13324
1 - 71	1470	418150	131281	61354	380475	118704	41169	220332	120435	66859	410794	135463	63122	399170	128630	56964	429963	127461	52104	387032	87253	24895	270674	23473	13367	38259	16156	13123	18057	14264	13565	17272	14955	13308	17172	15071	13173	15397	13696	13420
1 - 72	1491	428351	133842	62187	389904	120583	41778	225209	122969	68048	420128	138433	64052	408640	132108	58223	440896	130234	52732	398127	88985	25431	277448	23691	13402	38742	16250	13186	18433	14358	13396	17422	14835	13335	17274	15064	13175	15582	13834	13306
1 - 73	1512	440706	136682	63131	399319	123554	42826	230263	125575	69674	428960	141696	65588	417188	134621	58931	451002	133540	53996	408084	90922	25506	283449	23782	13413	39080	16360	13349	18480	14151	13502	17533	14657	13553	17435	14957	13247	15545	13651	13467
1 - 74	1533	452140	140232	64543	409046	126001	43336	236711	128270	70583	439446	143876	66368	427023	137606	60494	460471	135743	54766	418299	92211	25561	288611	24079	13660	39332	16308	13120	18307	14249	13422	17442	14632	13595	17397	15118	13336	15336	13761	13313
1 - 75	1554	461826	143104	65647	418516	128528	44168	241832	130614	72212	448672	146760	67712	435450	139896	61289	470605	138809	55779	426549	94560	25648	294734	24137	13544	39746	16379	13384	18353	14339	13558	17327	14904	13613	17318	15134	13353	15627	13615	13353
1 - 76	1575	472705	145740	67403	428310	131181	44952	246140	133396	73055	457735	149804	68664	445122	143393	62666	481077	141692	56525	436330	95733	25884	299069	24266	13760	40312	16237	13318	18385	14266	13487	17791	14619	13506	17513	15060	13196	15517	13560	13538
1 - 77	1596	484071	149034	68686	438444	133635	46003	251274	136367	74552	467191	152333	70434	453915	146616	63701	491197	144136	57467	445339	97437	26161	304989	24443	13716	40583	16403	13211	18554	14199	13607	17514	14593	13411	17468	15060	13308	16242	13773	13421
1 - 78	1617	496589	152711	69927	449485	136448	46548	256246	138837	76069	478367	155687	71258	465701	149452	64976	502089	146172	58360	454768	99352	26449	311411	24641	13637	41070	16156	13300	18563	14323	13741	17759	14811	13422	17466	15223	13231	16101	13712	13538
1 - 79	1638	505394	154929	71230	460282	139170	47323	260378	141906	77620	488067	158517	71903	475116	152499	65916	511585	149613	59463	465037	101606	26430	317588	24948	13615	41530	16124	13330	18480	14435	13571	17800	14800	13516	17425	14983	13253	16262	13563	13294
1 - 80	1659	517817	158951	72620	468884	142313	48321	266068	144007	79391	499704	162464	73386	484071	155614	67288	522911	152431	60431	473030	103128	26731	322628	25037	13543	41876	16421	13237	18478	14261	13413	17891	14794	13485	17649	15067	13175	16097	13805	13134
1 - 81	1680	529739	162534	74009	480061	144972	48603	272774	147411	80747	509391	165695	75460	493324	158727	68235	533993	155101	61175	483380	104744	26881	329374	25586	13605	42417	16314	13379	18625	14728	13523	17941	14880	13490	17298	14936	13347	16221	13584	13353
1 - 82	1701	542189	164882	75583	490546	147432	49311	277461	150545	82039	520188	168972	76393	503728	161277	69537	545765	157758	62156	491644	106821	26861	335091	25754	13680	42590	16169	13289	18890	14224	13767	17886	14737	13498	17588	14981	13347	16366	13813	13458
1 - 83	1722	553893	169053	76844	500558	150571	50663	282948	152782	82951	529522	171235	77579	514010	165079	70841	555804	161295	63147	500991	108772	27342	341391	25752	13687	43221	16313	13367	18730	14447	13547	17909	14743	13457	17645	15014	13248	16404	13751	13399
1 - 84	1743	565151	172547	78421	512750	153743	51330	286579	156021	84151	540929	174700	78602	524360	168235	71639	564948	164071	64413	509350	110766	27253	346295	25935	13710	43836	16071	13505	18939	14394	13673	17895	14759	13622	17392	15166	13243	16304	13563	13309
1 - 85	1764	576274	176157	79978	522653	156822	52226	291103	158876	85967	549545	176733	80339	535103	171344	73123	578848	167050	65209	518914	112276	27699	352256	26056	13731	43982	16368	13395	18982	14371	13595	17938	14848	13497	17530	15151	13265	16234	13675	13318
1 - 86	1785	589929	179495	81005	533342	159232	52677	295290	161035	86922	561941	180925	81200	546172	174074	74308	588344	169502	66276	528804	114896	27885	357851	26237	13619	44724	16229	13358	18827	14547	13628	17956	14896	13515	17553	14945	13287	16249	13541	13286
1 - 87	1806	603260	182226	82663	545142	161818	53651	299449	163793	88584	572792	184176	82229	555817	177906	75676	599087	172139	66791	537569	115980	28125	365302	26320	13701	44988	16197	13347	19076	14592	13582	17888	14796	13613	17501	15101	13343	16303	13420	13348
1 - 88	1827	614843	186040	84359	554977	165037	54835	303757	167371	90408	580785	187364	83861	565842	181298	76614	610833	174894	68166	548393	118260	28222	370247	26528	13783	45316	16273	13360	18981	14504	13778	17943	14745	13603	17533	14987	13471	16327	13563	13424
1 - 89	1848	627631	189760	85754	566520	167486	55106	308742	169855	91777	592314	189906	84717	579132	183473	78194	622470	178560	69466	556847	120372	28205	376045	26761	13835	45724	16393	13566	19155	14425	13646	18148	14678	13615	17510	14842	13542	16326	13711	13346
1 - 90	1869	639187	192869	87326	577832	170098	56461	313267	172595	93258	602975	193418	86238	589049	188023	79642	634175	180963	70543	565124	122657	28349	382778	27160	13759	46499	16331	13317	19016	14315	13577	18229	14674	13584	17688	14975	13400	16312	13703	13404
1 - 91	1890	651014	197023	88727	589509	173377	57271	317304	176677	94310	613678	196908	87279	598166	191163	81024	644024	184121	71846	577181	124175	28725	389118	27187	13951	46702	16232	13382	19081	14634	13727	18173	14912	13463	17467	14993	13387	16350	13766	13288
1 - 92	1911	663599	200748	90374	602325	177275	58779	322005	179120	95591	625843	199367	89109	608394	193013	82241	656609	187096	72191	585377	125831	28880	395309	27495	13865	47112	16265	13579	19289	14669	13564	18078	14770	13435	17618	14890	13655	16296	13643	13328
1 - 93	1932	675860	204589	92233	613921	179997	58982	326340	182427	97296	635272	202589	89578	620492	197080	83385	668476	189615	73416	595646	127940	29122	401609	27612	13744	47765	16285	13453	19150	14565	13787	18086	14710	13661	17796	15039	13513	16374	13677	13267
1 - 94	1953	688540	208031	93763	623554	183262	59868	330946	184970	98434	648941	211202	92150	631099	200398	85378	679463	193201	73801	606267	130179	29489	407922	27728	13996	48113	16499	13563	19209	14658	13627	17988	14827	13788	17679	15285	13724	16404	13817	13148
1 - 95	1974	703361	216471	95204	636112	186087	60844	335335	188001	100232	659684	215171	92849	641463	203746	86219	692482	197198	75302	615236	131670	29280	413882	28323	13920	48138	16387	13599	19337	14581	13798	18280	14907	13671	17753	14892	13453	16499	13753	13149
1 - 96	1995	714835	220305	97164	648304	188754	62180	340619	190966	101534	670251	218680	94236	654374	207205	87500	705758	199355	76371	624664	134525	29527	421144	27850	13841	48584	16259	13581	19484	14693	13701	18274	14828	13692	17734	15072	13538	16221	13708	13167
1 - 97	2016	728098	224830	98578	657937	192544	62310	345414	195612	103152	681766	221999	95259	665333	210319	88590	717585	207341	77406	633728	135762	29781	426088	28103	13866	49581	16310	13657	19366	14482	13756	18287	14898	13567	17652	14971	13472	16393	13678	13405
1 - 98	2037	740263	227878	100130	672608	194642	63650	353353	197459	104554	693295	225494	96924	675954	214450	90083	729480	210348	78424	645283	137937	29972	433133	28299	13760	49951	16292	13658	19592	14750	13541	18331	14929	13656	17863	15090	13742	16279	13594	13154
1 - 99	2058	753702	232606	101987	684056	198846	64679	356185	201076	106296	703848	228827	98544	687199	217820	91599	740020	214114	79424	654333	140130	30289	440029	28932	13914	50011	16378	13581	19506	14947	13567	18137	14808	13652	17836	14988	13894	16398	13677	13339
1 - 100	2079	766857	236792	103202	693918	201665	65098	361387	203852	107285	714076	233216	99547	700489	226591	92883	752429	216851	81184	665510	141650	30195	446152	29117	14035	50913	16288	13624	19721	14562	13781	18385	14780	13640	17892	14995	13665	16414	13730	13342
1 - 101	2100	780079	240328	105244	705853	204685	66385	363974	207653	108769	727664	236941	100614	711123	231699	94146	765001	220427	81645	675833	144549	30158	453129	28894	13954	50811	16422	13710	19808	14668	13857	18444	14908	13828	17864	14944	13575	16310	13863	13072
1 - 102	2121	793531	244447	106506	717301	207569	67139	371805	210338	110604	738231	240017	102281	723031	234273	95288	774728	223367	82827	684056	146984	30457	459618	29255	14004	51352	16288	13602	19554	14801	13709	18395	14735	13878	17859	15030	13706	16556	13892	13196
1 - 103	2142	806930	248998	109015	729873	211188	68098	376682	220210	111708	751413	242713	103458	735888	237822	97379	785565	226496	83559	694297	148135	30714	466039	29852	13934	52048	16229	13612	19808	14887	13784	18250	15023	13560	17811	15198	13655	16335	13899	13303
1 - 104	2163	820314	253794	110299	741130	214241	68711	380556	223245	113644	761316	246587	105076	747945	242049	98607	796308	229341	84910	705284	150132	31083	473585	29423	14100	52010	16520	13569	20032	14743	13851	18665	14719	13667	17939	15172	13783	16464	13601	13319
1 - 105	2184	833577	257466	111776	753675	217785	70056	384756	226957	115085	772831	251112	106622	758579	245557	100501	808786	232376	86002	714822	152109	31273	479546	29732	13952	52275	16502	13771	19708	14665	13865	18473	14936	13805	17953	15158	13944	16433	13707	13265
1 - 106	2205	847693	262437	113342	766423	227323	70990	388264	229653	116351	784604	254065	107545	771869	249242	101202	819217	237348	86661	724508	154430	31644	486049	29913	13952	52974	16425	13661	19915	14661	13751	18747	14925	13748	17983	15133	13668	16551	13794	12961
1 - 107	2226	860076	266623	115466	778169	230940	71717	391868	233920	117348	797406	258482	109241	782328	252995	102899	829906	239597	88322	734966	157294	31698	494096	29842	14018	53658	16559	13668	20132	14723	13781	18625	14867	13786	17931	15241	13718	16299	13904	13336
1 - 108	2247	876590	271338	117541	790510	233595	72486	395079	236819	119095	808162	262424	110940	796078	257289	104681	839904	243065	89421	745750	159044	32123	501493	30166	14041	53987	16492	13775	20162	14984	13831	18892	15073	13641	17988	15001	13941	16484	13753	13093
1 - 109	2268	890868	275754	119405	802161	238608	73645	399725	240179	120995	820138	265242	112346	807986	260744	106519	852096	246858	90500	757346	160844	32588	507873	30524	14059	53953	16595	13631	20053	14850	13898	18843	15087	13814	17965	15102	13782	16432	13884	13196
1 - 110	2289	904131	280442	121453	815844	241182	74953	402665	243241	121907	834918	269495	113885	820125	265052	107471	862880	249662	91353	768767	163741	32687	514661	30624	14139	54435	16410	13908	20113	14993	13845	18747	15049	13776	17917	15059	13820	16530	13668	13308
1 - 111	2310	918573	284519	123519	827399	245571	75618	407190	246221	123433	847260	272246	115387	833577	268127	109005	873460	252941	92824	779862	165608	32938	522952	31170	14113	54909	16627	13843	19929	14767	13805	19076	14791	13846	17904	15121	13854	16598	13715	13310
1 - 112	2331	932702	288150	124944	839714	248971	76395	409737	250529	125022	857854	276228	116780	846488	272164	110898	881358	256477	93779	787665	167188	33337	529549	31006	14022	55198	16458	13970	20319	14973	13850	18855	14912	13809	18129	15155	13781	16436	14050	13079
1 - 113	2352	946914	293501	126765	854142	252819	77784	414221	253605	126768	870006	279819	118768	857732	275402	112278	894472	259904	95181	798842	169942	33675	536038	30986	14262	55686	16537	13738	20207	14948	13832	18881	15023	13898	18017	15127	13882	16535	13766	13229
1 - 114	2373	962385	296956	128413	868610	256138	78318	416497	257655	128258	881453	283937	119636	870060	279155	113644	905716	263155	96012	811359	171217	33578	543042	31264	14329	55769	16291	13984	20390	14758	13966	18912	14825	13940	18170	15232	13912	16347	13839	13192
1 - 115	2394	977029	301738	130430	879231	259647	79993	419816	261164	129208	894838	287527	121562	884095	283205	115442	913628	266949	97185	822956	173764	34079	551509	31550	14075	56056	16595	14043	20457	15041	13819	18962	15120	13591	18110	15180	13993	16499	13848	13250
1 - 116	2415	991755	306561	132705	892453	263914	81100	422946	264293	131260	908019	291523	122626	896314	287513	116648	926403	270241	98226	832696	176311	34193	559990	31474	14232	56883	16619	13812	20433	15085	13856	19327	15016	13783	18143	15192	13840	16684	13868	13168
1 - 117	2436	1004760	311573	134451	905947	266813	82128	426143	268168	132610	920388	296238	124521	908656	290656	117967	937105	273478	99471	842735	178762	34605	567170	31713	14274	56648	16671	14017	20592	14891	13852	18951	14896	13912	18025	15259	13914	16618	13749	13030
1 - 118	2457	1020624	315163	136451	919020	270986	83103	428974	271731	133856	933827	299191	126555	922962	294991	119269	949339	276350	100412	852625	180404	34943	574607	31951	14271	57190	16626	13958	20525	15012	14027	19055	14974	13796	18217	15050	14002	16374	13946	13173
1 - 119	2478	1035879	319973	138040	930779	275646	83999	432374	276161	135727	948404	303228	127593	934504	299421	121027	959174	280550	101821	865589	182707	35054	582329	32385	14178	57360	16781	13862	20748	14886	13959	19312	14853	13827	18306	15128	13980	16528	13791	13384
1 - 120	2499	1049995	324091	140407	943987	278342	85073	436804	278667	137452	960244	307265	129228	947875	303702	122449	969551	284018	102515	876454	184628	35827	589523	32123	14211	57660	16735	14042	20796	15162	14054	19398	14925	13926	18092	15245	13937	16634	13842	13077
1 - 121	2520	1066455	329063	142456	958144	283097	86464	441912	281986	139107	973168	311248	130900	962249	307333	124678	980579	287432	104431	887807	187377	35596	599683	32214	14375	58069	16677	13900	20840	15167	14061	19056	15068	13894	18212	15167	13999	16424	14044	13359
1 - 122	2541	1080693	334807	144880	970757	286240	87001	447453	286064	140971	983600	316694	132233	974184	310530	125465	992703	291144	105313	897236	190017	36081	606118	32444	14385	58450	16616	13845	20863	15217	13961	19410	15102	13746	18140	15251	14171	16623	13845	13342
1 - 123	2562	1095229	339047	146862	983478	290155	87969	451002	290087	142129	998474	319512	133832	987840	314229	127828	1003731	293583	106550	907477	192170	36405	614382	32437	14554	58636	16738	13878	20951	15258	13986	19347	15002	13841	18194	15258	14107	16359	14044	13085
1 - 124	2583	1108709	342759	148768	996063	293840	88979	453955	294870	144197	1008513	323414	135561	999843	319309	128356	1015111	299570	108250	918180	193972	36682	624068	32692	14511	59043	16619	14079	21070	15271	14023	19357	15057	14006	18207	15250	14118	16668	13974	13225
1 - 125	2604	1120725	347704	150595	1008459	297728	89463	456475	297322	145399	1019879	326543	137449	1012550	323129	130106	1026490	302280	109389	929167	196861	37298	630476	33280	14430	59590	16718	13963	21068	15006	13789	19171	15119	13859	18258	15371	14062	16534	13860	13206
1 - 126	2625	1132999	353367	152602	1021749	301792	90825	460661	300952	146722	1033589	330729	138763	1027168	327302	132097	1038683	305599	110528	941400	198951	37226	637873	33205	14393	60584	16653	14134	21179	15148	14136	19539	15126	14067	18339	15204	14161	16579	13917	13055
1 - 127	2646	1147887	358217	154540	1036461	306168	92158	462693	305558	149159	1041758	336365	140682	1039414	330485	133662	1048559	309663	111990	952211	200578	37702	646069	33194	14293	60951	16969	14043	21274	15292	14067	19624	15274	13995	18274	15398	14273	16603	13803	13066
1 - 128	2667	1159714	363256	157449	1048748	309352	93416	467597	308254	150186	1053368	339779	142195	1053707	333195	135472	1060440	312413	113431	963699	203582	37967	653981	33374	14369	61537	16645	13987	21112	15365	14058	19416	15050	13929	18117	15227	14154	16504	13946	13013
1 - 129	2688	1173207	366846	158822	1062540	315204	93983	471011	312427	151719	1063149	342773	144493	1066265	337909	136828	1073215	316586	114240	971705	206286	38238	661635	33669	14468	61784	16880	13895	21371	15091	14083	19525	15171	13766	18419	15207	14275	16753	14084	13040
1 - 130	2709	1183869	373633	161423	1075423	318564	94984	474059	316450	154316	1075301	346742	145066	1081723	341418	138399	1084066	319918	115267	984778	207864	38540	671186	33308	14332	62934	16912	14079	21387	15265	14102	19482	15109	13941	18444	15268	14081	16730	13799	12999
1 - 131	2730	1194043	377156	163247	1088984	323481	95792	480955	320718	155528	1085123	352080	147684	1093360	344182	140330	1095229	324064	116904	995968	210368	38890	679219	33822	14569	63711	16523	14120	21608	15298	13942	19643	14852	14003	18326	15094	14129	16560	13953	13335
1 - 132	2751	1205436	382886	166308	1102572	326516	96682	485046	325717	157641	1096299	355453	148943	1107706	349682	142320	1108858	328914	118196	1007687	217962	38841	688499	33878	14580	64628	16820	13982	21505	15307	14130	19673	15143	13836	18751	15286	14277	16575	14041	13076
1 - 133	2772	1217805	387695	167772	1115320	329578	97823	487403	328155	159065	1104821	361400	151071	1120630	353231	143362	1118246	331664	119033	1018213	216159	39179	697210	34352	14722	65581	16946	14183	21630	15343	13941	19987	15224	13965	18395	15230	14145	16652	13956	13160
1 - 134	2793	1230512	393141	169714	1130980	335376	98582	490993	332680	160808	1115266	364868	153013	1133527	357417	145494	1130479	336717	120637	1028712	223624	39912	704363	34210	14522	66278	16945	14159	21646	15537	13944	19638	15204	14058	18399	15397	14351	16388	13971	13004
1 - 135	2814	1241851	398317	172587	1144528	338939	100320	495356	336649	162775	1126984	369718	154750	1148023	361414	146383	1141371	339711	122133	1039455	226402	40054	711638	34449	14425	67405	16859	14164	21508	15562	13953	19693	15102	14061	18674	15317	14158	16590	13981	13086
1 - 136	2835	1252025	402164	173950	1159497	342583	101005	497862	340863	164384	1136846	374744	156007	1161679	365641	148094	1154986	343138	122997	1051824	227770	40148	720728	34403	14570	68287	16818	14220	21886	15643	14133	19560	15352	14022	18628	15233	14289	16703	13991	13156
1 - 137	2856	1261508	407041	176907	1172733	346309	102402	499772	344751	166456	1146357	377806	157796	1173763	367049	150250	1165553	348056	124431	1060873	230791	40558	729764	34770	14638	69682	16808	14249	21865	15400	13988	19892	15271	13949	18528	15199	14276	16577	13893	13176
1 - 138	2877	1273484	414763	179003	1185874	351226	103116	501100	347921	168378	1155555	381044	160007	1189681	371669	152111	1177393	350739	125444	1074461	233189	40547	737351	34854	14773	70233	16751	14395	21714	15213	14146	19872	15021	13990	18640	15405	14387	16646	13926	13192
1 - 139	2898	1285203	417703	181394	1200058	354396	103843	507697	352256	169775	1168425	386314	161789	1204095	375625	153963	1188516	354911	127396	1083524	236305	41160	744761	34985	14605	71483	16749	14190	21940	15413	14078	20080	15217	13846	18626	15065	14526	16572	14014	13324
1 - 140	2919	1295797	424314	184303	1211356	358718	104448	512615	356686	172027	1177366	391218	163665	1219200	378903	155723	1201535	359490	128370	1095297	238892	40958	754420	35101	14714	72614	16734	14299	22113	15320	14102	19945	15262	13986	18861	15269	14456	16558	13934	13063
1 - 141	2940	1307515	428215	186067	1226096	362647	105386	514092	361170	173095	1187364	394415	164741	1231650	383984	157409	1212657	363947	130087	1106351	241642	41357	761153	35250	14738	73522	16766	14371	22135	15432	14151	19909	15170	14242	18645	15244	14450	16675	13977	13201
1 - 142	2961	1319897	434474	188868	1240212	367632	106927	515677	364963	174859	1201562	399360	167462	1245143	387492	158899	1225662	367537	131362	1115550	243647	41788	769620	35106	14799	74488	16963	14311	22090	15736	13957	20072	15302	14142	18555	15081	14268	16486	14014	13101
1 - 143	2982	1330898	439595	190744	1254667	372929	107665	514810	368215	177553	1213090	404901	169679	1259896	391353	160908	1236405	371710	133246	1127174	246655	41909	777749	35454	14753	75542	16999	14293	21992	15583	14034	20195	15174	14204	18807	15333	14369	16481	14060	13332
1 - 144	3003	1346274	443348	192391	1269474	375449	109473	518698	371872	179312	1222276	408342	170728	1273864	395106	162250	1247988	376356	134401	1139908	248985	42370	785538	35759	14696	76020	17022	14422	22148	15546	14231	20349	15274	13900	18801	15234	14235	16625	14069	13236
1 - 145	3024	1356868	449607	195792	1286896	381274	110657	519714	377210	180608	1231962	412961	172623	1289633	398587	164319	1259856	379093	135535	1151071	251423	42556	794751	35828	14954	77274	17027	14361	22380	15487	13960	20233	15238	14116	18614	15274	14241	16800	14004	13186
1 - 146	3045	1370943	456042	198041	1299075	383821	111639	522030	381491	183205	1242989	418502	173931	1303559	402638	166182	1270721	382304	137971	1161692	253388	42862	800562	35808	14631	77624	17031	14450	22339	15677	14150	20274	15210	14045	18715	15324	14446	16663	13952	13083
1 - 147	3066	1381971	460824	199798	1316185	388535	112804	526772	385365	184537	1254342	422160	176157	1316822	406553	167112	1283699	387519	138687	1174101	255921	43117	810452	35771	14961	78759	16845	14353	22173	15622	14072	20298	15229	13914	18901	15316	14502	16572	14178	13317
1 - 148	3087	1394123	465863	202779	1330627	392153	112861	530985	390866	186237	1265247	426075	177987	1330843	410374	169035	1297097	391719	139792	1183923	259565	43388	817916	36456	14902	79615	16985	14336	22400	15611	14149	20346	15130	14210	18720	15247	14383	16783	13923	13433
1 - 149	3108	1411666	471878	205223	1344215	398858	114579	530958	394970	188495	1275923	430085	180466	1346084	414953	171178	1308219	394713	141068	1196021	262627	43708	827291	36264	14792	80226	16877	14425	22235	15718	14045	20494	15370	14253	18864	15298	14342	16579	13867	13337
1 - 150	3129	1420852	479695	208345	1357328	401988	115349	534534	398506	189671	1287140	434759	183130	1355188	417635	173368	1321076	398682	142598	1204285	264564	43830	834187	36468	14850	81035	17033	14075	22491	15588	14142	20526	15360	13899	18868	15431	14156	16495	13975	13077
1 - 151	3150	1435185	482784	210259	1373924	405889	116789	535131	402421	191710	1300050	440638	185605	1373138	422119	175408	1331954	403275	144865	1215868	266935	44017	842830	36468	14878	82605	17117	14242	22496	15632	14045	20286	15289	13994	18779	15370	14316	16669	14164	13161
1 - 152	3171	1447662	488447	211775	1387187	410739	118381	537664	406675	192827	1311701	444865	188118	1386563	426576	177207	1344513	406851	145853	1228589	270024	44396	849468	36769	15055	83355	17204	14491	22328	15457	14411	20432	15160	13955	18744	15322	14357	16623	14081	13314
1 - 153	3192	1461818	494028	214742	1403091	415278	119467	537257	411037	195455	1322647	448387	189358	1403674	429963	179035	1352465	411173	147326	1240171	271866	44807	857258	37080	15032	83687	17012	14220	22558	15569	14237	20296	15153	14072	18750	15395	14255	16653	14211	13181
1 - 154	3213	1473727	499461	223245	1417167	417703	120201	543801	415264	196905	1335097	453793	190769	1417438	436127	180366	1367882	417012	149080	1249438	275714	44867	865671	36797	14906	84912	17315	14225	22445	15630	14184	20618	15142	14237	18901	15409	14401	16405	14003	13366
1 - 155	3234	1489103	504378	226537	1432651	423487	121462	549084	419504	198955	1346924	456394	193344	1430863	438687	183039	1378733	419234	150367	1261508	277719	45050	872783	37361	15150	85227	17035	14411	22757	15771	14320	20717	15280	14217	19175	15429	14404	16475	14069	13052
1 - 156	3255	1503463	509811	229490	1448962	427972	122459	550629	424124	200546	1353955	460024	195204	1444559	442481	184698	1391522	423474	151748	1271506	281187	44999	881209	36948	15064	86465	17214	14404	22642	15775	14278	20740	15151	14126	19127	15334	14430	16799	14102	13129
1 - 157	3276	1516780	515338	231482	1464867	431521	124182	552444	429841	202113	1367678	465105	198101	1458486	447060	185878	1408740	428270	153347	1281640	283788	45307	890096	37340	15029	86999	16985	14440	22672	15671	14160	20494	15417	14105	18879	15106	14407	16462	14186	13326
1 - 158	3297	1528105	517925	234205	1481286	437089	125270	555167	433567	204761	1379275	468939	199092	1469947	452153	188266	1419957	431494	154963	1292247	285928	46035	897927	37472	15119	87054	17145	14443	22917	15665	14340	20684	15237	14100	19026	15534	14280	16799	14178	13099
1 - 159	3318	1543454	523399	237172	1498193	441451	126904	558364	438240	206411	1392538	474235	201252	1482383	455635	189861	1429332	435341	156047	1303681	290087	45912	905554	37685	14982	87921	17211	14407	22678	15712	14107	20673	15198	14053	18909	15431	14455	16585	14155	13076
1 - 160	3339	1558763	528248	239908	1512729	446003	204834	560207	442169	214941	1404527	477514	203763	1493438	459577	191900	1442107	439568	157875	1316849	292390	46465	911907	37785	15135	88762	17385	14424	23060	15736	14398	20836	15245	14015	18967	15462	14575	16567	14146	13177
1 - 161	3360	1574396	532177	241805	1527049	450487	198884	565720	446870	210355	1414186	483150	211202	1508787	463967	193643	1454246	442738	158749	1328974	293718	46653	921770	38336	15073	89655	17335	14490	22907	15896	14397	20966	15183	13929	18959	15349	14220	16725	14238	13147
1 - 162	3381	1585722	539032	245016	1541084	454917	207937	571112	452167	219222	1425580	486672	207105	1519503	467652	195790	1469608	446735	160725	1336167	297823	46546	929952	37907	15051	89869	17283	14454	22840	15700	14477	21083	15229	14364	18989	15345	14596	16842	14146	13328
1 - 163	3402	1598958	542378	247982	1554793	459672	208763	572995	456665	220671	1439005	491346	215239	1526412	471973	198088	1477438	452777	162802	1347236	300654	46920	937336	38314	15062	90643	17282	14405	23057	15868	14420	20768	15322	14041	19070	15509	14593	16452	14034	13208
1 - 164	3423	1612437	545860	249175	1568449	463655	210443	576815	459591	222188	1449057	496196	210489	1540447	475401	199560	1490810	456191	164014	1360688	303093	47497	946290	38270	15206	91143	17425	14421	23151	15786	14261	21090	15384	14108	19131	15488	14625	16536	13994	13344
1 - 165	3444	1629371	551292	252765	1581441	469033	212949	580378	465796	225101	1464582	500463	219533	1552152	480061	201381	1503585	458643	165659	1369236	306141	47368	953619	38488	15080	91169	17476	14376	23176	15972	14342	21127	15485	14163	19398	15459	14401	16510	14306	13321
1 - 166	3465	1639396	556969	253957	1595544	472637	215577	582004	470483	226849	1475569	502915	220210	1558560	484626	202394	1516360	462856	167353	1381158	308945	47663	962588	38552	14789	92037	17318	14529	23144	15777	14245	21146	15248	14223	19177	15484	14409	16521	14129	13191
1 - 167	3486	1655721	560667	257154	1604878	477080	217677	584686	473287	229016	1485770	508388	222270	1569790	489314	205212	1530490	467570	168563	1390600	312197	47752	970824	38785	15193	93087	17643	14324	23121	15872	14385	21013	15367	14203	19239	15534	14463	16615	14204	13318
1 - 168	3507	1670365	565097	258590	1613981	481632	218761	589252	479627	230750	1497773	510623	224532	1578339	493771	213843	1542777	471607	169710	1403376	315109	48414	978032	38926	15187	92823	17393	14447	23348	15915	14215	21145	15150	14185	19401	15589	14518	16580	13879	13327
1 - 169	3528	1688722	570381	260852	1628680	487403	220888	593993	483353	233826	1510101	516259	226022	1590003	496778	215930	1556798	474425	171748	1412682	316383	48731	984670	39005	15074	93488	17692	14497	23446	16039	14407	21093	15493	14269	19322	15600	14658	16701	14203	13285
1 - 170	3549	1703800	574783	262830	1635969	492389	222866	600618	487417	235844	1522849	520107	228203	1600990	503186	210867	1570021	479831	173414	1427002	319607	48840	995332	38939	15211	94213	17409	14552	23376	15948	14424	21053	15495	14141	19192	15485	14475	16622	14211	13292
1 - 171	3570	1712701	579064	265621	1646359	496968	224871	601810	492944	237145	1532359	524902	229517	1610852	507196	219533	1583202	482946	174641	1435903	323901	49187	1003866	39474	15151	94594	17424	14628	23409	15914	14350	20961	15390	14304	19384	15532	14425	16531	14111	13216
1 - 172	3591	1730163	583237	268561	1655477	500598	227702	603707	497496	239922	1545012	530172	231522	1621324	511910	221592	1595069	488406	176695	1447689	325893	49119	1010369	39451	15072	95295	17447	14549	23355	15953	14281	21141	15170	14195	19350	15494	14454	16547	14386	13253
1 - 173	3612	1740892	588547	269983	1666870	506641	229477	607839	501655	241737	1557814	533261	233690	1632541	515230	223597	1607804	489693	177419	1461453	329618	49689	1018890	39745	15157	95634	17465	14659	23671	16002	14565	21103	15369	14196	19436	15503	14558	16649	14169	13373
1 - 174	3633	1758477	593357	272259	1680702	511640	231997	609844	506126	243878	1569831	536973	234801	1642349	518237	224762	1619346	494895	179705	1470489	331894	49903	1026192	39755	15337	96800	17616	14583	23809	15922	14271	21320	15322	14286	19264	15675	14663	16662	14268	13268
1 - 175	3654	1771238	599453	274251	1690402	516408	234083	613691	511003	245016	1582687	542256	237185	1656845	524103	226618	1631471	499284	181466	1483806	334089	50035	1035093	39626	15293	96763	17456	14672	23365	15880	14288	21076	15572	14278	19527	15506	14529	16631	14215	13196
1 - 176	3675	1785233	603720	276513	1700955	520662	236535	616658	515446	248416	1594650	545142	238973	1664635	529007	229206	1645696	503728	182887	1495727	338167	49913	1044793	40079	15392	97323	17678	14597	23873	16221	14421	21543	15510	14402	19588	15318	14775	16561	14255	13307
1 - 177	3696	1798103	610304	279710	1711969	525376	237944	624014	520540	250055	1606680	551116	241317	1673386	532489	231360	1658403	507616	184345	1508435	340632	50614	1052393	40202	15325	97782	17531	14722	23798	16012	14439	21397	15527	14273	19223	15573	14678	16535	14313	13234
1 - 178	3717	1811555	614924	281458	1720097	530795	240599	624312	526298	252074	1619170	553040	243566	1690212	537095	233649	1671246	512127	185595	1521576	343328	50752	1062946	40428	15376	98092	17387	14630	23906	16025	14446	21312	15383	14125	19539	15443	14464	16606	14187	13220
1 - 179	3738	1826647	618202	283598	1733170	534399	242455	628444	529657	254499	1630103	559245	245774	1700278	541593	235045	1681095	515108	187951	1531844	346810	50888	1070560	40250	15328	98191	17647	14775	23929	16095	14550	21481	15467	14243	19487	15488	14725	16500	14137	13392
1 - 180	3759	1839340	624664	286213	1743602	540468	243309	631140	535036	257059	1645140	564135	247373	1711088	546158	236941	1697230	519334	188702	1542167	349831	51418	1078390	40594	15549	98494	17760	14509	24025	16226	14292	21713	15486	14301	19482	15675	14710	16695	14203	13265
1 - 181	3780	1853782	629758	288651	1751893	545548	246181	635882	539005	258820	1656953	567332	249676	1724162	550696	238865	1709991	523385	191232	1553168	351755	51730	1085489	40780	15260	100045	17692	14475	24067	16147	14512	21727	15651	14150	19539	15607	14664	16502	14263	13303
1 - 182	3801	1866855	632549	291510	1762609	549315	247373	636979	542974	259484	1667466	571735	251816	1736584	555235	241033	1723836	528194	193024	1565875	356577	51533	1095378	40960	15354	100046	17822	14802	23953	16082	14507	21521	15557	14310	19502	15655	14546	16570	14138	13352
1 - 183	3822	1884453	639079	293867	1774869	555289	249649	638293	548244	262559	1681393	576314	254146	1748411	559339	242658	1733496	530552	193930	1581075	358731	51990	1102450	41106	15345	99875	17943	14701	23847	16190	14554	21782	15443	14213	19456	15576	14731	16551	14385	13319
1 - 184	3843	1892256	645879	295588	1786520	559908	251992	646963	552823	264713	1690090	581151	254851	1759886	563444	244663	1747680	535185	195638	1589651	362376	52532	1111581	41034	15286	100687	17853	14862	24092	16132	14608	21773	15664	14318	19690	15505	14678	16515	14173	13318
1 - 185	3864	1905627	650337	298175	1800595	563905	253645	650404	558798	266651	1705344	586082	256477	1773094	568064	247115	1756987	540184	197430	1601708	364191	52409	1121592	41172	15562	101233	17710	14804	24057	16379	14538	21657	15379	14346	19555	15668	14679	16460	14183	13509
1 - 186	3885	1921112	657219	301738	1811189	569554	256748	652680	563079	268696	1714814	589848	259118	1787414	571993	248524	1773731	544072	198415	1611353	368648	52982	1129314	41021	15529	101597	17781	14658	24324	16414	14589	21992	15417	14236	19785	15604	14806	16556	14098	13287
1 - 187	3906	1932288	661852	304407	1823910	574567	259132	655661	567481	270986	1727372	594088	261001	1799471	577439	250434	1785951	548556	200861	1623045	371168	52850	1137795	42107	15274	102284	17922	14930	24169	16309	14552	21912	15681	14257	19638	15646	14707	16553	14273	13479
1 - 188	3927	1947935	667542	306087	1837552	579837	260812	658777	572535	273099	1743344	599331	263833	1813668	582167	252697	1799281	552173	202273	1635332	373390	53159	1147305	41832	15491	102238	17622	14718	24380	16329	14582	21748	15491	14517	19659	15712	14727	16488	14249	13484
1 - 189	3948	1960304	674180	309352	1850232	585716	261963	660321	575542	276215	1756648	602989	265892	1827812	586312	254973	1812056	556318	209291	1644774	376925	53410	1155731	41771	15670	102816	17925	14790	24498	16354	14546	21964	15606	14468	19513	15644	14765	16603	14277	13452
1 - 190	3969	1976805	679125	311668	1865202	591067	264673	662177	581733	276635	1771143	607893	267721	1840546	591176	256937	1823436	561236	211635	1657956	380082	54232	1164131	42121	15571	103449	17944	14885	24653	16220	14513	21922	15541	14296	19757	15663	14660	16428	14128	13447
1 - 191	3990	1991138	684394	314066	1875796	594955	266529	665401	587233	280469	1781168	612309	270471	1855489	595091	259525	1835168	565653	207094	1669566	383767	54560	1174562	42335	15600	103462	17803	14949	24397	16422	14527	22023	15462	14311	19575	15713	14713	16589	14325	13323
1 - 192	4011	2001786	691087	317507	1890346	600279	268493	673597	591826	281444	1793307	616346	271880	1867708	598613	261299	1850287	567766	214792	1681311	385785	54558	1181485	42325	15573	103858	17887	14872	24291	16304	14522	22076	15697	14477	19624	15620	14781	16501	14382	13377
1 - 193	4032	2015469	696601	321463	1906698	605563	270823	673679	596920	284059	1807477	622646	273356	1880091	604438	263711	1864024	574147	209870	1691431	389389	54394	1193176	42467	15619	104230	17938	14831	24533	16449	14580	22173	15602	14370	19771	15860	14742	16589	14148	13449
1 - 194	4053	2028081	702196	322438	1920380	609817	272977	676605	600171	286240	1818979	626520	275768	1894302	608272	264700	1874401	576328	217718	1704084	394185	54798	1202876	42970	15646	104794	18033	14899	24653	16330	14653	22247	15605	14269	19719	15603	14828	16516	14187	13318
1 - 195	4074	2043769	708319	326218	1935797	614477	275036	678190	605156	287960	1833258	631032	278017	1908797	613231	267883	1890495	581435	219736	1710411	396542	55028	1210544	43323	15483	105185	17984	14869	24917	16310	14661	22144	15575	14386	19931	15574	14827	16421	14346	13485
1 - 196	4095	2057154	715404	328535	1948166	620492	277597	680845	610955	289911	1848268	636518	280794	1919676	617362	270782	1900723	587423	220373	1726451	398926	55453	1217940	43356	15530	105707	18187	15086	24648	16388	14568	22207	15739	14511	19855	15742	14841	16617	14132	13466
1 - 197	4116	2069644	721446	331217	1961713	625816	278979	683541	614220	293163	1860068	638605	283707	1936285	622687	272774	1913945	590038	223015	1739782	403519	55456	1223847	43435	15451	105762	18092	14997	24759	16499	14705	22496	15569	14388	19941	15785	14675	16598	14276	13283
1 - 198	4137	2088461	727095	333818	1974244	629840	280713	686318	619327	294788	1871420	646123	285088	1949236	628593	275389	1927086	595565	224830	1749197	405131	56155	1235389	44060	15673	107140	18082	14960	24884	16557	14729	22323	15673	14623	19768	15756	14941	16588	14169	13492
1 - 199	4158	2103147	732474	337977	1988388	636125	283801	693566	623134	297091	1885374	650093	286768	1963732	632319	276892	1940498	598464	226429	1760428	408829	56230	1244764	44566	15694	106649	18145	14921	24964	16427	14605	22358	15616	14449	19882	15746	14961	16446	14050	13225
1 - 200	4179	2116071	738678	340971	2003330	638876	285278	695259	629027	299489	1896415	653249	289789	1978999	637155	279236	1952582	602569	228610	1772864	413042	56322	1255046	45012	15686	107270	18028	14824	24810	16440	14405	22267	15672	14356	19965	15490	14779	16530	14335	13445
1 - 201	4200	2129496	744842	343531	2016485	645432	286660	695043	633592	302578	1912740	658966	291320	1991571	640230	281336	1960589	608205	230114	1784677	415793	56826	1261888	45107	15492	107440	18060	15073	25114	16608	14582	22429	15720	14534	19900	15737	15012	16666	14426	13576
1 - 202	4221	2146227	750790	346309	2028880	651420	289640	698416	639458	304298	1925596	662624	293759	2004130	646530	283178	1974312	611375	231563	1793496	419464	56672	1270802	45362	15499	108095	18392	14913	25275	16419	14715	22588	15697	14497	19956	15786	14930	16558	14205	13511
1 - 203	4242	2160221	756276	348896	2044378	655769	291713	699066	640853	305314	1937463	668476	295276	2017176	650824	285712	1987493	616238	233798	1803657	422038	56931	1278063	45936	15795	108595	17912	15177	25076	16537	14684	22589	15608	14420	20013	15632	14828	16644	14320	13418
1 - 204	4263	2173525	762833	351646	2061624	660809	293921	702819	645121	308390	1948626	674518	298189	2026997	654699	287595	2000120	620031	234679	1818911	426454	57396	1289782	46505	15508	108331	18214	15027	25261	16518	14683	22555	15897	14517	20213	15940	14876	16714	14169	13315
1 - 205	4284	2190499	768374	355439	2070511	666051	296780	705000	648887	310192	1961523	677634	300681	2045449	659860	289681	2010903	626209	236454	1826999	428730	57647	1297287	46257	15608	109599	18318	15051	25228	16623	14863	22553	15664	14395	20182	15951	14775	16605	14303	13424
1 - 206	4305	2201988	775676	357539	2090222	672757	297674	706409	653954	312589	1975220	682213	302578	2059253	664087	292350	2021551	629189	238079	1840126	432605	57923	1304480	47325	15658	109596	18226	15013	25223	16519	14801	22786	15738	14322	20086	15697	14828	16678	14341	13652
1 - 207	4326	2219301	780634	360709	2102794	676429	299638	712437	657733	315339	1987114	686548	303445	2068140	668083	294585	2036914	635597	240816	1852468	435924	58507	1313950	47389	15715	109961	18270	15118	25565	16509	14576	22598	15815	14492	20237	15846	14817	16485	14346	13631
1 - 208	4347	2234569	785945	363487	2117141	680913	301630	713169	660795	318631	2000485	691615	307116	2083517	672988	297091	2049012	637521	242360	1862533	439893	58711	1325750	48159	15870	110679	18138	15009	25409	16729	14766	22651	15820	14475	20096	15858	14858	16462	14415	13485
1 - 209	4368	2247601	792651	367402	2128900	687172	304461	714645	665252	320216	2016254	695964	308159	2098242	679084	298920	2058982	643522	243959	1874103	442291	58628	1334013	48211	15739	111220	18308	15091	25383	16585	14836	22816	15886	14456	20143	15856	15006	16619	14354	13376
1 - 210	4389	2263871	800562	369122	2146051	691751	307143	714835	668707	322939	2028406	701627	311492	2112156	682742	301711	2072963	647857	246275	1887894	446504	58933	1340272	48583	15580	111369	18331	14977	25355	16743	14813	22767	15645	14485	19918	16031	15046	16441	14258	13609
1 - 211	4410	2276592	805981	371859	2154369	697440	308715	717639	672920	324254	2040572	706476	313456	2126610	687334	304190	2087242	652965	247752	1899287	449999	59377	1349972	49072	15854	111731	18400	15042	25483	16897	14735	22798	15844	14541	19968	16008	14823	16537	14316	13524
1 - 212	4431	2292172	811983	375679	2169786	702995	312373	717856	677079	326909	2057086	712275	315936	2139426	691751	306046	2099109	654712	248687	1909258	453183	59695	1357735	49481	15814	112233	18306	15334	25743	16779	14624	22798	15877	14503	20197	16044	14761	16737	14270	13614
1 - 213	4452	2304188	817524	377860	2185812	705447	313240	724603	681102	329429	2067043	715878	317277	2152865	697007	307983	2116179	659698	250814	1918741	457234	59644	1367001	49806	15579	112929	18454	14992	25684	16825	14819	23002	15914	14644	20233	15616	14937	16457	14277	13617
1 - 214	4473	2316896	823376	381206	2197138	710039	315231	728193	685465	331190	2074657	720728	320122	2163649	701654	310625	2120799	664480	252629	1931205	460580	60336	1377717	50389	15859	113280	18378	15161	25843	16613	14898	22908	15875	14471	20389	15891	14796	16322	14356	13504
1 - 215	4494	2332597	830488	383726	2208842	713318	318117	727285	689095	334522	2092620	726974	322858	2179269	706192	312820	2140090	670549	255081	1940742	462409	60619	1385100	50400	15931	113652	18475	15015	25811	16959	15012	23042	15777	14567	20198	15661	14928	16510	14270	13651
1 - 216	4515	2347661	834444	386327	2225763	717490	321490	728111	693336	337083	2104881	731512	324904	2190919	711773	314920	2152581	675223	256775	1952731	466744	60611	1394380	51063	15916	114374	18297	15098	25556	16826	14839	23088	15963	14537	20384	15729	14987	16555	14352	13562
1 - 217	4536	2363092	840283	390744	2238917	723411	323183	730482	695571	339427	2117195	735833	327017	2205578	716203	318049	2166060	679897	258129	1965208	470361	61097	1404392	51187	15864	115009	18413	15283	25957	16897	14721	23109	15854	14774	20382	15861	14927	16493	14476	13440
1 - 218	4557	2377628	846311	394320	2253603	726323	326448	733463	699581	341486	2131284	741781	328480	2217499	719265	319742	2179133	682579	259890	1976764	474642	60933	1410786	51686	15812	115436	18383	15029	26071	16768	14938	22935	15844	14533	20475	15707	15050	16394	14664	13702
1 - 219	4578	2390457	852570	395783	2266635	730726	329415	732569	705745	343978	2143788	745195	331163	2234108	725456	322005	2196257	688757	261584	1985759	477433	62003	1420865	52182	15819	115547	18636	15113	26095	16850	14986	23128	15942	14785	20454	15837	14962	16474	14267	13688
1 - 220	4599	2404858	859073	400227	2279207	734546	330445	738177	708874	345875	2156035	750559	333249	2248170	730523	323658	2209723	693024	263277	1999117	481226	61626	1428682	52352	16177	115993	18332	15107	25859	16890	14957	23078	16135	14484	20450	15813	15185	16459	14215	13432
1 - 221	4620	2419299	865196	402489	2293215	739478	332883	738326	711719	349397	2168133	755030	336582	2263045	734357	325839	2222715	698037	265878	2012773	484924	62323	1439736	52439	16110	116152	18682	15179	26069	16952	14786	23161	16112	14655	20368	15814	14987	16332	14324	13523
1 - 222	4641	2435245	871333	405564	2306992	743582	336202	740561	718344	351741	2183076	759961	338952	2271526	739992	328805	2235395	703212	266149	2026157	488176	62607	1447621	53011	16299	116966	18654	15179	26248	17087	14861	23323	15882	14594	20434	15960	14748	16301	14361	13642
1 - 223	4662	2449307	879489	409005	2323615	747186	338126	740250	721324	353326	2196569	765163	341919	2285940	743352	330716	2252478	707465	269252	2033541	491888	62568	1454842	53393	15816	117403	18566	15350	26080	17123	14916	23035	15908	14740	20256	15993	15063	16495	14527	13538
1 - 224	4683	2462746	883512	411390	2333667	751616	340741	742404	725443	356225	2209750	771314	343288	2299392	748324	334509	2263953	712532	270498	2046546	496074	63087	1466682	53816	16208	117755	18354	15381	26332	17045	14928	23289	16047	14554	20512	15949	15017	16472	14368	13559
1 - 225	4704	2474410	888755	414343	2350235	755640	343071	744422	729900	358027	2220236	775161	344724	2312560	755409	336446	2279072	716081	271920	2056558	498553	62947	1474905	53831	16183	119045	18430	15094	26514	17015	14899	23529	16100	14588	20557	15881	15005	16276	14325	13579
1 - 226	4725	2494473	896409	417052	2363281	759636	345672	747592	734262	361549	2234216	782666	347799	2326731	758715	337408	2290966	720796	274386	2068032	502847	63325	1482695	54066	16015	119306	18541	15239	26235	17052	14886	23436	15977	14665	20473	15985	14985	16395	14317	13552
1 - 227	4746	2508590	901435	420534	2377506	766057	348083	750614	739125	363663	2242684	785064	349099	2337067	764093	341432	2303091	725050	276621	2085467	506492	63845	1492855	54574	16093	119537	18542	15258	26470	17136	14884	23615	16021	14733	20722	16028	15036	16320	14362	13445
1 - 228	4767	2523939	905432	424639	2391663	768469	350698	751453	741808	365261	2257613	791865	351809	2353568	766843	342502	2316150	730631	277759	2095641	508253	63835	1501092	54402	15998	119759	18561	15226	26537	17172	14861	23523	16095	14559	20770	16043	15077	16546	14413	13682
1 - 229	4788	2535725	913736	427254	2406199	775080	351985	752659	747091	367700	2268044	796620	355223	2366032	773102	344845	2334182	735048	281119	2107509	512249	64720	1511957	54911	16043	120431	18533	15129	26655	17211	15035	23388	16061	14680	20660	16032	14845	16404	14291	13683
1 - 230	4809	2555179	919805	430166	2421061	778169	353909	753635	751616	370572	2284653	800088	356686	2378170	778562	346742	2343042	740616	282176	2116315	516544	64608	1517213	55217	16205	120454	18633	15344	26651	17281	14992	23469	16375	14702	20511	15980	15127	16421	14306	13597
1 - 231	4830	2563808	924032	432537	2434567	784766	356957	754583	755870	374785	2297889	806564	359382	2391419	782761	349330	2358648	745845	283612	2131420	518494	65250	1530625	55168	16377	121604	18769	15214	26793	17406	14958	23677	16146	14458	20669	16032	14996	16431	14256	13606
1 - 232	4851	2578128	930576	436940	2446489	786744	359896	754773	760774	374704	2310515	810872	361238	2407120	791391	351958	2366871	750763	286389	2145468	523168	64987	1535800	55364	16394	122046	18627	15298	26932	17140	14832	23694	16026	14671	20836	16152	15146	16470	14192	13468
1 - 233	4872	2594547	935574	439433	2462420	791445	360994	1177651	766193	377928	2318697	816697	363405	2419570	794073	354857	2381516	754461	287852	2154111	525986	65548	1547180	55685	16263	121845	18950	15463	26665	17212	15063	23621	16128	14542	20613	15940	15141	16360	14261	13489
1 - 234	4893	2608975	939761	442941	2479124	795563	363175	1184899	769431	380380	2332963	820802	366494	2432115	797419	357797	2397109	759081	289017	2167469	529725	65842	1555566	55646	16415	122102	18772	15432	26832	16975	14948	23712	16041	14523	20557	16044	15263	16476	14483	13476
1 - 235	4914	2623430	946588	446667	2493417	802635	366860	1194991	776069	383238	2343475	826370	369014	2445066	803624	358908	2410616	764865	291225	2174189	533491	65519	1565076	56340	16292	123095	18787	15498	26887	17121	14939	23840	16085	14482	20889	15890	15045	16460	14504	13574
1 - 236	4935	2638007	950206	448848	2504918	805927	367253	1202849	779781	386341	2359624	831450	371859	2457625	810289	361617	2423269	768496	293501	2186652	536634	66089	1574098	56285	16451	123979	18703	15412	27180	17379	14940	23607	16106	14765	20835	15970	15121	16442	14324	13505
1 - 237	4956	2652407	958591	452181	2522435	810249	370287	1207848	783967	388441	2371599	836598	373457	2471429	813812	363649	2436681	775188	295642	2201120	540671	66563	1582389	56714	16169	124338	18966	15319	27098	17403	14993	23862	16151	14860	20885	16015	15039	16416	14375	13593
1 - 238	4977	2668298	962601	455107	2538190	814367	372685	1209636	790266	391096	2386149	843006	376803	2486833	818824	365966	2447938	779307	297024	2215047	543489	66561	1590707	56795	16274	124220	18774	15534	26961	17130	15022	23901	16089	14904	21088	16148	15286	16370	14292	13472
1 - 239	4998	2682916	968386	459130	2551561	821628	374392	1212643	791757	392884	2396066	847233	377928	2500150	823769	369285	2461201	784956	299205	2226589	547960	67128	1600109	56950	16262	125197	18617	15600	27179	17312	14955	23934	15959	14600	20813	16083	15223	16481	14364	13685
1 - 240	5019	2697181	976569	462531	2570379	826817	377752	1211776	798110	395715	2409152	852692	382209	2512180	829377	371872	2473367	788722	300925	2235910	550940	67479	1607154	57229	16501	125793	18968	15467	27262	17391	14902	24073	16212	14461	20851	16046	15198	16498	14498	13631
1 - 241	5040	2708060	982204	464305	2584617	830962	379757	1211424	803638	399671	2418649	856201	383902	2528856	833997	374026	2489528	794683	303824	2252261	554964	67465	1616230	57563	16418	126281	18936	15487	27197	17388	15051	23884	16198	14718	20978	16151	15293	16314	14282	13633
1 - 242	5061	2727148	990278	468817	2595035	836910	382073	1211627	808149	400985	2430368	861403	387221	2542702	840012	376004	2501315	798625	305179	2260850	558310	67833	1625903	57970	16495	125723	18871	15436	27388	17315	15009	24005	16444	14891	21004	16097	15205	16343	14325	13563
1 - 243	5082	2741372	994478	471987	2613093	841326	385230	1211925	814475	405226	2446963	867540	388779	2558742	844577	378375	2520525	804748	307469	2273531	562415	68185	1636578	58188	16186	126528	18858	15525	27288	17443	15105	24063	16111	14593	20962	16139	15203	16451	14431	13574
1 - 244	5103	2753673	1001875	473937	2625015	845837	387872	1214513	818025	406255	2456283	873623	390662	2576150	851636	380746	2534831	808406	309799	2285371	565625	68568	1641144	58001	16334	127358	18898	15390	27877	17288	15268	24030	16264	14632	21140	16086	15083	16311	14316	13777
1 - 245	5124	2768223	1006522	477419	2640960	851893	389470	1213470	823213	409385	2469343	878527	393114	2592623	855564	384092	2543975	813690	310625	2293540	569988	68402	1654325	58421	16463	127236	19127	15413	27497	17260	15081	23912	16130	14815	21188	15874	15329	16164	14392	13688
1 - 246	5145	2785049	1014975	481510	2655428	858179	390879	1218415	828375	412053	2481210	885070	396704	2606157	860888	386016	2557563	820030	313267	2305326	573361	69204	1660151	58718	16474	128140	19114	15631	27283	17424	15119	24082	16038	14825	20995	16152	15094	16283	14279	13539
1 - 247	5166	2797919	1021911	484206	2670425	862812	394781	1217141	833889	414533	2494094	887969	398872	2619840	865982	387154	2568265	822875	315177	2316110	575542	69467	1666572	58857	16309	128643	18956	15574	27721	17527	15057	24241	16369	14736	20950	16175	15099	16340	14325	13651
1 - 248	5187	2812943	1028685	487376	2683282	870087	397246	1217534	839524	417608	2505731	893361	401405	2637749	870968	389524	2580309	828416	316640	2335049	579349	69544	1676895	58897	16397	128984	19038	15693	27565	17554	15015	23978	16190	14891	21343	16202	15012	16226	14446	13706
1 - 249	5208	2829795	1034930	492240	2699620	875045	398709	1218455	844171	419383	2517178	899065	404779	2650998	876888	392979	2593815	834051	318726	2341389	582614	70149	1685538	58676	16489	129148	19086	15496	27683	17394	15082	24231	16262	14728	21172	16129	15112	16605	14603	13605
1 - 250	5229	2842367	1039604	493269	2712205	879855	402557	1220528	849116	423867	2531782	904836	405917	2664668	881182	395594	2611291	837614	321463	2354950	587762	69911	1696810	59200	16552	129949	19271	15696	27592	17457	15148	24308	16092	14648	21244	16062	15038	16182	14521	13594
1 - 251	5250	2856809	1047705	497862	2723856	887048	403952	1221571	854521	425980	2546657	909347	409642	2679773	887346	398154	2619542	843954	322560	2364419	589482	70803	1705818	59401	16631	130449	19253	15518	27791	17670	15062	24204	16102	14592	21016	15893	15224	16286	14441	13464
1 - 252	5271	2874068	1053585	500748	2739096	892562	407163	1224064	859669	428459	2556005	914468	411945	2696951	891397	399400	2633672	849156	324592	2377425	593939	70453	1713581	59806	16562	130600	19445	15648	27496	17583	15070	24279	16226	14776	21360	16202	15080	16577	14453	13693
1 - 253	5292	2889932	1061578	503687	2757141	897791	409290	1222519	864221	430315	2571774	919589	414343	2709889	896247	401730	2646853	854250	325364	2384645	599345	71208	1720978	59573	16535	131317	19384	15641	27796	17456	15170	24466	16171	14644	21171	15978	15032	16429	14400	13452
1 - 254	5313	2901447	1065872	506424	2774089	902817	412203	1223698	869911	433418	2588397	927419	416050	2723124	902113	405253	2664356	856120	328142	2399940	600049	71152	1728781	59845	16610	132006	19163	15580	27840	17675	15100	24374	16420	14797	21241	16240	15109	16309	14450	13581
1 - 255	5334	2917189	1073404	509391	2785184	908195	415318	1222384	874991	436669	2597324	929519	419220	2741806	906719	407664	2673866	864397	330282	2414138	604994	71457	1737153	60098	16481	132123	19062	15696	27753	17538	15171	24410	16331	14797	21436	16255	15366	16366	14598	13732
1 - 256	5355	2927905	1078539	513523	2797309	913438	417229	1225039	880139	438091	2611860	934856	422431	2751113	912449	410035	2686696	868881	332070	2426412	607730	71695	1745417	60242	16636	133163	19232	15848	28014	17447	15250	24817	16400	14931	21060	16206	15159	16263	14414	13702
1 - 257	5376	2944419	1083375	516327	2815991	919223	420155	1228724	887048	441275	2622292	940126	424083	2762046	919074	412826	2700460	875926	334550	2436084	611212	71994	1754331	60812	16639	133086	19196	15572	28091	17662	15183	24501	16431	14708	21112	16208	15221	16351	14427	13534
1 - 258	5397	2960323	1088157	520039	2827303	925157	421970	1226435	891586	444066	2641190	944881	426210	2775498	922407	415318	2714603	881697	335647	2447437	614138	72716	1765630	60711	16653	133077	19226	15772	28223	17551	15292	24835	16411	14891	21343	16025	15437	16249	14318	13631
1 - 259	5418	3053428	1096299	523575	2844928	932242	426454	1226028	897412	447778	2653261	950626	430004	2791497	928720	417337	2730033	883892	338722	2460700	619218	73117	1772119	60908	16568	134505	19324	15528	28248	17607	15191	24729	16495	14873	21515	16356	15223	16182	14426	13536
1 - 260	5439	3069738	1102138	525675	2862485	935155	428364	1228981	900623	449837	2669084	956099	431751	2806440	934111	420209	2743933	889609	339860	2472947	622212	73253	1783350	61174	16822	134100	19530	15786	28255	17662	15172	24698	16393	14749	21280	16313	15290	16229	14376	13317
1 - 261	5460	3085473	1107991	530619	2958063	943418	430627	1226963	907586	452587	2682523	962561	436154	2823211	938704	422878	2755841	895055	342488	2480628	627279	72996	1790990	61419	16700	134535	19465	15861	28293	17728	15180	24715	16539	14856	21208	16151	15254	16232	14428	13584
1 - 262	5481	3102166	1115916	533342	2972838	948322	434962	1229320	912111	456191	2696707	965690	438322	2835892	945735	424382	2772138	899525	344290	2496749	631072	73616	1801936	61690	16467	135544	19302	15806	28274	17645	15346	24811	16378	15145	21423	16033	15345	16380	14361	13521
1 - 263	5502	3115982	1122473	537230	2986845	953389	436533	1229266	916893	458101	2709861	973412	440706	2846797	950192	428175	2782095	904009	347135	2505717	634229	73846	1813018	62094	16634	135724	19556	15615	28453	17923	15348	24685	16337	14629	21237	15983	15288	16333	14427	13540
1 - 264	5523	3127495	1126632	539926	3003539	960136	437997	1231948	922379	461068	2722989	975580	444133	2863975	955624	430234	2795711	910322	348639	2514455	638388	74212	1821146	62312	16671	135957	19561	15751	28553	17522	15257	24879	16330	14868	21569	16265	15074	16103	14227	13721
1 - 265	5544	3144764	1135979	543367	3012749	966462	440774	1232463	928503	462951	2736644	983545	445664	2958254	961287	432280	2806833	914563	349221	2532230	641991	74341	1831619	62046	16643	136318	19501	15767	28534	17730	15306	24881	16381	14907	21442	16360	15250	16284	14541	13580
1 - 266	5565	3165104	1142916	547011	3034240	969524	444838	1232775	932879	465227	2749379	986824	450067	2972838	966815	434664	2822033	920632	353163	2542742	645270	74567	1840086	62484	16635	136718	19412	15707	28386	17724	15298	24972	16361	14874	21459	16140	15193	16250	14432	13731
1 - 267	5586	3182182	1148470	552254	3043834	976826	447927	1231271	937986	470144	2763414	992107	450975	2908302	974862	437915	2838317	924046	355290	2557739	649063	74884	1851736	62630	16804	137144	19502	15546	28488	18000	15469	24773	16627	15043	21720	16233	15181	16288	14447	13376
1 - 268	5607	3192543	1154878	553650	3063598	982394	450067	1232761	945017	473098	2777611	999111	454700	2999893	977476	440178	2848626	930697	356415	2567561	652450	75623	1859797	62970	16885	137437	19565	15710	28196	17766	15380	24841	16402	14849	21476	16028	15324	16317	14379	13535
1 - 269	5628	3212499	1161191	558364	3076838	987799	452357	1234766	949772	474385	2790495	1002119	457261	3018698	981689	443023	2859274	936116	359016	2578236	655742	75594	1869483	62741	17063	137995	19496	15711	28494	17923	15428	24869	16400	14941	21613	16240	15208	16222	14493	13681
1 - 270	5649	3222861	1166948	560830	3094299	995481	453901	1233073	954527	476918	2803758	1009502	459483	3029251	986797	445813	2875626	941806	360601	2588722	660172	76044	1878438	62721	16897	138420	19602	15645	28779	17733	15375	25239	16615	14876	21442	16319	15414	16314	14640	13863
1 - 271	5670	3240706	1174034	563634	3109650	1000195	456881	1233520	958036	480332	2817346	1013498	462720	3042107	992920	446884	2981280	945965	363202	2601348	664209	76321	1892459	63435	16896	139262	19834	15821	28797	17789	15085	25080	16676	14955	21404	16413	15270	16254	14401	13604
1 - 272	5691	3253178	1183029	566885	3124425	1004462	459022	1235592	963834	483353	2828468	1020109	464373	3059760	998244	451286	2988956	950544	364489	2613324	666810	76246	1899585	63509	16673	139201	19552	15816	28852	17710	15306	24976	16724	14905	21706	16232	15171	16306	14388	13728
1 - 273	5712	3270064	1184533	570313	3141119	1008405	463926	1234482	971150	485710	2842015	1025447	466324	3072617	1002823	452465	3007376	957575	366928	2625990	670698	77077	1908391	63425	16962	139776	19550	15693	28827	17824	15384	25063	16505	14902	21699	16131	15340	16158	14289	13790
1 - 274	5733	3283496	1190236	573930	3158004	1014406	465931	1236879	974320	489002	2856443	1029322	469602	3088735	1011114	455987	3022919	962208	367104	2638914	674315	76740	1920367	63781	16683	141153	19698	15842	29184	17929	15427	25143	16390	15039	21569	16314	15466	16256	14330	13504
1 - 275	5754	3296735	1200925	576246	3165488	1021546	468735	1237950	982069	491901	2868947	1035838	472962	3102742	1015029	458168	3035583	966950	371087	2646569	678461	77916	1928956	64315	16897	140576	19646	15784	29052	17909	15392	25283	16404	14891	21802	16397	15384	16085	14493	13626
1 - 276	5775	3307289	1205518	580392	3190241	1027086	470740	1236460	986770	495044	2968232	1040674	474141	3125960	1021776	460187	3052277	971570	372224	2659195	683622	78333	1938737	63901	16809	141662	19716	15918	28984	17923	15244	25134	16574	14961	21486	16299	15267	16035	14359	13722
1 - 277	5796	3324558	1211885	583901	3201178	1032695	474506	1236622	990739	497320	2981280	1046472	477108	3144573	1026382	462111	3063406	977801	374744	2667797	687253	78270	1943180	64514	17047	141457	19601	15889	29175	17962	15252	25383	16449	14963	21851	16440	15476	16221	14364	13639
1 - 278	5817	3341444	1217629	586014	3219599	1039401	476931	1236920	995901	501005	2997015	1053531	477297	3157237	1031909	464807	3079908	983627	377074	2681033	688743	78588	1958028	64343	16880	142175	19642	15781	29001	18018	15404	25316	16716	14828	21832	16417	15159	16118	14336	13824
1 - 279	5838	3359481	1226976	589753	3229001	1043709	479126	1236365	1000642	504216	3011214	1055603	482066	3168750	1037707	467462	3095642	988260	378429	2695000	692414	78938	1965709	64766	17057	142251	19747	16108	29427	18140	15492	25377	16684	14966	21980	16327	15362	16237	14339	13621
1 - 280	5859	3372145	1233208	593275	3247230	1051200	482743	1236460	1006224	504852	3026948	1062025	484003	3185827	1043763	470429	3105812	994207	380583	2707247	697278	78866	1973174	64777	17112	143004	19798	15859	29109	18150	15420	25339	16653	14958	21864	16378	15437	16005	14359	13566
1 - 281	5880	3387112	1240090	596473	3263540	1056579	483678	1237814	1012171	509540	3039805	1068853	487512	3198108	1048572	474506	3120971	999883	382697	2714996	700651	79490	1981113	65153	16876	143309	19965	16004	29491	18047	15381	25523	16496	15024	21837	16408	15292	16155	14552	13584
1 - 282	5901	3403998	1242502	601160	3276204	1060047	487837	1237625	1015097	512398	3057074	1073933	490574	3217488	1053856	476525	3131716	1003893	383753	2730345	705162	79103	1991923	65663	16944	143683	19769	16070	29585	18107	15281	25340	16652	14963	21545	16195	15395	16129	14364	13765
1 - 283	5922	3415319	1251212	602840	3292130	1067119	489124	1236365	1018904	515257	3070506	1078607	493798	3233414	1059356	480630	3146491	1009272	386923	2736102	709213	80152	1998860	65352	17111	143814	19647	16106	29547	17942	15542	25391	16492	15077	21716	16398	15303	16126	14507	13553
1 - 284	5943	3433548	1258487	607243	3305178	1071982	494055	1236338	1024323	518129	3083746	1084446	495843	3247614	1064531	480670	3160883	1014487	389104	2755760	713196	80535	2009779	65853	17100	144555	19714	15914	29571	18187	15549	25636	16805	15106	21900	16259	15301	16224	14411	13583
1 - 285	5964	3449858	1265275	611903	3323023	1077198	496182	1234942	1029701	522315	3096602	1091761	498350	3263156	1071007	484017	3175082	1019676	389985	2766286	715743	80346	2017623	65945	16893	145092	19886	15983	29477	18092	15383	25511	16828	14981	21954	16486	15379	16252	14575	13368
1 - 286	5985	3465208	1272197	614355	3336647	1082481	498810	1235024	1036122	523873	3107923	1097261	502603	3276780	1077076	486536	3191968	1026436	391313	2778898	718493	80945	2025832	66632	17120	145603	19712	15930	29883	18055	15516	25706	17007	15059	21786	16350	15334	15988	14448	13409
1 - 287	6006	3477105	1277995	618324	3353341	1088415	502102	1237299	1040065	526257	3118860	1101813	503484	3295392	1078444	488298	3209237	1031069	395011	2782664	723356	81152	2036250	66144	17203	145845	20007	15856	29626	18199	15372	25572	16580	14913	21923	16365	15183	16134	14347	13805
1 - 288	6027	3492456	1286855	620831	3368691	1096232	504094	1235051	1044048	530132	3133443	1110212	507250	3304986	1086952	491305	3221517	1037301	396799	2796659	727123	81648	2047874	66882	16995	146096	19912	16189	29681	18210	15313	25546	16516	15112	21982	16417	15364	15984	14276	13447
1 - 289	6048	3507806	1290581	625504	3384426	1100540	507995	1237367	1052366	533518	3148794	1112922	509187	3324750	1093305	494285	3234565	1042625	399441	2809095	730415	81487	2053658	67015	16979	146813	19811	16051	30005	18108	15437	25861	16649	15014	22106	16646	15433	16105	14336	13469
1 - 290	6069	3520471	1300348	627875	3393828	1104821	510068	1234929	1056931	535252	3167407	1119032	510800	3336455	1097668	496941	3244735	1046134	401690	2822941	735522	82038	2064727	66865	17340	147957	20154	15880	29775	18166	15453	25680	16665	15185	21804	16301	15440	16051	14370	13508
1 - 291	6090	3542153	1303275	631492	3416854	1111608	512358	1236189	1061347	539168	3172779	1126713	514566	3349695	1101867	499068	3258359	1050984	402665	2831949	739776	82194	2075388	67298	17128	147693	20031	15988	29619	18093	15454	25804	16712	14995	22151	16399	15237	16112	14454	13591
1 - 292	6111	3556161	1308572	635705	3430286	1117135	515785	1237516	1066834	542067	3189089	1129179	517600	3370418	1108966	502441	3279466	1057568	404995	2847895	744002	82691	2084384	67231	16944	147730	20074	16107	29739	18224	15467	25624	16534	14977	22061	16429	15613	16054	14340	13440
1 - 293	6132	3568825	1316754	638063	3442950	1124871	519267	1233046	1072023	545088	3206167	1138404	520391	3387880	1113003	504907	3291747	1062120	407475	2855766	747430	82975	2093230	67847	17039	148930	20159	16135	30056	18394	15524	25929	16836	15007	22072	16389	15414	16095	14345	13419
1 - 294	6153	3583216	1323487	640840	3455422	1129463	521963	1237977	1078038	547133	3218255	1143268	523968	3397282	1121755	507155	3301724	1065737	408585	2957103	751982	83301	2106899	67966	17235	149393	20043	16143	29994	18314	15519	25936	16740	15002	22337	16410	15343	16211	14332	13469
1 - 295	6174	3598567	1330396	644308	3473459	1133175	523724	1236392	1084161	550967	3230344	1148389	525553	3410714	1125426	511098	3317843	1072036	411024	2876439	753025	84164	2112413	68257	17134	149536	20145	16049	30048	18261	15569	25597	16655	14992	22164	16479	15562	16216	14170	13510
1 - 296	6195	3616220	1334908	647586	3492840	1140287	526934	1235173	1087751	553866	3241473	1154634	529766	3428367	1131942	511748	3332042	1078458	412907	2890894	757157	84358	2124524	68072	17289	150096	20176	16186	30246	18339	15619	25943	16872	15150	22244	16269	15360	15987	14386	13628
1 - 297	6216	3626582	1341763	652044	3504928	1146289	531121	1236161	1094145	556522	3261045	1159592	530443	3441607	1138391	514959	3345666	1082142	415075	2998550	761763	84400	2128196	68447	17271	149911	20281	16061	30133	18357	15571	25748	16785	14895	22111	16381	15505	16325	14461	13453
1 - 298	6237	3641165	1349647	654821	3520087	1151965	533098	1234129	1101718	559854	3275437	1165675	533952	3457533	1141344	518224	3354684	1089580	415711	2912190	765543	83983	2140225	68659	17303	150244	20206	16295	29924	18283	15564	26079	16925	15176	22143	16451	15408	16033	14303	13550
1 - 299	6258	3653062	1355621	657909	3538700	1157127	536282	1235620	1104550	563526	3282152	1171365	538138	3477681	1145341	521190	3373105	1092845	418692	3023111	770812	84600	2151158	69144	17418	150457	20060	16160	30127	18195	15577	25959	16963	15028	22226	16376	15482	16324	14411	13567
1 - 300	6279	3671866	1364061	662665	3553666	1161530	538287	1234631	1112380	565978	3303451	1178437	540211	3488426	1154566	523290	3386728	1100797	421957	3032513	776177	85444	2158948	68986	17478	151686	20328	16127	30300	18313	15607	26002	16808	15049	22467	16304	15381	15987	14283	13647
1 - 301	6300	3684914	1368315	665415	3570360	1167504	542189	1233913	1116891	569351	3318034	1183314	543178	3505120	1156991	526433	3405149	1106216	423311	3048247	778236	85181	2170084	69214	17359	151984	20410	16073	30324	18383	15655	25958	16786	14994	22413	16430	15408	16101	14457	13486
1 - 302	6321	3703143	1375360	670468	3588397	1174128	544112	1235742	1121091	571979	3323983	1187025	545589	3522006	1163507	529251	3415127	1110348	424964	3058033	782301	85274	2177277	69487	17291	152246	20295	16172	30487	18254	15665	25979	16844	15028	21990	16504	15512	16100	14422	13476
1 - 303	6342	3715615	1382987	672961	3595305	1181160	548380	1233777	1127865	574445	3344130	1194747	548922	3534286	1168886	533261	3429710	1117149	427755	3065133	786514	85701	2184024	69701	17399	152847	20329	16116	30751	18347	15611	26114	16937	15076	22287	16650	15478	15927	14347	13525
1 - 304	6363	3727128	1389503	677174	3614301	1186023	551062	1235782	1135248	578522	3354876	1200681	551198	3551172	1175009	534291	3438537	1120752	429977	3082786	790334	86378	2195742	69752	17379	153355	20252	16063	30678	18552	15572	26183	16923	15252	22256	16604	15368	16036	14295	13641
1 - 305	6384	3743055	1394299	679585	3633106	1191428	552864	1233371	1140572	579877	3373105	1207224	555018	3565563	1182054	536309	3455231	1126347	432090	3096794	794751	86850	2204562	69902	17540	153796	20143	16107	30600	18294	15743	26455	17070	15214	22365	16352	15371	15959	14385	13530
1 - 306	6405	3761859	1403037	682430	3645003	1198771	554706	1234197	1143986	584104	3380972	1210950	557470	3582065	1185915	541538	3465976	1130818	433892	3106004	797907	87089	2212297	70249	17127	153556	20340	16334	30559	18550	15545	26215	16823	15105	22228	16510	15403	16015	14578	13546
1 - 307	6426	3779128	1408429	686616	3659010	1203296	559394	1233262	1152006	585973	3394788	1218767	560491	3598183	1188529	543150	3482286	1136034	436479	3118668	802649	87399	2220696	70227	17497	154745	20411	16321	30584	18387	15655	26632	16975	15180	22258	16506	15386	15826	14549	13616
1 - 308	6447	3789874	1416069	690531	3673209	1208173	561074	1231881	1156531	589076	3415127	1222831	562889	3609504	1198351	545250	3497253	1140545	438416	3131333	806686	87113	2231751	70332	17346	155033	20484	16213	30662	18615	15647	26203	17062	15147	22505	16497	15452	15923	14431	13421
1 - 309	6468	3809254	1419361	693756	3693549	1212833	563607	1233168	1162356	592029	3423570	1230065	567143	3625622	1201508	548800	3514139	1145449	440354	3146491	811928	87814	2238768	70842	17420	155179	20227	16203	30844	18452	15795	26233	17022	15147	22517	16497	15521	16064	14165	13400
1 - 310	6489	3819040	1426799	697901	3709091	1220704	567332	1233804	1166528	595402	3433932	1233696	568619	3643084	1208105	551143	3528338	1151965	442291	3158004	816155	88135	2249850	70511	17324	155721	20540	16218	30694	18359	15716	26459	16923	15188	22355	16736	15489	16044	14437	13381
1 - 311	6510	3834966	1435361	702236	3725401	1225622	570340	1229930	1174508	599886	3449282	1239494	573347	3655940	1213239	554788	3538891	1155230	445976	3168942	819799	88216	2260417	71102	17459	156272	20477	16349	30583	18687	15803	26412	16914	15230	22634	16569	15575	16017	14326	13563
1 - 312	6531	3850317	1442446	706653	3739793	1231718	574201	1231298	1176553	601065	3461755	1246674	576423	3670907	1219295	556508	3550021	1162966	447304	3180838	823891	88754	2267814	71427	17317	157080	20546	16482	31024	18431	15583	26441	17073	15236	22506	16551	15371	15983	14443	13472
1 - 313	6552	3867970	1450561	709674	3758021	1239779	575691	1232273	1187242	604736	3476146	1250427	577249	3686257	1225134	558202	3568633	1167246	449972	3192543	828524	89607	2279085	71488	17547	157058	20431	16089	31177	18431	15665	26441	16905	15160	22648	16653	15467	15911	14318	13460
1 - 314	6573	3880443	1456183	712478	3767232	1244507	578888	1231190	1191604	607365	3489769	1258542	580460	3705829	1228629	562848	3580530	1175090	452411	3209621	832304	89059	2288202	71992	17313	157506	20312	16340	30912	18500	15802	26857	17048	15138	22558	16319	15507	15968	14520	13532
1 - 315	6594	3897328	1461683	715743	3783542	1249627	581286	1231203	1195276	609884	3504736	1263446	583955	3717726	1235159	564582	3594154	1180076	454484	3224012	836110	89422	2296629	71895	17584	158084	20556	16371	31309	18571	15876	26485	16896	15163	22426	16512	15468	15862	14234	13372
1 - 316	6615	3914406	1467657	719238	3800427	1255101	584063	1232653	1200654	614992	3519511	1270788	586041	3734036	1239846	568132	3610464	1184289	457030	3233030	841624	89648	2304446	72093	17634	157897	20579	16362	31126	18551	15851	26639	16973	15412	22396	16604	15343	15761	14193	13381
1 - 317	6636	3931483	1476937	723871	3815970	1261834	588534	1229605	1206764	617837	3530832	1273891	590566	3753416	1247013	569459	3622744	1189938	459130	3244352	843575	90294	2318061	72532	17487	159153	20773	16277	31163	18706	15816	26885	17215	15172	22427	16404	15503	15805	14229	13582
1 - 318	6657	3942804	1482952	727935	3830361	1267510	591189	1229889	1213632	620505	3544456	1280339	593303	3762818	1251849	572467	3638287	1195330	460878	3254329	849183	90304	2323764	72567	17679	158852	20667	16433	31346	18653	15900	26779	17265	15196	22453	16725	15411	15862	14344	13320
1 - 319	6678	3956236	1486353	728816	3847822	1271696	593750	1228128	1219173	622551	3562877	1286164	597340	3779704	1257322	576409	3650951	1199719	462571	3262197	851608	90995	2332285	72504	17587	160209	20797	16214	31437	18656	15811	26597	17067	15151	22614	16458	15513	15677	14251	13491
1 - 320	6699	3973698	1495416	735427	3869121	1279391	596066	1231840	1227031	624339	3572855	1291041	600659	3792560	1261861	579742	3670715	1206601	464752	3284071	856472	90812	2343462	72623	17596	160420	20726	16457	31325	18736	15778	26411	16999	15118	22558	16473	15386	16011	14091	13556
1 - 321	6720	3986554	1499412	736457	3877372	1285758	600022	1227031	1231555	629311	3590124	1297300	602108	3813284	1267794	582126	3679541	1211207	467828	3289636	860604	91438	2352173	73184	17528	160713	20638	16614	31254	18723	15572	26943	17042	15303	22741	16750	15349	16103	14431	13564
1 - 322	6741	4004399	1508055	741848	3890612	1290662	602704	1227329	1236879	632915	3601253	1303491	605671	3827867	1274324	586664	3695276	1217453	469738	3309016	863720	91869	2361344	73278	17797	160841	20820	16461	31562	18834	15952	26765	17037	15259	22648	16605	15408	15786	14280	13609
1 - 323	6762	4014377	1515913	743840	3910184	1299752	605224	1226868	1242258	634269	3614109	1310766	608259	3840723	1278185	588141	3709091	1222248	471282	3317843	868068	91594	2370570	73570	17652	161107	20840	16524	31483	18732	15803	26818	16845	15377	22412	16734	15647	16056	14451	13548
1 - 324	6783	4027617	1523851	748988	3924384	1302543	608597	1227031	1249167	638049	3630036	1316063	611618	3857800	1281816	590268	3727128	1226678	474235	3334153	874165	92243	2380527	73904	17812	162492	20838	16455	31473	19030	15791	26727	17342	15346	22569	16483	15503	15954	14403	13578
1 - 325	6804	4042775	1528593	752117	3938007	1309696	610697	1227911	1254112	641097	3642892	1322674	613664	3873727	1287221	593844	3735187	1233899	475929	3342787	875411	93039	2390078	73959	17837	162253	20651	16264	31928	18840	15737	27045	17150	15316	22655	16664	15594	15746	14321	13388
1 - 326	6825	4055440	1535353	753824	3954701	1316497	613949	1226814	1261739	645568	3657859	1326779	617972	3888310	1295499	596147	3752073	1239995	478842	3353149	880640	92809	2401173	73610	17813	162435	20677	16550	31628	18695	16011	26955	17156	15308	22822	16732	15357	15749	14304	13504
1 - 327	6846	4072517	1541476	758119	3967365	1318962	617593	1227139	1265139	646841	3670523	1330410	621210	3903277	1301026	600157	3765697	1244073	479289	3369075	884515	93282	2407865	73686	17895	162764	20846	16400	31466	18998	15810	27001	17323	15162	22821	16448	15566	15858	14533	13326
1 - 328	6867	4088443	1550363	760449	3991734	1327389	620627	1225351	1270179	651204	3685490	1336438	625057	3911911	1305496	602366	3781431	1248435	482391	3378861	887753	93309	2414260	74646	17745	163673	20950	16440	31585	18751	15728	26960	17134	15134	22643	16554	15550	15883	14205	13436
1 - 329	6888	4100916	1556866	766423	4007853	1332997	621996	1224457	1275557	654279	3700073	1343876	627374	3932251	1309263	604140	3794287	1252743	485114	3385385	893212	94101	2423377	74494	18073	163610	20983	16356	31749	18840	15879	27026	17118	15300	22937	16765	15456	15714	14233	13320
1 - 330	6909	4111469	1561852	768266	4015528	1341478	625315	1225026	1283590	656297	3713313	1350419	629528	3947601	1318366	608638	3806951	1258664	487485	3404765	897073	94251	2439471	74794	17843	164461	21022	16399	32112	18581	15959	27024	17261	15207	22744	16641	15537	15952	14262	13630
1 - 331	6930	4128547	1568219	773319	4036059	1345461	628525	1224822	1285650	658993	3727704	1356610	632915	3961033	1321821	610860	3814435	1266616	490235	3417238	902167	94825	2443942	74726	17822	165083	21017	16649	32043	18812	15771	27040	17132	15305	22828	16656	15686	15696	14075	13395
1 - 332	6951	4144281	1576754	775744	4046421	1353630	630273	1224579	1296487	662353	3739601	1361149	635638	3973698	1328229	614070	3838036	1271005	490668	3428559	904822	95053	2452748	75512	18063	165327	20946	16395	31560	19046	15916	27286	17223	15170	22846	16618	15652	15764	14232	13565
1 - 333	6972	4159248	1582863	781081	4061580	1357369	635827	1222384	1298547	666038	3752841	1366148	639296	3996340	1332185	618189	3851084	1275394	494218	3437194	911298	95536	2463274	75232	17919	165655	20915	16517	32039	19003	15814	27199	17149	15397	22818	16614	15493	15636	14254	13378
1 - 334	6993	4177861	1589082	783303	4082303	1364102	636098	1220758	1306255	668097	3770110	1372921	641382	4009004	1337712	620709	3866243	1281951	495979	3453504	914359	95080	2472757	75358	17876	165545	21203	16543	31733	18909	16118	27037	17358	15298	23007	16671	15371	15837	14142	13530
1 - 335	7014	4192444	1595286	786988	4095159	1369263	641463	1221991	1309615	671470	3786228	1378489	643604	4021668	1341939	622890	3874302	1287506	499122	3465592	917367	96176	2482118	75769	17859	166178	20971	16569	32063	18835	15983	27307	17022	15264	22877	16669	15475	15762	14349	13457
1 - 336	7035	4207027	1603266	790998	4111469	1377324	643414	1222804	1317648	676564	3796974	1383746	647708	4037403	1349891	624854	3886391	1294063	501127	3474611	922190	96040	2490084	76010	18051	167045	20823	16540	32077	18805	15881	27263	17364	15324	23108	16631	15341	15726	14253	13306
1 - 337	7056	4216045	1609687	793938	4126244	1381781	646570	1220176	1322851	678583	3813475	1390262	652477	4060045	1354443	629081	3905004	1300728	503525	3488426	926877	96695	2504295	76096	17971	167365	21295	16338	32523	18995	15853	27268	17377	15300	22889	16676	15430	15879	14262	13363
1 - 338	7077	4237728	1614808	799153	4140060	1388568	648982	1217859	1327592	682823	3823837	1397103	655417	4067912	1360322	630354	3917860	1303966	505354	3502050	930792	96849	2509849	76551	17947	168035	21019	16511	32075	18929	15762	27455	17236	15134	23128	16757	15405	15618	14522	13407
1 - 339	7098	4250200	1623410	800833	4160783	1394529	652423	1220650	1334244	685343	3834774	1402089	657517	4084414	1365430	634622	3935129	1308680	508917	3514714	933922	97332	2519617	76327	17709	167874	20904	16610	32254	19177	15790	27325	17455	15246	23224	16855	15527	15673	14349	13370
1 - 340	7119	4264592	1629886	804843	4169993	1401940	653737	1219309	1341004	687768	3850701	1407060	660917	4097078	1372244	637683	3948561	1313787	509933	3522198	938731	97446	2528653	76824	17880	167856	20984	16590	32346	18937	15949	27189	17348	15352	23001	16526	15381	15671	14137	13560
1 - 341	7140	4275721	1636375	806916	4188414	1405651	656907	1217575	1343632	691669	3861830	1410908	662732	4118761	1378652	639634	3960649	1320547	511883	3538700	944854	97459	2538583	76756	18176	168978	21018	16680	32436	19032	15755	27269	17354	15476	22937	16788	15353	15680	14306	13375
1 - 342	7161	4296828	1643108	811834	4205300	1414444	661378	1219173	1350920	693999	3877948	1419957	669059	4132384	1383312	643400	3974081	1325912	513645	3552707	946155	97965	2547687	77274	18017	169168	21173	16678	32291	19199	15774	27513	17215	15312	23125	16748	15428	15760	14322	13478
1 - 343	7182	4300666	1649624	815627	4217005	1418481	662570	1217751	1353752	698050	3892531	1424374	669682	4145241	1390343	646489	3988472	1330708	516896	3567674	951953	98787	2559338	77419	18254	170337	21194	16649	32280	18972	15861	27552	17437	15191	23242	16637	15334	15458	14219	13311
1 - 344	7203	4319662	1656737	819488	4232739	1424252	666607	1216342	1363574	699811	3906155	1428858	673475	4162318	1397225	649903	4002288	1337766	517980	3573047	955272	98415	2567493	77282	17835	170105	21069	16710	32570	19185	15759	27575	17357	15424	23090	16620	15585	15526	14363	13475
1 - 345	7224	4332326	1663497	822942	4250968	1433599	670305	1219119	1367543	704106	3919970	1436472	677160	4175942	1403823	651176	4018790	1342562	520825	3584368	960231	99367	2576285	77572	18173	170608	21313	16657	32499	19332	15984	27640	17528	15292	23023	16881	15596	15796	14245	13255
1 - 346	7245	4350171	1673779	826234	4261138	1439696	673855	1215705	1375251	706802	3931291	1443828	680682	4196857	1409065	654049	4029152	1346694	523561	3595497	964539	99201	2584834	77579	17986	170723	21361	16703	32655	19239	16156	27368	17405	15436	23367	16722	15430	15728	14131	13260
1 - 347	7266	4358806	1675703	829120	4281285	1444207	676076	1214675	1379126	710337	3949328	1450330	680831	4209905	1413753	657435	4038554	1353589	526054	3609888	969145	99205	2593477	78137	18031	171183	21073	16753	32849	18845	16011	27631	17554	15032	23323	16721	15716	15766	14246	13453
1 - 348	7287	4379146	1684400	834566	4297020	1449667	679084	1214310	1383285	712464	3964295	1452064	685126	4225831	1419348	661025	4060428	1360918	528668	3622744	975918	100395	2603624	78426	17890	172577	21344	16695	32663	19184	15962	27743	17369	15225	23336	16728	15441	15565	14234	13052
1 - 349	7308	4395839	1692054	836869	4313905	1456792	683107	1214852	1389327	716759	3977919	1460315	688039	4240606	1424740	663450	4073476	1365484	530050	3634833	977666	100731	2611657	77927	18126	172411	21203	16763	32852	19266	16050	27770	17533	15366	23250	16724	15542	15799	14242	13280
1 - 350	7329	4406393	1697907	841299	4325418	1464745	685004	1216897	1396846	719726	3992502	1467237	691127	4255573	1433383	665591	4092281	1370334	531717	3649991	981093	100770	2622807	79072	18086	173083	21623	16546	32778	19115	16053	27825	17592	15200	23512	16729	15761	15568	14197	13430
1 - 351	7350	4418865	1705710	843494	4339618	1468579	687199	1211627	1403795	720891	3999985	1472616	695002	4272075	1439425	670414	4098037	1375590	535117	3657091	985239	100741	2629526	79001	17965	173498	21452	16661	32901	19371	15906	27743	17460	15504	23232	16930	15554	15664	14223	13378
1 - 352	7371	4433448	1714746	847463	4360533	1475461	690707	1212359	1408523	725429	4018598	1475352	699269	4287042	1444519	672961	4116650	1381591	537799	3671674	990658	101046	2638169	78975	18267	173145	21633	16749	33068	19209	15878	27946	17394	15342	23496	16742	15547	15558	14280	13322
1 - 353	7392	4449375	1718201	851974	4366673	1480636	693322	1212941	1415893	727908	4024546	1483155	700340	4300090	1449626	674397	4130849	1387038	539222	3684338	994112	101418	2648519	79119	18214	173613	21479	16738	33008	19224	15949	27747	17585	15436	23465	16715	15514	15769	14377	13299
1 - 354	7413	4461079	1724202	855239	4383175	1487138	698145	1211627	1422491	732555	4043735	1487599	704566	4315249	1457538	678691	4147927	1394908	541308	3695084	999653	101664	2658869	79806	18154	174337	21299	16846	32823	19375	16116	27907	17680	15412	23465	16831	15564	15560	14328	13425
1 - 355	7434	4478157	1730922	857705	4396223	1493167	699202	1212792	1428045	734370	4066185	1492124	707642	4331367	1463769	681062	4158289	1400043	545142	3707556	1002647	101971	2668556	79298	18064	175080	21480	16841	33044	19108	15945	27732	17634	15456	23353	16768	15540	15638	14158	13274
1 - 356	7455	4486408	1738020	862311	4417522	1499724	701857	1211560	1431567	739207	4072709	1499019	711042	4350171	1469134	682403	4172104	1404134	545101	3720604	1006765	102591	2678391	79853	18217	175460	21275	16685	33280	19198	15883	27742	17672	15497	23461	16841	15587	15661	14141	13322
1 - 357	7476	4502334	1747449	866321	4429035	1504980	706707	1208864	1437298	743704	4080384	1502054	712505	4363795	1474783	687456	4187647	1409377	548447	3724826	1010545	103111	2690502	80071	18128	175869	21593	16856	33079	19455	16226	28121	17616	15455	23364	16786	15449	15633	14220	13386
1 - 358	7497	4515382	1753261	869342	4444578	1510833	710256	1208796	1440346	744287	4097078	1506863	716312	4378186	1479457	689339	4197816	1413468	550601	3743055	1015083	103234	2696260	80698	18230	176138	21653	16755	33347	19317	15991	28017	17575	15293	23412	16772	15441	15620	14157	13179
1 - 359	7518	4529006	1759615	873162	4455899	1517444	712668	1208579	1448949	747931	4112621	1515642	719265	4392385	1485526	692672	4214318	1422586	552647	3758213	1019500	103534	2704537	80574	18290	176734	21482	17039	33285	19343	15970	28014	17559	15347	23223	16637	15608	15488	14278	13339
1 - 360	7539	4544165	1766930	878676	4481611	1524380	714673	1206737	1455438	753079	4122598	1522415	722950	4403515	1491934	694392	4229669	1426866	556061	3769151	1025244	103826	2711907	80759	18451	176822	21505	16845	32795	19360	16071	27957	17535	15326	23705	16888	15606	15564	14147	13189
1 - 361	7560	4559707	1773663	878635	4490438	1529636	718127	1207238	1462293	754691	4137182	1529365	727705	4422127	1499981	701315	4240606	1430782	556589	3785652	1030460	103679	2725089	80592	18119	177214	21484	16877	33125	19293	15992	28397	17694	15387	23177	16795	15436	15634	14138	13145
1 - 362	7581	4574290	1780572	883106	4509818	1535218	721162	1205978	1466370	757956	4146584	1534730	730157	4439397	1508543	701627	4253462	1438409	558798	3796206	1033372	104353	2731225	80931	18353	178401	21603	16736	33601	19347	16080	28056	17503	15248	23342	16910	15544	15430	14054	13316
1 - 363	7602	4586187	1782550	887116	4520947	1540474	725863	1206236	1472236	760598	4169993	1540162	733408	4450526	1511767	703144	4269197	1445562	562984	3800811	1037193	105318	2740451	81348	18141	178146	21515	16770	33457	19594	16177	27970	17652	15422	23632	16803	15571	15592	14302	13317
1 - 364	7623	4597316	1792819	890354	4538984	1548209	728911	1206344	1480392	765217	4181315	1544227	736836	4468947	1515127	707655	4284547	1448867	564989	3814819	1040769	105106	2753104	81518	18457	178190	21898	16751	33108	19531	16129	28169	17595	15633	23497	16713	15626	15467	13946	13254
1 - 365	7644	4617080	1799444	896369	4555486	1554414	730089	1204176	1484524	766653	4193019	1551799	739044	4486216	1522483	711489	4293758	1453433	566723	3831129	1044197	105566	2760664	81853	18381	178345	21737	16740	33758	19486	16174	28206	17671	15467	23539	16874	15506	15466	14251	13397
1 - 366	7665	4630704	1807897	897358	4565080	1562136	733287	1204651	1491799	770284	4210097	1558546	742350	4504829	1527875	714496	4309876	1457226	569730	3846479	1048505	105809	2768900	81817	18364	179669	21729	16895	33711	19595	16251	28319	17771	15347	23373	16840	15606	15407	14229	13266
1 - 367	7686	4638763	1812666	902018	4583501	1568598	735454	1202415	1494833	774538	4222569	1561079	746549	4510585	1535624	717247	4328489	1466845	570977	3851468	1053382	106118	2778302	82157	18359	179513	21773	16841	33689	19526	16130	28273	17765	15318	23560	16756	15454	15389	14099	13248
1 - 368	7707	4652003	1820848	905554	4593095	1574017	739234	1203540	1500144	778006	4236385	1569628	747782	4530349	1540542	719116	4341537	1470841	573171	3862789	1059275	106510	2784940	82940	18461	180411	21757	16931	33665	19267	16105	28212	17610	15366	23721	16891	15490	15368	14167	13144
1 - 369	7728	4665818	1826850	909049	4611899	1579422	742661	1200248	1510087	781610	4251544	1576862	751440	4547043	1547234	722720	4353050	1479958	575650	3876605	1062594	106711	2796198	82330	18431	180398	21958	16945	33751	19490	16167	28153	17737	15439	23263	16875	15519	15533	14179	13157
1 - 370	7749	4683280	1834111	911040	4628785	1585722	745167	1201684	1512946	784089	4261905	1581617	756656	4561242	1553032	726215	4365522	1481476	578969	3884088	1066875	106590	2805031	82603	18485	180933	21874	16886	33773	19447	16057	28210	17630	15412	23635	16843	15642	15475	14122	13071
1 - 371	7770	4694793	1843120	915023	4639722	1592496	748961	1203282	1517687	787394	4283588	1586182	758728	4571412	1560836	728410	4384326	1489076	580026	3903468	1072185	107195	2815219	82800	18286	181284	22110	16858	33695	19804	16146	28394	17849	15413	23614	16814	15445	15400	14252	13141
1 - 372	7791	4709951	1847984	919020	4659294	1599933	752591	1200085	1524028	792447	4289536	1594067	761925	4593862	1563613	732650	4394496	1495348	583413	3913063	1074529	107503	2826503	83442	18348	182005	21996	16949	33580	19553	16188	28334	17562	15483	23948	16958	15544	15420	13977	13264
1 - 373	7812	4718010	1853660	921946	4672534	1605474	753838	1199665	1529568	792651	4301433	1600204	765014	4594630	1572378	734154	4406969	1498857	584944	3922657	1078214	108301	2834022	83246	18490	182213	21870	16807	33999	19647	16143	28409	17895	15560	23415	16884	15431	15515	14078	13278
1 - 374	7833	4739501	1860203	926674	4685198	1610256	758606	1199326	1536193	797853	4317743	1605271	767940	4623412	1577309	738475	4423087	1505210	587409	3933210	1083050	108308	2841961	83618	18428	182583	22149	16998	33874	19482	16220	28500	17745	15569	23489	17028	15423	15257	14195	13327
1 - 375	7854	4746985	1867776	930521	4699973	1616379	759866	1199990	1540081	799546	4331175	1613575	769810	4635117	1582294	740439	4433832	1513420	590769	3946450	1088117	108865	2852013	83470	18402	182979	22015	16918	33896	19445	16245	28448	17799	15390	23573	17015	15554	15579	14158	13168
1 - 376	7875	4765981	1873669	933583	4721272	1623221	764093	1195791	1548169	803800	4349404	1617775	775310	4650084	1588689	744287	4444194	1517633	592381	3957004	1092411	108355	2860765	84036	18574	182986	22046	16795	34111	19565	16268	28753	17710	15242	23598	16949	15644	15103	14203	13282
1 - 377	7896	4780180	1881120	938189	4733553	1629358	766125	1197958	1552084	807038	4356120	1623424	777004	4666970	1595435	747606	4460120	1524556	594806	3967365	1097139	109100	2961900	84022	18581	183537	21968	17002	33983	19631	16066	28688	17920	15408	23681	17096	15578	15375	14159	13191
1 - 378	7917	4788431	1888029	939869	4751206	1632961	769837	1197674	1558803	809531	4368592	1631715	780892	4681745	1600488	749665	4477389	1529501	596242	3986746	1100079	109560	2876534	84643	18527	184099	22191	16876	34300	19616	16213	28634	17836	15444	23707	16791	15728	15444	14175	13158
1 - 379	7938	4804166	1894369	943608	4764062	1642648	773766	1195614	1565577	811834	4386245	1636944	784536	4698822	1606598	752483	4490821	1536410	598478	3996148	1106230	109953	2986461	84126	18543	184636	21921	16830	34105	19665	16161	28427	17872	15479	23971	16917	15479	15333	14128	13120
1 - 380	7959	4815487	1901942	948675	4773656	1648161	777017	1194260	1571579	816819	4397758	1644436	787801	4713981	1615485	757008	4496386	1540935	601810	4003823	1108113	110279	2896868	85111	18608	184946	22143	16915	34211	19961	16098	28495	17878	15267	23765	16797	15567	15429	14273	13034
1 - 381	7980	4830837	1904991	950883	4791885	1654488	779361	1194477	1576537	820247	4415603	1648107	790036	4729907	1618032	760002	4516725	1546232	602786	4018598	1115997	110909	3003155	84832	18776	185724	22086	17071	34347	19671	16172	28571	17865	15428	23687	16715	15672	15345	14104	13144
1 - 382	8001	4838705	1914121	953999	4799752	1659026	782585	1196007	1584110	822726	4422703	1656533	792082	4740652	1625497	761709	4530925	1554753	605983	4028576	1118273	111474	3009487	85456	18661	185816	22136	16973	34409	19757	16119	28565	17782	15370	23873	16957	15504	15402	14168	13220
1 - 383	8022	4859812	1921816	958266	4814527	1668279	784035	1195831	1589894	825801	4435367	1660923	797595	4757346	1630211	764689	4544740	1561174	609139	4039705	1122595	111221	2922378	85698	18434	186234	22322	17101	34246	19839	16174	28487	18121	15445	23729	16741	15654	15250	13990	13108
1 - 384	8043	4867871	1927005	963197	4833140	1673644	788776	1191442	1595246	828808	4446496	1670447	798462	4774040	1638651	769796	4552032	1563653	611266	4049299	1127079	111609	3034432	85608	18811	186738	22195	16922	34368	19888	16068	28634	18003	15456	23718	16905	15627	15279	14162	13362
1 - 385	8064	4885908	1934862	963333	4850026	1677735	792962	1191239	1598754	831735	4463958	1675175	804383	4782867	1642878	772235	4567958	1569357	614965	4063690	1129870	111666	3041915	85861	18699	186741	22178	16936	34035	19958	16297	28696	17748	15389	23727	16913	15519	15324	14085	13238
1 - 386	8085	4897037	1943370	969470	4865184	1685796	793856	1192241	1607736	837357	4476622	1680011	805995	4798601	1647714	775568	4585036	1576876	616035	4076355	1136521	112279	3047288	85991	18554	187984	22336	16970	34567	19828	16029	28716	17891	15568	23633	16920	15489	15259	14091	13150
1 - 387	8106	4907974	1948721	972951	4882262	1687895	796701	1191035	1613711	839578	4496770	1686148	808948	4813952	1655233	778954	4597700	1583229	618202	4086333	1138851	112010	3061104	85849	18741	188216	22180	17155	34561	19733	16109	28863	17793	15465	23981	16974	15664	15195	13995	13091
1 - 388	8127	4925627	1955210	975593	4892048	1696213	801362	1191266	1619278	841069	4503102	1693463	812376	4832756	1659175	781555	4610556	1589718	621223	4096694	1143688	113344	3073192	85807	18560	188556	22356	16947	34792	19802	16307	28630	17965	15323	23705	16978	15747	15241	13971	13289
1 - 389	8148	4929657	1963596	980186	4906055	1703028	803692	1191117	1625456	847382	4524401	1699654	814475	4847339	1665556	784346	4624563	1594324	623743	4109167	1147698	113240	3079716	86398	18739	188182	22383	16897	34530	20136	16450	28990	18086	15333	23919	16938	15663	15195	14017	13076
1 - 390	8169	4939251	1968988	982895	4921982	1708379	807024	1190209	1630956	850376	4529773	1705832	819962	4859044	1675296	788424	4637228	1603902	624854	4121063	1153239	113499	3089310	86509	18806	188572	22411	17057	34749	19814	16266	28777	18105	15507	23957	16929	15747	15307	13915	13099
1 - 391	8190	4957288	1974420	986526	4942129	1713879	809449	1187147	1636660	852164	4544357	1710899	821384	4877081	1679306	789277	4654689	1608075	627807	4129890	1157005	113654	3099288	86476	18615	190165	22394	17210	34671	19760	16191	29102	18199	15470	23492	16935	15557	15148	13983	13134
1 - 392	8211	4975709	1980679	990590	4952299	1723254	813541	1187757	1641510	855212	4563929	1717483	825571	4894734	1684752	793504	4668888	1613656	629460	4143130	1163670	113979	3108115	87195	18751	189220	22189	17236	34686	19976	16272	29294	17778	15338	23903	16849	15685	15203	14148	13147
1 - 393	8232	4989716	1990609	992649	4965923	1728036	815451	1187215	1648405	858992	4570836	1723633	827210	4908742	1689982	796065	4679058	1620403	632292	4149078	1165512	114734	3113488	87902	18884	190586	22328	16988	34790	19978	16139	28666	17836	15631	24003	17037	15585	15298	14004	13003
1 - 394	8253	4998927	1994064	998149	4980890	1733590	817374	1186226	1653743	863977	4590025	1732181	832710	4924476	1695279	799357	4697671	1625754	634662	4169610	1170213	114964	3126536	87632	18844	190520	22311	17027	34982	19903	16092	28997	18133	15454	24027	16736	15514	15352	13926	13080
1 - 395	8274	5006026	1998616	1000683	4993170	1740811	821384	1188285	1661302	865833	4603840	1735744	835894	4939443	1702039	802635	4704003	1632175	636654	4177669	1172977	115290	3138049	87796	18739	191022	22616	17161	34814	19702	16503	28994	17993	15386	23727	16989	15622	15082	14072	13184
1 - 396	8295	5025406	2007760	1004788	5012550	1744062	822820	1186578	1666193	869748	4615353	1742681	839308	4946734	1708609	805981	4716667	1636348	639729	4190525	1177529	115049	3146108	88190	18804	191378	22335	17099	34849	20015	16259	29062	17838	15614	24085	16983	15394	15054	13880	13024
1 - 397	8316	5043251	2015103	1010315	5023488	1751757	828863	1185617	1673955	872580	4628401	1751906	843873	4968993	1715193	810208	4735664	1644219	642953	4202805	1181688	115953	3151480	88061	18922	191542	22312	17055	34667	20015	16247	29008	17950	15817	23879	16932	15590	15384	14012	13184
1 - 398	8337	5048049	2022161	1011480	5040949	1756431	830055	1183327	1677721	874964	4642025	1752082	844374	4977052	1720260	811712	4749671	1647945	644498	4211632	1188218	116006	3163185	88217	18874	192331	22560	17141	34916	19900	16368	29176	18012	15571	23885	16906	15573	15150	14045	13090
1 - 399	8358	5060713	2025914	1014745	5062248	1764356	834200	1185766	1685958	879055	4656032	1762568	848601	4999118	1725841	814055	4759841	1656263	646164	4226599	1191632	116050	3174890	88338	19032	191912	22545	17039	34770	20071	16271	29127	18109	15492	24052	17137	15623	15314	14088	13063
1 - 400	8379	5070883	2034367	1017752	5068388	1771184	837235	1184235	1687232	882510	4667545	1769260	850863	5012550	1731301	817185	4774808	1660760	649795	4235042	1195899	116700	3188897	88981	19043	191642	22706	17386	35022	19998	16257	29326	18127	15495	24231	17160	15466	15135	13851	13100
1 - 401	8400	5083163	2042401	1020909	5082971	1780261	839443	1184018	1697338	883946	4671959	1774801	855862	5027709	1735379	820639	4795147	1668184	652992	4245979	1198676	116986	3194078	88632	18996	193191	22576	17283	35292	19970	16255	29201	18113	15683	23911	17028	15738	15011	14044	13046
1 - 402	8421	5095827	2047196	1023496	5104846	1783228	843453	1182866	1699831	889094	4698630	1781873	857732	5045938	1745336	823945	4802631	1675527	654767	4260754	1206628	117308	3197724	88739	18896	193926	22796	17211	35113	20033	16321	29194	18006	15483	24147	16888	15789	15222	13985	13098
1 - 403	8442	5110218	2055460	1028820	5116934	1791464	845377	1178829	1708677	892887	4699590	1785070	860875	5058026	1749983	825096	4817214	1678805	657598	4269581	1208390	117545	3210964	88880	18775	193874	22624	17269	35324	20090	16234	29118	18094	15514	23920	16841	15428	15112	13829	13013
1 - 404	8463	5121923	2060297	1032736	5132285	1798441	849685	1181525	1713378	894919	4719354	1792494	864099	5067429	1756404	828456	4828727	1682300	658086	4286466	1213538	118515	3217296	89389	19030	193528	22342	17177	35261	20099	16324	29255	18012	15467	23881	16818	15689	15269	14006	12926
1 - 405	8484	5136698	2069129	1034375	5139385	1802248	852923	1178586	1720314	898970	4731442	1799186	868109	5083547	1760888	832493	4840048	1689088	660213	4293374	1218794	118146	3224012	89505	19011	194710	22641	17273	35186	20176	16395	29128	18187	15389	24024	16967	15568	15223	13812	12893
1 - 406	8505	5151665	2071771	1037572	5157997	1807843	854738	1178301	1723823	899755	4746985	1804781	870954	5100049	1767526	836165	4853863	1694479	663911	4309300	1222587	118684	3236292	89775	18909	194374	22656	17203	35298	19963	16289	29321	17980	15420	23998	16973	15382	15100	13913	13004
1 - 407	8526	5164713	2081498	1043275	5168935	1814739	858883	1177122	1729391	905445	4753701	1811216	876102	5113864	1773636	840432	4866911	1699478	665157	4317167	1225500	119197	3246846	90525	18886	195589	22898	17278	35196	20224	16317	29321	18147	15604	24202	16956	15687	15319	14092	13108
1 - 408	8547	5175650	2086538	1045511	5185628	1823030	861105	1175619	1739511	909442	4771162	1816242	877348	5128447	1781331	841082	4882070	1706740	667867	4332710	1232788	119204	3255481	90614	19105	195622	22992	17199	35149	19915	16364	29305	18228	15553	24105	17221	15493	15041	13866	13075
1 - 409	8568	5187355	2094205	1049426	5201363	1825441	863259	1175930	1742220	911216	4783059	1821323	882252	5139001	1787278	846488	4899723	1710953	670915	4345758	1234902	119349	3263156	90254	19024	196366	22672	17149	35471	20179	16309	29661	18144	15763	24181	17186	15637	14923	13830	12948
1 - 410	8589	5195031	2098757	1053002	5213835	1832160	866836	1176445	1749901	915226	4795915	1829410	883621	5160492	1791762	849251	4910661	1717848	673231	4352666	1241933	119500	3274477	90483	19122	196374	22799	17289	35211	20149	16406	29279	18087	15696	24162	17168	15460	14998	13652	13024
1 - 411	8610	5206352	2106493	1056470	5233983	1838148	870019	1178396	1754751	918491	4813952	1835967	887631	5172388	1798197	852083	4923517	1721872	674681	4368592	1246092	119937	3286182	90924	19058	197594	22849	17417	35489	20076	16152	29196	18235	15479	24230	16940	15638	14974	13969	13027
1 - 412	8631	5223046	2114946	1058015	5246263	1844353	872769	1178017	1762189	919792	4822586	1843269	892074	5190234	1802885	855740	4941170	1729147	677892	4382791	1246945	120186	3293857	91271	18996	197971	22633	17180	35712	20191	16352	29462	18107	15521	24504	16932	15458	14947	14088	13105
1 - 413	8652	5229761	2118848	1064490	5259503	1851506	875723	1175388	1765955	925428	4835826	1848038	893822	5200595	1807802	857583	4953067	1735148	680655	4387013	1251267	120690	3300573	91213	19221	198176	22781	17204	35501	20301	16396	29325	18131	15534	24129	16950	15483	15134	13780	13091
1 - 414	8673	5246647	2125323	1066875	5275813	1860149	880545	1172991	1774314	928272	4848491	1854053	896707	5218440	1817800	860319	4960358	1743304	682701	4392577	1257417	121498	3309016	91075	19148	198038	22785	17282	35489	20208	16505	29159	18015	15697	24055	17017	15591	14933	13894	12973
1 - 415	8694	5258160	2134129	1070993	5287134	1863847	883011	1172625	1778215	931470	4860771	1859865	899159	5234558	1824615	864817	4970528	1746664	684923	4407928	1263906	121362	3317267	91416	19075	198484	22926	17225	35751	20519	16182	29529	18114	15501	24252	17277	15570	15201	13895	12977
1 - 416	8715	5269289	2141377	1072456	5303636	1871000	885422	1172760	1784149	934193	4880919	1863563	903820	5244344	1826349	866375	4991635	1755076	688635	4422703	1267144	121967	3328012	91655	19486	198968	22907	17479	35800	20241	16319	29547	18176	15495	24348	17001	15546	15054	13978	12962
1 - 417	8736	5277156	2141878	1078634	5315917	1875864	889947	1171880	1792047	940330	4889362	1876772	907383	5264684	1834558	870358	5002956	1758788	688919	4428843	1272644	121711	3340485	91722	19107	199307	22803	17356	35543	20226	16322	29467	18312	15639	24160	16976	15509	14903	13750	12972
1 - 418	8757	5286559	2150494	1080706	5328773	1880958	891749	1173871	1797059	941630	4902985	1878343	910255	5285024	1838338	872200	5015620	1764939	692469	4446304	1276289	122667	3346433	92485	19376	199603	23099	17259	35797	20412	16410	29581	18265	15707	24316	17195	15689	14977	13832	13095
1 - 419	8778	5304212	2159110	1083321	5347002	1889425	893348	1170891	1804267	944367	4908934	1881486	913086	5289053	1846859	875872	5028093	1768854	695056	4458777	1279933	123372	3352765	92251	19234	200319	22939	17386	36112	20358	16500	29564	18306	15724	24385	17023	15797	14849	13795	12987
1 - 420	8799	5314382	2163771	1089241	5357939	1898176	899498	1170606	1808439	948282	4924476	1891403	917895	5302869	1852739	879584	5032890	1777524	697874	4464150	1283414	123141	3367540	92420	18928	200740	23146	17548	35953	20263	16559	29566	18311	15837	24214	17007	15644	14943	14006	12948
1 - 421	8820	5326854	2172576	1091720	5370795	1904422	902031	1170254	1815714	949406	4933495	1896510	919765	5319179	1856247	883973	5055724	1779800	700014	4483530	1290269	124219	3373297	92743	19280	200783	22977	17282	36176	20372	16434	29887	18314	15532	24313	17118	15554	15082	13800	12834
1 - 422	8841	5337791	2179553	1094200	5387873	1907212	902655	1168642	1823287	954717	4953067	1901143	922962	5331075	1867587	887143	5062823	1788145	702047	4486408	1293670	124150	3385002	92948	19123	201378	23047	17362	35841	20362	16500	29709	18303	15650	24373	17237	15553	14950	13764	12880
1 - 423	8862	5347769	2186354	1097370	5402840	1914988	907369	1168818	1828381	957182	4967074	1909001	927866	5345659	1871204	890855	5078942	1796247	704580	4496386	1297178	124176	3391142	93231	19377	201833	22979	17336	36225	20222	16334	29609	18350	15392	24482	17105	15747	15049	13899	12925
1 - 424	8883	5354869	2192355	1101054	5416271	1920326	911271	1168168	1833204	961518	4978011	1914216	930508	5364271	1878722	893117	5094868	1800311	706287	4508666	1304142	124925	3401312	93411	19406	207815	23033	17377	35916	20451	16448	29965	18442	15466	24210	17329	15646	14985	13879	12906
1 - 425	8904	5374633	2200213	1104048	5433541	1928671	913181	1168398	1840492	965297	4994321	1921152	933326	5380581	1884900	895637	5106956	1807951	708563	4519987	1309506	125189	3414168	93619	19409	208397	22901	17540	36247	20298	16315	29686	18314	15552	24304	17102	15468	15046	13862	12916
1 - 426	8925	5388065	2202760	1108004	5440257	1934727	915917	1166569	1846060	968941	5006026	1927493	938054	5396124	1890224	900866	5124226	1813858	710676	4531309	1312812	124971	3420308	93586	19263	208668	23045	17482	36253	20420	16694	29677	18230	15534	24282	16991	15594	14956	13876	12980
1 - 427	8946	5398042	2214288	1109169	5464818	1938859	918884	1168073	1851574	971786	5020417	1933819	941657	5410323	1893950	903440	5131517	1819209	712952	4542630	1317174	125475	3428367	93759	19219	208357	22950	17402	36235	20391	16650	29792	18247	15674	24407	17116	15619	14801	13763	12912
1 - 428	8967	5406677	2217770	1114683	5466928	1944088	923043	1166596	1857968	975647	5027709	1940457	943012	5426825	1903080	905798	5144565	1825197	716041	4557596	1320168	126806	3438921	94215	19414	209318	22973	17631	36161	20428	16441	29806	18334	15767	24326	17212	15641	14827	13829	12810
1 - 429	8988	5413777	2225898	1118829	5487460	1953950	925590	1167097	1866435	978181	5037879	1945998	947334	5440257	1909651	909577	5159340	1829695	717639	4569301	1327213	126433	3449666	94464	19240	203569	23393	17515	35982	20421	16392	29666	18372	15562	24394	17082	15649	14860	13792	12917
1 - 430	9009	5426057	2230586	1121850	5502427	1960318	927974	1164591	1871515	981838	5055724	1951431	950747	5453113	1913363	913872	5176802	1836035	720349	4576017	1331480	126514	3455039	94878	19439	204480	23279	17477	36207	20578	16389	29926	18230	15522	24527	17183	15573	14902	13990	12732
1 - 431	9030	5437570	2236953	1125142	5516050	1964124	932079	1167355	1878804	983288	5071458	1956050	954297	5470574	1920231	915660	5182558	1842971	723207	4584460	1336831	127286	3464633	94918	19280	211134	23237	17226	36415	20514	16365	29646	18367	15542	24453	16859	15550	14904	14036	12809
1 - 432	9051	5445246	2244526	1128000	5530825	1969462	933976	1164862	1881012	987867	5088536	1963908	956261	5481511	1927479	918884	5200595	1847767	726337	4595397	1337617	127070	3479983	95045	19218	205083	23198	17570	36621	20768	16507	29947	18280	15515	24679	17089	15595	14786	13837	12857
1 - 433	9072	5461556	2249552	1129287	5540036	1978159	939192	1165607	1890265	991308	5090646	1971210	959214	5497821	1929470	921418	5215178	1851872	727190	4608637	1343307	128003	3484972	95242	19241	205604	23283	17550	36415	20482	16692	29965	18373	15640	24305	17249	15559	14777	14013	12791
1 - 434	9093	5469423	2255784	1133107	5555194	1983727	941020	1162532	1895806	995277	5102927	1975802	961314	5518545	1937314	924303	5224772	1859878	731552	4625139	1349661	128475	3495334	95200	19211	206084	23330	17359	36322	20580	16578	29996	18346	15565	24632	17268	15627	14753	13695	12795
1 - 435	9114	5480744	2263966	1138540	5567475	1988767	944502	1162017	1899572	998027	5117702	1982738	965866	5521999	1945361	928272	5238972	1866963	732853	4631855	1353264	128814	3504544	95633	19467	206017	23403	17457	36577	20631	16538	29895	18377	15671	24550	17162	15551	14988	13682	12835
1 - 436	9135	5493600	2270035	1141290	5580331	1997139	948092	1163521	1909461	1002119	5134779	1989079	969849	5536390	1948857	931294	5248566	1872382	736592	4643176	1357220	128795	3513947	95636	19613	212380	23385	17486	36620	20491	16454	30170	18408	15734	24485	17153	15738	14712	13706	12765
1 - 437	9156	5507799	2275021	1144866	5593379	2002490	950680	1162722	1911886	1006400	5145525	1993427	974415	5557497	1957568	933976	5263341	1878248	736484	4652962	1361420	128811	3521430	95579	19259	206841	23297	17360	36645	20584	16447	30029	18422	15589	24511	17075	15370	14784	13780	12807
1 - 438	9177	5510869	2282025	1147454	5614870	2009765	951845	1161042	1921058	1009949	5158957	2001447	977029	5572272	1961550	938866	5280610	1885428	742079	4665051	1368180	129196	3530640	96123	19534	212556	23293	17545	36649	20513	16550	30073	18568	15763	24468	17099	15565	14785	13803	12662
1 - 439	9198	5535814	2285954	1149174	5626575	2012312	954717	1160825	1926517	1012374	5173348	2005105	979237	5590309	1968663	938948	5280035	1891227	743731	4672726	1373314	130015	3539275	96409	19605	207985	23450	17537	36673	20761	16549	30331	18494	15495	24635	17063	15589	14692	13700	12787
1 - 440	9219	5539844	2294204	1153780	5638471	2023462	959309	1161733	1931394	1014907	5184285	2013274	985103	5603549	1973946	945383	5303252	1898474	745154	4686158	1376484	130025	3545224	96704	19554	208017	23592	17598	37010	20706	16625	30101	18556	15528	24528	16973	15520	14663	13716	12766
1 - 441	9240	5549246	2299636	1160229	5651903	2027187	962737	1161665	1939468	1020042	5196758	2017487	988070	5620243	1980490	945559	5317836	1902674	748256	4704579	1382621	130592	3556928	97002	19546	214534	23635	17503	36424	20777	16562	30174	18378	15498	24596	17057	15603	14675	13706	12899
1 - 442	9261	5566132	2307141	1159836	5665335	2035722	964891	1159741	1944467	1021126	5213835	2023272	989655	5626959	1984472	949366	5323592	1907239	750641	4710335	1385331	130234	3563069	97100	19678	208746	23761	17472	36599	20733	16435	30140	18584	15516	24655	17149	15476	14737	13614	12876
1 - 443	9282	5564789	2313116	1162410	5675313	2037171	965473	1158807	1948342	1024837	5222854	2032918	992663	5645955	1991205	954161	5340861	1913146	752429	4719737	1390302	131283	3575349	96919	19436	215144	23417	17437	36415	20871	16556	29938	18601	15466	24554	17123	15328	14594	13629	12765
1 - 444	9303	5578604	2318589	1167585	5696228	2046316	968494	1159931	1956917	1028780	5233407	2037415	997201	5659195	1998521	956532	5352374	1919676	754989	4730483	1395342	131437	3582257	97483	19337	215604	23380	17748	36759	20641	16532	30395	18637	15475	24457	17171	15524	14558	13603	12771
1 - 445	9324	5592036	2327625	1169699	5711387	2053116	974130	1157804	1964219	1032817	5251252	2040450	1000927	5674545	2001569	959133	5366957	1927181	756981	4741228	1400923	132064	3595689	97153	19580	216512	23355	17604	36849	20512	16713	30227	18378	15683	24458	17190	15698	14637	13890	12832
1 - 446	9345	5602781	2334805	1173587	5715608	2057248	975634	1157831	1968880	1034415	5256049	2049405	1003108	5687785	2012258	962710	5376360	1933900	760029	4749671	1403457	131924	3597799	98418	19738	210248	23741	17504	37214	20877	16513	30220	18566	15551	24743	17058	15491	14612	13770	12832
1 - 447	9366	5617172	2340996	1176255	5732110	2065526	980728	1157479	1972890	1037247	5270249	2054011	1006955	5694309	2016891	966842	5393437	1936271	761627	4767324	1408849	132032	3607777	97667	19796	217203	23506	17496	36850	20730	16405	30316	18502	15708	24971	17146	15497	14473	13606	12838
1 - 448	9387	5621778	2339818	1178599	5734988	2068222	983180	1155650	1981898	1042666	5281953	2063534	1010681	5708317	2021294	967234	5398234	1946025	764757	4773273	1414647	132895	3614109	97977	19415	217406	23821	17645	37047	20757	16763	30424	18647	15635	24485	16965	15566	14724	13758	12814
1 - 449	9408	5629069	2348556	1180442	5758398	2073532	985930	1155569	1987615	1043953	5302677	2068926	1013661	5728081	2026997	973927	5416655	1951539	768740	4781140	1417248	133567	3626966	98016	19569	218070	23661	17540	37007	20818	16464	30322	18787	15590	24716	17150	15630	14478	13597	12768
1 - 450	9429	5645187	2356738	1184722	5772981	2082541	988422	1155731	1993671	1048762	5303636	2072909	1018267	5737675	2037239	975133	5427976	1956186	770867	4798409	1421475	133046	3635408	98677	19533	212400	23616	17713	37149	20822	16500	30354	18526	15719	24706	17104	15410	14695	13808	12705
1 - 451	9450	5661689	2360992	1189288	5782767	2092078	990251	1155067	1999591	1051499	5323592	2078965	1021789	5767800	2038973	978926	5442176	1958570	770948	4805509	1428221	133686	3642700	98314	19466	218856	23520	17781	37066	20797	16503	30360	18764	15678	24587	16994	15485	14627	13737	12755
1 - 452	9471	5660538	2369323	1191564	5796583	2095939	994275	1153198	2007530	1052528	5335681	2083788	1024905	5774133	2044189	981527	5455799	1970803	776123	4814335	1430511	134828	3651718	99042	19519	218409	23644	17635	37316	20845	16501	30282	18588	15606	24944	16934	15560	14535	13591	12590
1 - 453	9492	5677232	2371261	1193935	5805985	2102334	995711	1153008	2013071	1058773	5344315	2091455	1027303	5783151	2051735	985144	5469423	1972984	778521	4828535	1435862	134771	3658818	99046	19598	219614	23716	17581	37096	20763	16603	30547	18639	15630	24642	17234	15579	14774	13784	12712
1 - 454	9513	5682413	2381353	1198419	5820184	2105097	999111	1153117	2017663	1062905	5357363	2095709	1031625	5796967	2057438	988233	5479401	1979311	779171	4840048	1439899	134999	3670907	99089	19637	219330	23688	17518	37046	20725	16604	30577	18604	15658	24746	17122	15335	14599	13700	12717
1 - 455	9534	5688745	2385892	1202795	5842443	2112860	1000899	1155677	2027634	1066157	5366190	2102808	1031300	5808288	2065214	990996	5485541	1987168	782585	4845229	1445928	134815	3680501	99512	19832	220414	24136	17768	37237	20908	16655	30518	18776	15786	24731	17147	15475	14417	13599	12809
1 - 456	9555	5710619	2392083	1204136	5846856	2118157	1002606	1152141	2030669	1070478	5378470	2108295	1038046	5827284	2070213	996009	5502619	1990338	784455	4855206	1448488	134626	3687792	99899	19714	220658	23656	17773	37528	20800	16594	30333	18723	15556	24935	17142	15610	14466	13523	12618
1 - 457	9576	5715416	2400374	1208986	5857601	2125215	1005844	1153875	2036535	1072239	5391902	2118590	1040078	5834000	2079046	996971	5518929	1996638	787245	4867487	1451929	135778	3694316	100144	19833	220942	23823	17565	37225	20765	16825	30706	18645	15687	24777	17297	15721	14414	13499	12680
1 - 458	9597	5728273	2404492	1208986	5876790	2135091	1010653	1151166	2043999	1075491	5402648	2125310	1046202	5850502	2083788	1000317	5535430	2003276	790212	4878424	1460667	135935	3703335	100304	19590	220996	23849	17665	37185	20642	16814	30175	18695	15856	24837	17216	15764	14388	13634	12714
1 - 459	9618	5740553	2411347	1213592	5890222	2137557	1012984	1151274	2049987	1080896	5421452	2127396	1048464	5863166	2089599	1005465	5539268	2009765	792529	4895118	1463471	136587	3710818	100809	19944	221687	24151	17451	37477	20881	16703	30477	18721	15694	25058	17196	15527	14381	13577	12558
1 - 460	9639	5743815	2417985	1214703	5896746	2146606	1016221	1151206	2056639	1080639	5426825	2133222	1051878	5876598	2094070	1006508	5552124	2016038	795103	4900107	1467481	136835	3724826	100725	19774	221159	23872	17607	37814	20779	16606	30576	18863	15784	24645	17133	15618	14478	13583	12629
1 - 461	9660	5761084	2423540	1220325	5912864	2149316	1018673	1151599	2062125	1085556	5435268	2139507	1051851	5888111	2101616	1010234	5563637	2021321	796173	4914498	1473279	136836	3731733	100941	19996	222080	24097	17443	37512	20997	16556	30483	18726	15578	24949	17222	15514	14319	13699	12561
1 - 462	9681	5764346	2429202	1224118	5929749	2157823	1021031	1150990	2068059	1090176	5452153	2147135	1058150	5899432	2106411	1014216	5574191	2025236	800400	4921982	1475867	137402	3737490	101480	19797	222215	23787	17596	37713	20902	16658	30578	18643	15631	24875	17260	15524	14472	13803	12627
1 - 463	9702	5779313	2436410	1225161	5934355	2165315	1024241	1149852	2071134	1093563	5469998	2153285	1061374	5912864	2113510	1016425	5587623	2033730	800982	4938484	1482058	137141	3745549	101398	19852	223096	24061	17627	37432	21039	16733	30771	18815	15576	24522	17187	15556	14650	13717	12577
1 - 464	9723	5794280	2441937	1230187	5957956	2168946	1028102	1149770	2076892	1096354	5474412	2156618	1063271	5923609	2118645	1020895	5605084	2039271	804396	4939059	1484659	138035	3756294	101768	19836	222771	23895	17790	37317	20982	16582	30618	18769	15798	24764	16945	15699	14470	13607	12556
1 - 465	9744	5792169	2447247	1230702	5965440	2176112	1030974	1147644	2084831	1099835	5490338	2164448	1066441	5940687	2124307	1022900	5610073	2045110	807079	4951340	1489848	138111	3766272	101879	19627	223408	23999	17725	38036	21158	16653	30705	18849	15850	24697	17283	15636	14306	13345	12511
1 - 466	9765	5802339	2454333	1233073	5975417	2181192	1033941	1147535	2091076	1102233	5497821	2170070	1069909	5948362	2130092	1026842	5625999	2049892	809653	4962469	1494752	139087	3774140	101871	19529	223557	24264	17862	37392	21016	16581	30822	18941	15553	25065	17244	15578	14542	13497	12654
1 - 467	9786	5818841	2462285	1237990	5997292	2188847	1038642	1148538	2097132	1106379	5517010	2177169	1074529	5962178	2135538	1030338	5639431	2056883	811807	4974557	1498830	139241	3783158	101954	19689	225331	24390	17863	37753	20952	16523	30566	18817	15607	24837	17150	15557	14315	13591	12553
1 - 468	9807	5829778	2467257	1239264	6006119	2195647	1042246	1146736	2104108	1107720	5521039	2183076	1076913	5983668	2141743	1031896	5653630	2064022	812552	4981465	1504289	139440	3788339	102143	19891	224288	24031	17751	37769	21046	16609	30506	18792	15685	24969	17182	15562	14339	13399	12582
1 - 469	9828	5834767	2471727	1244818	6011108	2198966	1040552	1146167	2108945	1111567	5542722	2186882	1079921	5993646	2147582	1035201	5666486	2071771	816047	4992594	1508137	139609	3803689	102874	19893	225765	24143	17925	37761	20967	16464	30686	18887	15603	24952	17089	15288	14176	13447	12555
1 - 470	9849	5845513	2478813	1248191	6037012	2205876	1045673	1146126	2114933	1115509	5546560	2195580	1084351	6012451	2153691	1038954	5678383	2075185	817957	5006026	1513556	140380	3808870	102481	19899	225413	24056	17606	38149	20959	16822	30811	18760	15451	25062	17306	15404	14321	13584	12645
1 - 471	9870	5858753	2485166	1250156	6040849	2211200	1048843	1145760	2123549	1119113	5560951	2203708	1087548	6026842	2163351	1042435	5692966	2081335	822712	5019650	1517484	140467	3812900	102926	19850	225670	24063	17762	38052	21063	16698	30956	18893	15659	24883	17116	15744	14380	13720	12561
1 - 472	9891	5862399	2487523	1252825	6058694	2217851	1051661	1145639	2126787	1121931	5575150	2208138	1092032	6039122	2168214	1046540	5699490	2092173	826004	5020609	1522402	140866	3820383	102689	19968	225860	24228	17787	37893	20990	16748	30823	18871	15562	24911	17314	15474	14337	13504	12510
1 - 473	9912	5881203	2499675	1255724	6066370	2225329	1056362	1144772	2135430	1126374	5591844	2212920	1093712	6053897	2176031	1050361	5707549	2094260	826587	5036919	1525707	141153	3827291	103196	19869	226876	24145	17804	38107	20987	16577	30644	18839	15719	24762	17443	15383	14342	13396	12652
1 - 474	9933	5880627	2501396	1257824	6077691	2230532	1059342	1143403	2140009	1130953	5594722	2222336	1096868	6060038	2185026	1051810	5728273	2101236	827183	5041908	1532657	141461	3841490	103753	20069	226998	24271	17673	37913	21111	16807	30781	18836	15508	24648	17064	15436	14314	13678	12590
1 - 475	9954	5895594	2507370	1262186	6096495	2236926	1060535	1144975	2145983	1131455	5609689	2227822	1100201	6077691	2188955	1054940	5740361	2104583	830515	5055340	1536193	141841	3848014	103404	20088	226740	24289	17755	37951	21199	16741	30639	18824	15664	24876	17117	15634	14216	13423	12318
1 - 476	9975	5900583	2517070	1264787	6116451	2247371	1065290	1143471	2150847	1133568	5620626	2235084	1106202	6096687	2192721	1058895	5746501	2113402	833306	5072226	1538103	141941	3857225	103714	20025	227472	24210	17821	37980	21206	16762	30908	18768	15622	24955	17416	15389	14200	13383	12278
1 - 477	9996	5915358	2521920	1266819	6121248	2252952	1068257	1143471	2160072	1136589	5639431	2241369	1108099	6114916	2196989	1061727	5763771	2123048	836070	5073761	1543048	142329	3866819	104322	20055	228000	24585	17769	38099	21265	16842	30876	18986	15830	24888	17270	15577	14393	13598	12367
1 - 478	10017	5919196	2527556	1270802	6127197	2258276	1070316	1142550	2160790	1141967	5648449	2248468	1109860	6130075	2205320	1065534	5768952	2122140	838562	5081628	1549198	143163	3876989	104503	20116	228474	24395	17769	38257	21182	16614	31010	18883	15588	24954	17244	15724	14238	13454	12527
1 - 479	10038	5930133	2534885	1273498	6147920	2264007	1073730	1143972	2173349	1145693	5662073	2253819	1113640	6134488	2213598	1068568	5781040	2130051	839849	5096403	1556961	143249	3881210	104776	20022	228583	24469	17958	37968	21306	16834	30688	18812	15853	25145	17370	15240	14062	13395	12390
1 - 480	10059	5941262	2535752	1275625	6154444	2267367	1075708	1142848	2176939	1147915	5664184	2256339	1116688	6158282	2217608	1070167	5798885	2138695	842288	5106956	1560199	143631	3890804	104428	20289	229396	24336	17929	38298	21213	16789	30885	18806	15848	24951	17472	15426	14294	13418	12689
1 - 481	10080	5950473	2542011	1278903	6164997	2275048	1080449	1141900	2185040	1151261	5670324	2265389	1121091	6159817	2226955	1074393	5800996	2143734	847070	5118661	1561188	143883	3896369	104663	20034	229450	24321	17697	38145	21231	16885	30898	18790	15604	24911	16993	15480	14213	13486	12576
1 - 482	10101	5960834	2552374	1282927	6175935	2281185	1084296	1142252	2192504	1154241	5690472	2271634	1122120	6169411	2226711	1076995	5820376	2148218	847707	5125185	1569303	143909	3905579	104578	20054	229965	24364	17891	38161	21213	16719	30772	18842	15555	25062	17222	15489	14148	13425	12373
1 - 483	10122	5967550	2557400	1285758	6191669	2288798	1085204	1140911	2196474	1158156	5699874	2278001	1128948	6189750	2235449	1080070	5835343	2153691	849509	5133053	1571985	144446	3909609	105030	19781	230398	24639	17865	38302	21171	16849	30922	19153	15765	24871	17206	15482	13933	13370	12405
1 - 484	10143	5976377	2564757	1287871	6207595	2292768	1090095	1141574	2199495	1159958	5709084	2281077	1130249	6197809	2245976	1082332	5843402	2159070	851459	5143798	1576198	144769	3921505	105282	19965	229843	24298	17932	38571	21207	16763	31030	18831	15720	25034	17059	15586	14173	13412	12690
1 - 485	10164	5982517	2570338	1290635	6219876	2298214	1093983	1140789	2208165	1164239	5721173	2288257	1134015	6217190	2248509	1086762	5846472	2166155	856242	5148403	1579504	144929	3929373	105505	20072	230344	24424	17627	38280	21309	16566	31056	18963	15645	25031	17258	15517	14172	13345	12411
1 - 486	10185	5991152	2572289	1294835	6225057	2303917	1098589	1141615	2214085	1166854	5735372	2292673	1138811	6227551	2255648	1089864	5863358	2172143	856485	5158573	1583934	145523	3937432	105431	20273	230642	24637	17799	38515	21113	16599	31075	18921	15747	24940	17337	15532	14141	13401	12453
1 - 487	10206	6003816	2578737	1297219	6229470	2310840	1101312	1141994	2216063	1172855	5742856	2301845	1142821	6241367	2262584	1092154	5877749	2177860	859981	5167975	1588093	145913	3946834	105899	19940	230940	24525	17944	38283	21298	16724	31074	18824	15643	25100	17252	15555	14009	13527	12543
1 - 488	10227	6009573	2585484	1299089	6246931	2317532	1103276	1140355	2225438	1175795	5760893	2310664	1145015	6254990	2265362	1095283	5891757	2182127	860997	5185053	1593850	146347	3953166	106406	19989	231482	24684	17916	38682	21307	16730	31018	19074	15448	24987	17187	15599	14029	13293	12519
1 - 489	10248	6012067	2591011	1302977	6269190	2323574	1108817	1141561	2233241	1178775	5767417	2312113	1148253	6265736	2272975	1099293	5899624	2188034	864004	5192920	1597142	146583	3962568	106571	20081	231658	24382	17848	38228	21408	16837	31189	18960	15656	24959	17287	15527	14173	13470	12451
1 - 490	10269	6028569	2596566	1303925	6270725	2329806	1110538	1141425	2237590	1179791	5779889	2317586	1150719	6281662	2280955	1101962	5911137	2194388	866253	5200979	1602534	146455	3971587	105963	20261	232349	24350	17857	38631	21314	16740	31241	18811	15783	25002	17200	15374	13972	13288	12440
1 - 491	10290	6033750	2599329	1305564	6283389	2335780	1113653	1141385	2243293	1182596	5789675	2325999	1154553	6292216	2284219	1106500	5923609	2202109	869572	5205776	1607045	147301	3973698	106947	20325	232295	24582	17873	38393	21542	16682	31118	19099	15760	25095	17174	15453	14077	13456	12360
1 - 492	10311	6037012	2606523	1310319	6298548	2340861	1116295	1143363	2250229	1189234	5799269	2331608	1157804	6302961	2290654	1108871	5935890	2207434	869206	5217097	1611191	147733	3990583	107001	20366	233067	24574	17948	38527	21606	16692	31319	19029	15714	25222	17278	15383	14176	13425	12296
1 - 493	10332	6049868	2614245	1312311	6308909	2343394	1116051	1145232	2254172	1192255	5812701	2337555	1161692	6328482	2298647	1112800	5943565	2216713	873853	5230145	1617111	147644	3991734	107052	20160	232999	24804	18033	38725	21099	16878	31299	19084	15627	24944	17291	15445	14077	13414	12368
1 - 494	10353	6058694	2621303	1316456	6325028	2352836	1121822	1143254	2260878	1195045	5824214	2344708	1165187	6329249	2301695	1116593	5956421	2222620	875221	5238396	1619617	147840	4006893	107323	20316	233582	24741	18211	38300	21425	16980	31120	19190	15901	25023	17304	15575	13988	13409	12210
1 - 495	10374	6056776	2622915	1316619	6335965	2358296	1125561	1141087	2266947	1198188	5825941	2349517	1166705	6344983	2309133	1119276	5970237	2221089	877579	5249909	1625578	148491	4010923	107280	20292	234530	24664	17988	38576	21391	16817	30886	18894	15713	25112	17392	15385	13837	13298	12312
1 - 496	10395	6069440	2628496	1323000	6340762	2365706	1127851	1142062	2271742	1200275	5844937	2355844	1169997	6359375	2313902	1121768	5978679	2228527	880762	5257009	1627922	148800	4022244	107233	20311	234124	24575	18025	38588	21575	16770	30943	19034	15617	25109	17142	15476	14127	13478	12305
1 - 497	10416	6083064	2635162	1322322	6357648	2369202	1131685	1141750	2281429	1204285	5845321	2362807	1173912	6368585	2325322	1124911	5996716	2237928	883174	5266219	1633666	149050	4027425	107456	20182	234977	24939	18116	38841	21540	16761	31160	19137	15726	25224	17042	15432	14070	13304	12344
1 - 498	10437	6082872	2644089	1326725	6360718	2377750	1132714	1140111	2288053	1207739	5867004	2371274	1176310	6385471	2330619	1124776	5996908	2242358	884095	5273894	1638055	149333	4033949	107837	20080	235600	24645	17863	38598	21610	16716	31449	19161	15571	25126	17269	15533	13938	13456	12174
1 - 499	10458	6092466	2643426	1326508	6374150	2382762	1134719	1139068	2291630	1211153	5877749	2375596	1180401	6394489	2334697	1130547	6011875	2247330	885842	5285024	1642268	150043	4041048	108079	20470	236074	24562	17911	38871	21526	16905	31207	19199	15632	25034	17271	15640	13891	13237	12141
1 - 500	10479	6103211	2651825	1330505	6390460	2388642	1137984	1137172	2297604	1213131	5883698	2379010	1182528	6411567	2341077	1133256	6026074	2250988	891871	5297688	1646671	149829	4048340	108878	20302	236020	24793	17862	38963	21657	16525	31337	19195	15776	25249	17138	15450	14075	13320	12352
User: USER
Path: C:\Program Files (x86)\BMG\CLARIOstar\User\Data
Test ID: 34
Test Name: Broccoli fluorescence
Date: 4/12/2022
Time: 1:40:31 PM
ID1: Broccoli
ID2: 4/12/2022,1:39:50 PM
ID3: RNAP concentrations / competitor
Fluorescence (FI)
Legend:
Raw Data (470-15/532-20)
