# Supplementary material for: Broccoli aptamer allows quantitative transcription regulation studies in vitro
Source: PLoS One. 2024 Jun 13;19(6):e0304677. doi: 10.1371/journal.pone.0304677 (PMC11175446; doi:10.1371/journal.pone.0304677)
Supplement: S1 Data — (ZIP) [file pone.0304677.s006.zip › nsdna/20220414.xlsx]

## Sheet: Table All Cycles
Well	Time [s]	A01	A02	A03	B01	B02	B03	C01	C02	C03	D01	D02	D03	E01	E02	E03	F01	F02	F03	G01	G02	G03	H01	H02	H03	I01	I02	I03	J01	J02	J03	K01	K02	K03	L01	L02	L03	M01	M02	M03
1 - 1	0	11600	12881	10154	13571	10726	10837	12915	11302	10590	13314	12334	12155	12706	11520	11852	13101	11649	12461	11637	12026	10972	13513	11957	11127	13876	2590	11445	12285	12732	11269	13111	11519	10837	10540	11285	11592	12541	11018	10118
1 - 2	21	11939	13078	10248	13561	10836	10849	12803	11294	10451	13155	12353	12064	12737	11544	11806	12943	11716	12532	11892	12158	10988	13709	11833	11027	13740	2657	11400	12310	12636	10857	12994	11429	10617	10498	11255	11414	12526	10797	10186
1 - 3	42	12208	12817	10287	13489	10899	10759	13072	11359	10536	13412	12225	12003	12734	11732	11624	13272	11583	12559	11793	12288	10775	13622	11691	11050	13334	2619	11190	12236	12254	10807	12686	11374	10578	10499	11001	11347	12597	10871	10062
1 - 4	63	12381	13081	10314	13867	10897	10797	13215	11774	10604	13455	12381	12048	13093	11849	11630	13336	11657	12359	11960	12147	10734	13636	11782	10990	13381	2676	11190	11993	12258	10877	12679	11565	10452	10407	11040	11233	12359	10806	10097
1 - 5	84	12751	12867	10480	14110	11175	10813	13531	11736	10551	13772	12674	11896	13257	11881	11766	13684	11626	12344	12148	12306	10946	13890	11771	10816	13024	2612	11208	11879	12438	10996	12611	11478	10614	10213	11143	11184	12360	10676	9954
1 - 6	105	13050	13187	10570	14618	11530	11033	13852	12043	10652	14199	12767	12021	13376	12147	11889	13793	11792	12154	12239	12022	10740	13878	11754	10780	13222	2640	11158	12028	12194	10839	12593	11322	10502	10159	11032	11238	12434	10582	9958
1 - 7	126	13562	13305	10523	15006	11580	11061	14327	12027	10665	14488	13058	12024	14052	12182	11858	14198	12099	11929	12484	12355	10648	14033	11595	10973	12931	2600	11444	12000	11955	10844	12271	11294	10336	10227	10968	11297	12290	10495	10045
1 - 8	147	14245	13544	10739	15336	11756	11257	14800	12438	10624	14794	13075	12010	14467	12283	11916	14599	12168	12009	12893	12493	10746	14385	11628	10828	13082	2605	11047	11743	11898	10624	12550	11079	10548	10207	10937	11303	12284	10791	9783
1 - 9	168	14737	13412	10921	16056	11985	11358	15033	12680	10913	15247	13411	12121	15012	12543	12085	14959	12361	11954	13196	12578	10837	14707	11502	10694	12960	2487	11121	11846	11964	10829	12315	11190	10372	10300	11049	11246	12189	10536	9866
1 - 10	189	15230	13791	10957	16442	12144	11478	15537	12857	10855	15932	13669	12396	15321	12807	12357	15672	12562	11822	13653	12571	10861	14979	11788	10947	12967	2618	10952	11967	12044	10735	12307	11228	10427	10078	10865	11081	12208	10657	9724
1 - 11	210	16227	13917	11078	17120	12572	11668	16312	13278	11246	16346	14210	12292	15644	13136	12324	16205	12693	11755	14001	12933	11005	15414	11679	10805	12826	2534	10994	11820	11931	10777	12287	11178	10516	10003	10745	11147	12384	10424	9945
1 - 12	231	16781	14280	11285	17829	12734	11730	17043	13762	11132	17108	14446	12525	16506	13425	12412	16780	12927	11889	14632	13092	10706	15838	11347	10716	13014	2510	11005	11779	11896	10726	12343	11115	10497	10334	10839	11212	12444	10662	9805
1 - 13	252	17893	14576	11292	18702	13263	11710	17810	14141	11372	17889	14701	12595	16730	13653	12521	17232	13333	11931	15024	13328	10965	16301	11372	10675	12973	2492	11021	11887	11991	10710	12351	11165	10305	10168	10658	10982	12302	10435	9664
1 - 14	273	18369	14905	11483	19618	13636	12248	18374	14506	11673	18287	15316	12875	17491	14141	12785	18179	13756	12134	15701	13540	10863	16629	11604	10606	12846	2534	11047	11730	11737	10722	12314	11252	10346	10061	10802	11164	12259	10573	9891
1 - 15	294	19545	15237	11742	20710	13998	12293	19255	14848	11672	19323	15475	12838	18189	14193	12701	18806	13820	12173	16334	13646	10939	17247	11598	10551	12727	2587	10994	11570	11650	10698	12176	11112	10326	10081	10765	11115	12150	10257	9746
1 - 16	315	20460	15755	11808	21700	14325	12436	20117	15477	11959	19918	15969	12895	19089	14943	13001	19758	14443	12212	17103	14012	10968	17961	11514	10659	12976	2514	10859	11630	11761	10755	12365	10970	10506	10159	10715	11136	12058	10499	9685
1 - 17	336	21239	15954	12229	22394	15015	12572	21205	15962	12026	20973	16638	12978	19828	15142	13323	20555	14607	12266	17402	14224	11139	18130	11695	10531	13062	2554	10970	11578	11560	10736	12080	11135	10204	9973	11009	11327	12211	10489	9880
1 - 18	357	22392	16499	12073	23508	15281	12483	22169	16369	12143	21903	16905	13265	20536	15759	13343	21375	15111	12432	18307	14551	11178	19156	11689	10691	12933	2371	11085	11532	11631	10611	12088	10875	10468	10082	10713	11229	12116	10530	9787
1 - 19	378	23571	16773	12524	24649	15858	13118	22997	16966	12513	22849	17562	13374	21647	16215	13827	22503	15756	12527	18832	14653	10980	19403	11398	10552	13206	2499	10865	11663	11628	10631	11995	10844	10398	10067	10719	11158	12485	10370	9894
1 - 20	399	24309	17515	12661	25746	16280	13250	24017	17661	12601	23774	18293	13818	22670	16385	13855	23340	16172	12671	20037	15097	11171	20350	11611	10632	12774	2494	10925	11631	11535	10576	12065	11026	10409	10159	10643	11110	12260	10341	9741
1 - 21	420	25571	17529	12934	27170	16839	13622	25284	18090	12680	25050	18822	13689	23284	17182	14048	24332	16589	12774	20652	15256	11279	20887	11601	10740	13094	2443	10770	11588	11652	10640	12067	11068	10306	10167	10765	11127	12289	10376	9971
1 - 22	441	27211	18273	13127	28112	17124	13730	26269	18821	13096	26177	19318	14020	24602	17682	14577	25366	17052	12979	21628	15671	11399	21553	11625	10710	12908	2464	10973	11596	11586	10567	12090	11066	10309	10126	10634	11119	12200	10353	9768
1 - 23	462	28452	19070	13552	29273	18091	13832	27442	19554	13518	27366	20029	14417	25664	18431	14449	26432	17740	13422	22676	15866	11219	22446	11676	10563	13154	2483	10844	11437	11672	10604	12031	10898	10296	10121	10583	11218	12267	10308	9733
1 - 24	483	29550	19582	13836	30869	18673	14289	28842	20108	13745	28355	20768	14647	26502	19006	14906	27998	18297	13398	23609	16136	11530	22919	11686	10586	13269	2473	10990	11641	11729	10651	12030	10852	10240	10118	10585	11019	12367	10263	9778
1 - 25	504	30886	20058	13879	32018	19247	14530	29973	20728	13916	29819	21566	14620	27544	19556	15100	29092	18807	13448	24569	16624	11432	23840	11676	10718	13224	2536	10819	11509	11642	10610	11905	10953	10298	10160	10600	11026	12410	10280	9819
1 - 26	525	32235	20393	13994	33808	19651	14905	30969	21546	14062	30827	22363	15138	28880	20042	15390	30322	19153	13822	25667	17183	11486	24731	11673	10582	13284	2415	10900	11417	11615	10668	11961	10994	10232	10130	10611	11076	12264	10444	9780
1 - 27	546	33217	21399	14388	34954	20510	15101	32673	22556	14572	32207	23031	15097	30127	20496	15739	31504	19889	13895	26458	17330	11755	25333	11749	10562	13485	2387	10829	11344	11649	10658	11946	10828	10193	10068	10625	11201	12197	10430	9796
1 - 28	567	34822	21901	14649	36458	20913	15366	34374	23162	14667	33949	23957	15496	31440	21464	15874	32965	20593	14118	27516	17769	11729	26246	11927	10597	13364	2377	10972	11401	11636	10647	12030	10812	10432	10295	10701	11136	12278	10365	9528
1 - 29	588	36280	22602	15083	38227	21844	15679	35601	23664	15040	34908	24811	15549	32945	22429	16262	34203	21076	14445	28461	18359	11688	27126	11900	10394	13371	2415	10805	11408	11359	10564	11785	11037	10238	10156	10757	11049	12340	10428	9593
1 - 30	609	38257	23297	15364	39431	22604	15871	36633	24807	15391	36340	25272	15985	34259	22837	16600	35291	21980	14425	29909	18471	11645	28195	11915	10576	13457	2464	10806	11483	11357	10594	11873	10744	10312	10190	10642	11088	12315	10494	9617
1 - 31	630	39338	24051	15785	41298	23390	16304	38713	25588	15724	37582	26207	16104	35510	23420	16837	36961	22527	14717	30731	18850	11900	28829	11846	10452	13480	2447	10901	11403	11437	10632	12037	10812	10323	10222	10728	11160	12302	10267	9789
1 - 32	651	40779	25031	16168	43173	23796	16836	39774	26244	15866	39372	26846	16558	37114	24194	17235	38421	23293	15074	32353	19319	11934	30085	11906	10632	13629	2440	10947	11730	11453	10723	11718	10941	10085	10151	10628	11195	12318	10429	9821
1 - 33	672	43021	25751	16305	44911	24631	16912	41105	27512	16420	40480	27916	16696	38259	25063	17715	40337	23906	15136	33505	20179	12052	30662	12014	10570	13722	2358	10986	11294	11330	10585	11824	10962	10319	10212	10688	11044	12483	10303	9772
1 - 34	693	43955	26599	16522	46118	25833	17271	43173	28297	16628	42213	28897	16911	39629	25517	17962	41412	24532	15569	34708	20463	12128	31483	12090	10594	13613	2439	10779	11479	11580	10591	11886	10929	10304	10142	10582	10960	12290	10187	9777
1 - 35	714	45750	27374	17027	48075	26447	17440	44719	29188	16859	44069	29782	17215	41424	26340	18469	43419	25741	15781	35831	20678	12271	32700	12043	10541	13662	2476	10848	11488	11399	10604	11645	11018	10253	10196	10668	10982	12491	10272	9704
1 - 36	735	47378	28230	17404	49183	27122	17983	46106	30146	17078	46068	30607	17521	42713	26950	18636	44988	26011	15905	37020	21247	12136	33651	12083	10584	13857	2406	10940	11467	11708	10661	11794	10910	10410	10035	10525	11109	12404	10356	9860
1 - 37	756	48927	28990	17751	51501	27856	18325	47969	31392	17534	47210	31936	17670	44498	27980	18686	46347	26984	16235	38366	21578	12431	34848	12170	10468	13630	2350	10836	11441	11480	10668	11884	10781	10296	10131	10704	11108	12373	10290	9723
1 - 38	777	50873	30091	18101	53002	29125	18722	49782	31891	18156	49059	32741	18360	46257	28820	19395	48115	27821	16479	39596	22481	12473	35448	12054	10606	13768	2346	10800	11323	11419	10721	11949	10767	10275	10156	10583	10937	12629	10218	9604
1 - 39	798	52539	30999	18386	54600	29907	18942	51331	33675	18337	50005	33894	18351	47841	29857	19812	49580	28337	16736	40834	22789	12661	36233	12079	10669	13891	2439	10633	11245	11637	10562	11513	10760	10283	10189	10543	11321	12296	10228	9761
1 - 40	819	54278	31835	18632	56586	30688	19416	52977	34418	18629	52030	34750	18851	49571	30752	19883	51063	29344	16842	42310	23319	12836	37001	12135	10509	14065	2375	10682	11366	11491	10697	11724	10804	10390	10043	10592	11080	12543	10106	9786
1 - 41	840	55616	33053	18935	58650	31468	19966	55246	35317	18993	53792	35619	18953	50948	31646	20495	53063	30197	17466	43920	23828	12771	38165	12209	10689	13986	2338	10828	11324	11492	10813	11969	10863	10506	10041	10646	10947	12527	10221	9693
1 - 42	861	57837	33930	19385	60815	32792	19950	56577	36276	19578	55939	36893	19417	52520	32568	20758	54915	31020	17623	44999	24562	12908	39154	12256	10638	14193	2381	10772	11449	11314	10435	11728	10863	10339	10227	10647	11097	12290	10263	9639
1 - 43	882	59152	35281	19883	62268	33610	20445	58631	37491	19961	57384	37732	19858	54587	33570	21346	56218	32049	17850	46723	24756	12959	40268	12039	10633	14034	2358	10740	11508	11505	10742	11756	10805	10353	10275	10427	10975	12280	10453	9835
1 - 44	903	61008	36378	20292	63768	34879	20778	60682	38949	20218	59025	39101	20305	56519	34134	21668	58708	33084	18190	48101	25570	12828	41458	12371	10566	14142	2294	10685	11456	11381	10769	11723	10837	10220	10240	10608	10872	12347	10413	9857
1 - 45	924	62786	37075	20815	66164	35693	21332	62074	39824	20789	60745	40182	20442	58099	35393	22050	60014	33574	18247	49771	25943	13100	42401	12455	10593	14176	2315	10663	11489	11383	10676	11798	10784	10360	10202	10660	10950	12510	10196	9645
1 - 46	945	65273	38221	21144	68185	36573	21616	64487	41032	21126	62780	41480	20923	60121	36438	22543	61811	34714	18589	51085	26788	13092	43192	12258	10543	14076	2321	10848	11502	11091	10782	11787	10726	10251	10196	10769	10941	12566	10280	9919
1 - 47	966	67369	39858	21121	70250	37474	22010	66195	42390	21420	64762	42566	21469	61869	37162	22657	63295	35232	19116	52570	27293	13239	44275	12450	10552	14234	2239	10601	11544	11251	10801	11747	10872	10262	10305	10523	10829	12336	10433	9826
1 - 48	987	69062	40897	21821	71831	38527	22512	67820	43196	21980	66546	43748	21441	63800	38420	23156	65041	36442	19443	54329	28066	13242	45302	12477	10565	14365	2275	10844	11404	11469	10672	11823	10958	10336	10251	10599	10953	12330	10293	9674
1 - 49	1008	71141	41892	22166	73563	40161	22878	69615	44464	22271	68186	45079	22055	65653	39167	23670	66961	37730	19624	55813	28319	13313	46638	12600	10391	14149	2361	10948	11433	11283	10673	11699	10867	10302	10263	10568	11103	12458	10074	9745
1 - 50	1029	73231	43154	22643	76063	40898	23539	71887	45629	22765	70407	45515	22489	68135	40353	24128	68995	38708	19920	56988	28907	13280	47539	12276	10495	14257	2356	10732	11429	11352	10550	11817	10940	10149	10358	10657	11103	12452	10124	9752
1 - 51	1050	75716	44671	23127	78372	42278	23891	73618	47152	23250	72188	47013	22609	69984	41503	24579	71071	39374	20237	58810	29796	13576	48901	12385	10710	14515	2326	10830	11304	11391	10476	11669	10681	10272	10194	10592	11127	12552	10122	9554
1 - 52	1071	77465	45483	23608	80695	43442	24323	75639	48496	23864	74311	48289	23302	72156	42518	24946	73074	40255	20637	60535	30614	13636	49610	12501	10499	14498	2320	10696	11369	11451	10613	11677	10830	10184	10187	10561	10992	12497	10145	9698
1 - 53	1092	79991	46580	23877	82465	44284	24592	77965	49529	23962	76607	49288	23271	73385	43777	25295	74268	41663	21161	62154	31171	13636	50499	12465	10540	14613	2336	10823	11378	11318	10701	11794	10665	10278	10284	10629	10927	12460	10270	9556
1 - 54	1113	82034	48254	24375	84519	45547	24925	79796	50974	24312	78660	50662	23832	75674	44800	25887	76977	42312	20869	63876	31506	13716	51398	12515	10548	14741	2307	10657	11265	11462	10807	11713	10893	10295	10271	10515	11065	12582	10281	9689
1 - 55	1134	84118	49517	24963	86920	46547	25855	81805	52172	24647	80518	52320	24468	77625	46590	26303	78970	43552	21422	65530	32123	13893	52612	12604	10608	14809	2250	10783	11414	11287	10735	11668	10768	10404	10520	10594	11010	12475	10178	9640
1 - 56	1155	87365	50761	25383	88712	47938	25871	83780	53843	25197	82526	53537	24415	79473	47283	26961	80465	44714	21419	66919	33046	13977	53583	12629	10545	14665	2290	10763	11253	11424	10519	11733	10742	10222	10337	10624	10934	12536	10124	9675
1 - 57	1176	89130	52324	25759	91401	49060	26411	85607	54856	25958	84384	54428	24922	81709	48415	27580	82780	45753	22297	68791	33704	14037	54272	12576	10571	14982	2267	10930	11363	11329	10662	11689	10735	10407	10329	10609	11120	12459	10104	9753
1 - 58	1197	90914	53513	26220	92890	49957	27051	87736	56113	26107	86261	56445	25424	83776	49234	27664	84468	46642	22687	70407	34216	13968	55611	12622	10586	14601	2355	10646	11363	11423	10609	11689	10874	10525	10445	10665	11029	12640	10150	9522
1 - 59	1218	93387	54769	26760	95545	51046	27384	89429	57625	26773	88729	57504	25890	85869	50705	28155	86778	47995	22619	71553	34946	14039	56560	12687	10628	14894	2348	10666	11340	11293	10639	11521	10827	10346	10425	10521	10998	12512	10202	9630
1 - 60	1239	95577	56003	26996	97807	52487	27764	92449	59237	27238	91175	59156	26066	87901	51576	28733	88008	48832	23177	73304	35774	14332	57705	12728	10709	15061	2289	10599	11289	11279	10595	11726	10864	10261	10380	10481	10998	12443	10067	9721
1 - 61	1260	98725	57784	27717	99931	53789	28444	94080	60416	27456	93378	60077	26685	89801	52693	29313	90427	50326	23649	75271	36201	14167	58342	12531	10638	14926	2235	10655	11433	11187	10685	11839	10743	10511	10401	10609	11034	12663	10270	9512
1 - 62	1281	101507	59066	28244	101918	55618	28929	96359	61719	28287	95533	61711	27274	92720	54674	29924	92073	51724	23823	77200	37165	14354	59955	12858	10676	15029	2305	10760	11238	11439	10561	11630	10768	10317	10391	10544	11001	12584	10130	9700
1 - 63	1302	103316	60844	28770	104501	56429	29242	98756	63074	28524	98524	63354	27648	94690	55878	30315	94796	52432	24287	78807	37727	14251	60604	12577	10679	15242	2306	10747	11347	11184	10410	11649	10889	10192	10494	10533	10893	12606	10143	9585
1 - 64	1323	105975	62468	29341	107317	57720	29651	101483	64800	28951	100328	64571	28100	96998	56602	30402	96497	53448	24516	80538	38518	14669	62007	12964	10542	15215	2320	10697	11234	11388	10647	11573	10661	10192	10496	10503	10934	12517	10269	9742
1 - 65	1344	108668	63947	29484	109330	59289	30568	104679	66259	29792	103280	65953	28493	99577	58247	31198	99146	55363	24618	82607	39004	14526	62743	12875	10805	15287	2304	10626	11322	11240	10757	11640	10908	10181	10416	10450	10818	12579	10156	9834
1 - 66	1365	110783	66010	29950	111866	60505	30605	106390	67637	29861	105747	68087	28753	101943	59534	31319	100824	56128	25103	84594	39580	14445	63683	12824	10636	15290	2301	10723	11363	11194	10653	11570	10759	10511	10321	10520	10821	12515	10009	9716
1 - 67	1386	113389	67858	30821	113579	61969	31172	109794	69360	30330	107255	68752	28941	104315	60888	32168	103577	56853	25477	85885	40634	14622	64406	12824	10493	15477	2230	10745	11226	11257	10670	11597	10909	10157	10402	10519	10970	12749	10089	9788
1 - 68	1407	116217	69735	31073	115853	63107	32247	111914	70689	30974	110363	70568	29669	106976	62223	32484	105528	58386	25986	87745	40975	14811	66182	12924	10573	15423	2264	10595	11356	11205	10635	11553	10787	10383	10418	10671	10880	12545	10144	9907
1 - 69	1428	118711	71104	31734	118524	64917	32309	114796	72253	31582	112591	72394	30301	108649	63723	33141	108432	59568	26484	90098	42277	14850	66796	13030	10646	15538	2201	10876	11005	11179	10649	11559	10840	10137	10345	10632	10945	12677	10049	9770
1 - 70	1449	121358	72357	32228	121384	66357	32895	117186	73840	31804	114715	73958	30560	111539	64813	33423	110457	60711	26891	91435	42589	14956	67978	12795	10503	15559	2262	10807	11092	11269	10673	11416	10656	10220	10501	10579	10958	12607	9916	9746
1 - 71	1470	123825	74567	32861	123926	67621	33449	118523	75120	32711	116890	75718	30844	113394	66495	33691	112194	62401	27014	93437	43327	14924	68388	13201	10586	15777	2227	10660	11384	11214	10775	11529	10767	10282	10438	10575	11121	12731	10060	9763
1 - 72	1491	127051	76131	33523	126451	69514	33941	121806	76828	33321	119483	77516	31618	115938	68088	34691	114946	63371	27308	95906	44392	15215	69819	13106	10675	15538	2222	10639	11402	11217	10709	11527	10762	10403	10540	10614	11079	12745	10023	9607
1 - 73	1512	129344	78039	33748	128995	70892	34514	124228	78817	33208	121651	78524	31896	118683	69198	34762	117384	64285	27779	97984	45546	15234	70755	13094	10554	15778	2214	10763	11238	11187	10719	11440	10781	10337	10351	10489	10988	12844	10074	9700
1 - 74	1533	133221	79329	34217	131236	72139	34781	125407	80201	34072	123909	80282	32492	120381	71467	35418	120098	66282	28070	99634	45869	15221	71570	13118	10637	16062	2219	10747	11213	11241	10518	11582	10708	10372	10418	10427	11071	12611	10127	9726
1 - 75	1554	135739	81713	35241	132975	73724	35724	128622	81501	34212	126394	81498	32772	123304	72475	36081	122310	67072	28531	101654	46748	15386	72793	13015	10611	15667	2146	10770	11370	11049	10848	11498	10804	10442	10596	10563	11069	12560	10237	9784
1 - 76	1575	138499	83552	35239	136644	75744	36269	130870	82990	34912	128920	83001	33460	126562	74060	36120	125190	68946	28749	103360	47695	15507	73891	13216	10831	15663	2118	10632	11266	11181	10846	11686	10902	10501	10430	10499	11064	12795	10185	9650
1 - 77	1596	142144	84970	36105	138815	77139	36670	134075	85010	35363	132192	85382	33691	128894	75417	36890	127624	70141	29248	105367	48019	15423	75027	13175	10501	15833	2163	10761	11116	11348	10659	11660	10774	10399	10510	10550	11040	12896	10043	9664
1 - 78	1617	144921	87046	36605	142672	79012	37395	135831	86511	35757	135133	86632	34515	131626	77056	37234	129877	71251	29782	107614	49288	15612	76030	13309	10676	15988	2201	10800	11388	11170	10690	11390	10808	10548	10551	10576	11010	12856	10166	9744
1 - 79	1638	148486	88599	37282	145430	80861	38331	139153	88414	36691	137340	88122	34834	134307	78742	37773	132726	73299	30102	110121	50256	15651	77106	13285	10731	15838	2115	10506	11431	11045	10709	11376	10801	10362	10617	10465	11097	12622	10176	9826
1 - 80	1659	151136	91109	37881	148380	81842	38646	141851	89763	37232	140655	89827	35793	136767	79698	38177	135048	74562	30805	112430	50470	15654	78037	13421	10721	16144	2164	10747	11228	11146	10598	11583	10801	10395	10618	10601	11146	12721	10066	9488
1 - 81	1680	153950	92783	38305	150976	83728	39241	144259	91353	37489	142484	90660	36112	139788	81639	38924	137165	75399	31032	114293	51481	15940	79036	13334	10483	16068	2111	10770	11270	11259	10641	11629	11007	10409	10653	10704	10937	12738	9979	9666
1 - 82	1701	157501	94357	39081	153880	85922	40151	146986	93043	37847	145234	92725	36559	142415	83062	39157	138671	77058	31479	116122	52583	15825	79798	13503	10773	16067	2063	10658	11204	11158	10594	11155	10770	10384	10640	10618	11175	12774	9869	9893
1 - 83	1722	160781	96154	39792	157137	86967	40887	149688	94901	38544	147818	94985	37102	145413	84576	39730	141549	78541	31832	118868	53161	15793	80770	13647	10710	16462	2068	10714	11169	11283	10518	11503	10827	10423	10503	10564	10968	12669	9969	9965
1 - 84	1743	164002	98840	40239	159349	89021	41266	152269	97296	39188	150446	96605	37523	147779	86316	40254	143865	79768	32133	120249	54113	16265	81927	13306	10648	16283	2156	10609	11274	11307	10758	11530	10730	10325	10631	10803	11097	12734	9774	9665
1 - 85	1764	167903	100243	40934	162656	90078	41919	155000	98508	39631	152798	98427	38047	151118	88370	40605	147264	81314	32289	122604	54875	15845	83184	13412	10762	16122	2166	10869	11254	11173	10684	11438	10782	10429	10590	10588	10970	12868	10167	9650
1 - 86	1785	170338	102282	41411	165059	93044	42369	158390	100678	39953	156155	99528	38817	153798	89648	41828	149623	82388	32697	125095	55517	16037	83807	13307	10580	16247	2120	10654	11175	11207	10690	11317	10750	10496	10673	10585	11071	12835	9898	9622
1 - 87	1806	174158	104425	42377	168511	94251	42798	160720	102218	40414	158574	101795	39354	156759	91478	42177	152111	84712	33517	127727	56456	16161	84782	13471	10721	16563	2141	10651	11124	11182	10571	11513	10752	10364	10615	10684	11152	13007	9969	9525
1 - 88	1827	177735	106532	43076	171350	96897	43567	163925	103521	41167	161814	103362	39841	159719	92697	42289	155406	86481	33793	129302	57554	16296	86475	13616	10868	16562	2052	10623	11022	11148	10606	11399	10843	10657	10526	10631	11111	12873	9960	9751
1 - 89	1848	181606	108633	43170	173245	98283	43842	166897	105836	41728	164549	105562	40385	162410	94594	43349	157754	87867	34196	132147	58327	16111	86660	13678	10762	16593	2067	10749	11283	11310	10690	11425	10629	10369	10642	10588	11151	12745	9844	9731
1 - 90	1869	184529	110892	44362	176221	100188	44558	168863	107407	42182	167222	107358	41157	165406	96341	43454	160341	89022	34722	134691	59237	16728	87515	13756	10772	16613	2099	10724	11225	11263	10697	11377	10885	10314	10589	10606	11113	13001	9978	9823
1 - 91	1890	187895	113117	44348	179822	102349	45287	171928	109527	43146	169779	108966	41614	168400	98216	44109	162349	90563	35195	136572	60333	16407	88801	13374	10714	16496	2051	10848	11159	11235	10815	11501	10815	10376	10479	10639	10941	12806	10079	9719
1 - 92	1911	191687	115821	45430	182792	104209	45969	174128	111564	43633	172807	110640	42520	171244	99987	44401	165780	92027	35825	138676	61259	16402	89510	13549	10873	16880	2031	10733	11257	10982	10497	11342	10768	10457	10648	10680	10996	12787	10043	9805
1 - 93	1932	194750	117562	46135	186093	106034	46217	177735	113550	44176	175864	112630	42750	174825	101420	45261	167691	94023	35714	141151	62129	16563	90102	13636	10771	16938	2026	10668	11235	11244	10619	11410	10691	10339	10626	10633	10936	12960	9862	9797
1 - 94	1953	198234	119695	46704	188051	108089	47344	181133	114875	45107	179349	114573	43354	178675	102762	45963	170563	95461	36545	142997	62919	16865	91792	13627	10753	16733	1983	10736	11218	11351	10637	11303	10762	10443	10838	10757	11159	12986	9980	9696
1 - 95	1974	202192	121460	47351	191469	109094	47235	184284	117363	45099	182058	116223	44033	180958	104809	46558	173523	96905	37074	146755	63368	16435	93496	13704	10691	16878	1988	10676	11260	10954	10693	11424	10620	10528	10633	10735	11187	12942	9842	9900
1 - 96	1995	205202	123993	48285	195656	111206	48280	186219	118336	45445	185401	117834	44678	183760	107011	46698	175866	98711	37275	148541	65168	16906	94092	13723	10836	16854	2064	10959	11224	11223	10684	11284	10742	10633	10663	10666	11007	12910	10235	9913
1 - 97	2016	214859	126516	48603	198928	113254	48974	189674	120890	46348	187443	120092	44962	186962	108522	47284	178841	100348	38112	151345	65458	16909	94719	13931	10862	16814	1972	10839	11240	11174	10792	11463	10787	10383	10568	10495	11090	12750	9957	9831
1 - 98	2037	217650	128773	49667	202040	116386	49263	193511	122799	47187	191020	121850	45826	190234	110525	48332	181772	101453	38341	153192	66454	17343	95818	13670	10487	16917	2000	10698	11196	10871	10592	11487	10689	10519	10617	10838	11265	12883	10089	9856
1 - 99	2058	221999	131767	50108	210646	117623	50030	196159	124750	48215	193876	123157	46343	193885	112587	48618	185573	103564	38385	156521	67422	17096	97224	13780	10822	16668	1977	10829	11111	11255	10677	11315	10762	10630	10760	10741	11077	13099	10007	9814
1 - 100	2079	225453	133260	50990	214697	119349	50602	204956	126408	48135	197489	125231	47190	196723	114746	48939	188487	105143	39097	158892	68260	17160	98506	13630	10907	16859	1888	10823	11222	11163	10733	11473	10782	10586	10638	10577	11114	13139	9899	9849
1 - 101	2100	229287	135842	51452	217379	121817	51422	201536	128651	48754	205349	128092	47264	199866	115546	49768	190943	107006	39365	161368	69179	17053	99701	13807	10659	16887	1916	10918	11258	11015	10583	11507	10859	10416	10532	10640	11197	13069	10033	9860
1 - 102	2121	232037	138151	52222	220807	123502	51606	211296	130851	49529	203440	129626	47950	208831	118046	50279	193025	108347	40482	164161	70456	17164	100685	13969	10833	17145	1925	10730	11247	11217	10682	11469	10916	10380	10831	10643	11092	12872	10106	9847
1 - 103	2142	236169	140825	53431	223855	126298	52662	213044	133080	49982	212759	132026	48727	213586	119856	50689	196528	109476	40363	166521	71293	17274	102310	14030	10738	16931	1896	10674	11250	11110	10715	11428	10729	10680	10642	10780	11059	13045	10137	9820
1 - 104	2163	240003	142867	53646	227783	128024	53026	216837	134457	50604	215672	133309	49102	216173	121616	51216	200241	111498	40647	169708	71756	17463	102938	14197	10807	17185	1852	10682	11252	11196	10716	11252	10669	10497	10824	10561	11070	13059	10158	9808
1 - 105	2184	242889	145451	54715	231373	130076	53851	220685	136806	51396	218869	136286	49739	219940	123827	52273	202559	113193	41720	171795	72777	17475	104629	14104	10786	17051	1947	10725	11153	11131	10908	11249	10709	10528	10706	10748	11162	13071	10054	9966
1 - 106	2205	245395	147873	55348	234218	132525	54558	224600	138574	51728	221809	137715	50645	222812	125432	52336	210673	115319	42215	175054	74211	17557	105296	14028	10888	17064	1897	10837	11360	11162	10740	11404	10920	10470	10592	10660	11105	13063	10130	9790
1 - 107	2226	251031	150331	56163	238296	133845	54748	226930	140070	52863	225264	138874	51113	226320	127860	52950	214426	116566	42706	177194	75385	17548	106313	13941	10815	17066	1887	10462	11344	10902	10596	11446	10686	10438	10766	10466	11158	13048	10040	10029
1 - 108	2247	253008	152964	56714	242184	136418	55571	230330	142927	53282	228678	141358	51961	230005	129797	53706	217718	118278	42898	180197	76213	17580	108063	14364	10862	17142	1912	10905	11278	11007	10673	11381	10779	10528	10764	10675	11160	12966	10148	9942
1 - 109	2268	257601	155563	57704	245530	138855	56244	234557	144999	53533	231197	143651	52176	233040	131558	54247	221037	120402	43427	183178	77225	17714	108992	14011	10653	17377	1856	10626	11287	11036	10804	11406	10645	10456	10665	10749	11180	12947	10193	9856
1 - 110	2289	260243	157819	58402	248633	140759	56886	237551	146937	54273	234936	145063	53498	236020	134143	54961	224004	122779	44261	185205	78085	17833	110934	14197	10636	17318	1864	10886	11097	11106	10838	11473	10817	10529	10819	10599	11185	13119	10102	9700
1 - 111	2310	264077	160943	58797	251749	143156	57566	241249	149199	54661	238350	148390	53439	240477	135848	55825	227336	124247	44371	188555	79339	17727	111899	14190	10760	17207	1921	10691	11391	11147	10713	11673	10728	10463	10718	10685	11233	13067	10076	9824
1 - 112	2331	267938	162702	59953	256490	145309	58109	244379	151299	56056	243254	150009	54050	242387	137966	56003	229978	125305	44550	191259	80277	17815	113068	14219	10721	17299	1836	10780	11199	11041	10794	11435	10832	10371	10792	10634	11286	13086	10289	9800
1 - 113	2352	271717	165960	60481	259850	147132	59179	248524	152959	56457	245923	152025	54594	246018	140111	56745	233663	127490	45212	194793	81212	17927	114140	14052	10806	17447	1773	10675	11286	10989	10790	11399	10871	10566	10869	10830	11075	12992	10092	9847
1 - 114	2373	274982	167889	61343	263101	148772	59972	251031	155938	57259	249825	153794	55339	248931	141908	57367	237565	129325	46062	196994	81994	18165	115859	14233	10873	17357	1860	10937	11156	10979	10497	11446	10737	10470	10760	10806	11247	13098	10151	9827
1 - 115	2394	278233	171235	61968	267436	151879	60234	254350	157587	57659	252805	156097	56117	253076	143694	57872	240437	131097	46353	199773	83119	18060	116584	14220	10906	17467	1824	10859	11292	11075	10643	11319	10834	10507	10773	10746	11089	13035	10267	9839
1 - 116	2415	281620	174098	62647	270810	153194	61182	258712	159574	58336	256449	158512	57010	256328	146274	58413	242509	132896	46998	202201	84658	18246	118018	14348	10762	17644	1732	10767	11201	11312	10692	11279	10795	10559	10898	10851	11156	13097	10220	9805
1 - 117	2436	285481	175953	64135	275023	155650	61814	262830	161777	59249	260310	160140	57376	259823	148350	59447	246546	134646	47441	204908	85624	18103	119011	14324	10935	17829	1755	10575	11106	11136	10708	11586	10806	10456	10801	10616	11134	13087	10170	10001
1 - 118	2457	287730	179115	64676	278477	158533	62061	266231	164080	60058	264293	161317	58007	261245	149839	59798	249811	136738	47824	213152	86174	18205	120551	14305	10756	17846	1762	10695	11253	11083	10702	11506	10812	10657	10840	10715	11233	13190	10192	9854
1 - 119	2478	291578	181601	65511	281702	160766	63117	268249	166081	60604	267490	164757	58617	265675	152435	60566	253903	138610	48315	216648	87067	18461	121532	14401	10943	17433	1731	10783	11252	11064	10753	11381	10793	10514	10727	10681	11098	12978	10394	9708
1 - 120	2499	296482	184741	66508	286389	163370	63610	272557	168825	60920	270335	166145	59581	268764	154174	60710	256558	140060	48894	220007	88636	18355	122816	14413	10743	17761	1802	10623	11329	10987	10752	11558	10959	10605	10967	10765	11077	12921	10096	9819
1 - 121	2520	299069	187546	66984	290223	165636	64208	276432	170960	61529	275510	168966	59957	272327	156243	61671	260283	142004	49277	222121	90147	18498	124390	14546	11050	17779	1700	10836	11174	11120	10887	11436	10805	10492	10855	10742	11128	13045	10057	9815
1 - 122	2541	302280	190403	68047	293461	168080	65016	280943	173008	62255	278626	170742	60771	275321	158675	62187	263304	144041	49631	224993	91047	18620	125703	14371	10926	17732	1712	10831	11512	11338	10888	11408	10833	10731	10734	10636	10970	13150	9959	9631
1 - 123	2562	306412	193289	69127	297891	170405	65723	283368	175747	63253	282663	173111	61584	278504	160842	62978	266515	146196	50749	227946	92022	18464	126491	14314	10809	17765	1683	11010	11202	10933	10678	11241	10914	10511	10807	10842	11102	13199	10157	9925
1 - 124	2583	309541	195921	69331	301006	172651	66702	287988	177986	63826	286646	175752	61814	283232	162947	63603	270295	148201	51288	231224	93146	18756	127373	14707	10866	18049	1656	10708	11163	10969	10681	11359	10835	10555	10917	10635	10991	13094	10048	9788
1 - 125	2604	314445	199075	70876	304678	175235	67136	291266	180439	64430	289667	177515	62509	286132	165925	64197	273316	150445	51524	234449	94207	18742	129738	14488	10887	18105	1725	10913	11273	11037	10637	11397	10726	10695	10953	10669	11272	13162	10238	9723
1 - 126	2625	317846	201794	71060	307916	177858	67922	295777	182295	65062	293393	180301	63391	290751	167408	64549	277217	151734	51761	237470	95004	18602	130805	14610	11012	17823	1720	10718	11250	11002	10580	11386	10773	10623	10710	10826	11016	13035	10206	9752
1 - 127	2646	320772	204861	72332	311709	179724	69020	298852	185224	66172	296441	182529	64285	294016	170191	65324	279819	153874	52481	240179	95782	18674	132333	14694	10881	18248	1727	10789	11306	11033	10785	11431	10755	10683	10854	10871	11054	12960	10239	9718
1 - 128	2667	324782	207162	73070	316356	181460	69715	302483	187025	66727	300437	184679	65230	297945	172011	65692	284845	156664	53094	243146	97050	18981	133215	14796	10889	18086	1717	10831	11386	10986	10729	11537	10741	10626	10650	10787	11219	13440	10238	9859
1 - 129	2688	329144	216282	73901	319417	185071	70628	306547	190409	67565	304055	186815	65840	300275	174306	66646	288204	158201	53643	245056	98239	18890	134772	14527	10864	18170	1727	10820	11160	11094	10730	11464	10877	10730	10728	10903	11063	13089	10266	9827
1 - 130	2709	332653	218097	75230	322357	187964	71064	309690	191990	67789	308159	189518	66054	304353	176344	67505	291009	159714	54202	248050	99107	18979	136021	14617	10755	18238	1740	10806	11066	10865	10606	11378	10706	10601	10635	10655	11161	13064	10219	9949
1 - 131	2730	336297	221714	76522	325703	189268	72108	313429	194724	69400	311302	191613	66616	307523	179316	68060	294097	162288	55272	251803	100168	19038	137605	14900	10922	18569	1653	10854	11315	11102	10818	11486	10779	10524	10905	10805	11224	13096	10315	9757
1 - 132	2751	340117	224993	76794	329347	193144	72689	317575	196940	69512	315976	193821	67358	311126	181002	68514	297769	164015	55085	255406	101235	18972	138644	14954	11087	18372	1642	10687	11411	11005	10903	11376	10857	10479	10845	10729	11232	13182	10158	9803
1 - 133	2772	344182	227485	77857	332192	195435	73780	322167	199429	70921	320257	196607	68034	313971	184260	69380	301128	165842	55788	257885	102895	19339	140898	14933	10909	18475	1651	10798	11167	11052	10751	11365	10788	10528	10678	10752	11181	13120	10228	9931
1 - 134	2793	348341	230845	78868	336243	197192	74667	326353	201868	71801	324294	198640	68855	318184	186453	70332	304881	168177	56664	260243	103556	19409	141555	14664	10896	18472	1672	10781	11135	10897	10671	11270	10813	10619	10628	10943	10987	13122	10132	9844
1 - 135	2814	351931	233622	79333	339914	200113	75052	329686	204131	72055	327546	201092	69527	320907	187896	70970	308715	169346	57158	262925	104576	19243	143543	14944	10931	18449	1652	10669	11221	10989	10708	11377	10750	10779	10621	10717	11149	13351	10170	9816
1 - 136	2835	355643	237077	80830	343884	203311	76419	334130	206310	72482	331176	203028	70133	325283	190591	71091	310882	172331	57449	266420	106326	19501	144646	14823	11039	18662	1633	10767	11179	10979	10786	11369	10930	10509	10707	10772	10941	13222	10025	9724
1 - 137	2856	358528	241100	80897	347379	210809	77061	337476	213613	72992	336365	206339	70629	328169	193618	72109	315461	173772	58572	269658	106769	19513	146195	14716	10904	18745	1643	10839	11342	10964	10729	11319	10793	10686	10776	10758	11131	13317	10102	9893
1 - 138	2877	363974	244040	82392	350860	207723	78491	340619	216566	73887	338532	207538	71277	332192	195414	72539	318713	176527	58418	271677	108172	19586	147615	14935	11023	18809	1631	10950	11369	10931	10797	11201	10843	10498	10693	10962	11170	13019	10227	9706
1 - 139	2898	367998	248213	83449	354288	210840	79536	344615	219371	75060	342339	210694	72215	335796	198047	73280	323034	179055	59297	274481	109445	19727	148402	14874	10966	18881	1560	10682	11040	10940	10691	11338	10687	10802	10769	10922	11086	13306	10256	10023
1 - 140	2919	371669	251830	84584	358609	219750	79780	349601	221308	75793	347027	212589	72947	340239	199842	73917	325581	180384	59870	277366	110791	19457	150727	14704	10833	19034	1700	10769	11242	10982	10810	11284	10875	10818	10843	10871	11153	13458	10136	9896
1 - 141	2940	375584	255013	85601	360926	222283	80920	352161	224478	76499	350237	220888	73686	343288	202072	74505	328318	183010	60599	280631	111912	19832	151934	15004	10895	19231	1629	10876	11307	10839	10804	11468	10605	10618	10895	10788	11085	13478	10106	9909
1 - 142	2961	379608	258631	86392	365749	225616	82180	356076	228136	77358	354450	223855	73786	347474	209115	74750	333290	184567	60650	284723	112665	19571	153647	15086	11002	19330	1622	10841	11173	11028	10836	11430	10845	10782	10716	10846	11301	13247	10284	9918
1 - 143	2982	382954	260839	87083	368878	228041	83243	361075	230114	78345	357770	225467	74649	350535	206972	75803	335728	187277	61169	286877	114239	19620	155576	14844	10914	19025	1617	10971	11388	10959	10672	11324	10737	10547	10825	10747	11062	13317	10102	9821
1 - 144	3003	387926	265174	88048	372563	230141	84223	364408	233202	78894	361874	228583	75680	355250	210591	76387	338871	189286	62201	290060	115000	20044	157502	15026	11022	19498	1656	10723	11120	11090	10562	11404	10846	10690	10713	10815	11058	13224	10181	9995
1 - 145	3024	391665	267978	89029	375666	233067	84410	368743	235045	79061	366223	231279	76317	359449	218111	77353	342935	191285	62386	292946	115803	19977	158689	15113	11022	19623	1601	10882	11162	11047	10695	11579	10821	10673	10704	10941	11225	13317	10172	9907
1 - 146	3045	395296	270213	89759	379228	235925	85885	372116	237443	79972	371046	234286	77001	363636	219980	78136	346742	193564	63473	296292	117679	20039	160385	15200	11059	19664	1524	10975	11304	11049	10744	11362	10864	10673	10722	10945	11210	13325	10036	9811
1 - 147	3066	400240	275605	90983	382493	239109	86511	375801	240057	81358	373986	236250	78245	366616	222175	78589	349980	195418	63195	299096	118933	20128	162252	15266	11005	19708	1584	10554	11358	10985	10772	11452	11017	10636	10643	10934	11258	13345	10188	9848
1 - 148	3087	402868	279399	92366	386070	241710	87801	380949	244000	82194	377386	239055	78758	371114	224911	79317	353570	198250	64197	302117	119449	20056	164132	15220	11108	19666	1516	10797	11163	11029	10584	11245	10658	10609	10929	10808	11249	13161	10076	9681
1 - 149	3108	407502	283652	93020	389728	244663	88590	384146	245219	82793	381233	241073	79066	375801	227391	80334	356889	200357	64490	305044	121262	20098	165735	15346	10922	20053	1545	10691	11231	10997	10685	11145	10809	10640	10743	10817	11202	13280	10030	9744
1 - 150	3129	411796	286497	94020	392302	248822	89110	388183	249134	83265	385352	243823	79733	380637	230534	81176	359937	208059	64900	307441	121899	20275	166808	15225	10974	20093	1509	10875	11265	10841	10569	11242	10890	10638	10599	10788	11109	13170	10282	9857
1 - 151	3150	416754	289383	95203	397897	251437	90535	392803	251857	84140	388725	246099	80551	383089	233013	82205	362606	204624	66014	310639	123630	20021	168240	15231	10905	20179	1502	11049	11474	10896	10843	11389	10852	10601	10741	10835	11136	13344	10082	9716
1 - 152	3171	420575	292119	96044	401609	253537	91038	395919	254770	85176	392681	250028	81667	386571	235898	82484	367632	206482	66295	314608	124281	20362	170343	15310	11036	20264	1598	10857	11158	11194	10707	11285	10797	10620	10861	10883	11032	13321	10045	9869
1 - 153	3192	423203	296468	96847	404074	256246	92316	399333	257046	85792	396366	251979	81979	391624	237443	82996	371046	209893	66760	317277	125603	20293	171404	15570	11012	20610	1527	10833	11116	10949	10728	11321	10882	10675	10799	10957	10841	13408	10274	9797
1 - 154	3213	429028	300383	98212	407624	260121	93173	403248	260730	86610	400904	255745	82598	394754	240965	84022	373186	216241	67101	320352	127154	20416	173839	15156	10921	20555	1504	10728	11267	10978	10836	11349	10629	10584	10783	10916	11023	13268	10323	9702
1 - 155	3234	432618	302862	98999	412663	275646	93918	407366	262939	87759	403871	258143	83272	400349	243376	84863	377413	219723	67649	322601	128575	20697	175203	15319	10956	20695	1536	10896	11256	10901	10833	11280	10908	10503	10890	10905	11058	13349	10200	9787
1 - 156	3255	436994	307631	99894	414939	278816	94517	411010	265540	88223	406282	261001	84121	402841	246736	85990	381017	221850	67984	325676	129692	20529	176817	15289	11018	20845	1535	10872	11280	10823	10726	11339	10885	10779	10845	10963	10944	13169	10210	9800
1 - 157	3276	440963	310408	101139	419017	280943	95925	415183	269170	89050	409927	263223	84866	406526	250272	86252	385135	223706	68966	329578	131269	20554	178937	15309	11165	20785	1536	10820	11137	11047	10626	11211	10746	10456	10991	10918	11008	13309	10168	9846
1 - 158	3297	443768	313917	101531	421984	280157	96790	418001	272340	90152	413557	266474	85412	412799	251925	86428	387668	227404	69925	332395	131704	20733	180943	15386	11080	21285	1524	10767	11299	10973	10822	11200	10956	10578	10790	10875	11090	13322	9925	9739
1 - 159	3318	449498	317521	103399	425980	280848	96825	421875	274779	91307	417472	268954	86627	415291	254228	87821	390500	230059	70345	335701	133163	20610	182014	15454	11284	21334	1562	10797	11128	11083	10770	11152	10843	10538	10700	10830	11053	13503	10169	9883
1 - 160	3339	452302	320433	104124	430613	280875	98204	424463	276933	91567	420886	272137	87763	419532	257682	88693	393968	232051	70756	338925	134265	20814	184181	15535	11176	21240	1517	11011	11306	11082	10692	11171	10825	10493	10787	10855	11123	13269	10042	9837
1 - 161	3360	458561	324037	105064	433553	284506	99654	428473	280523	92411	423325	273709	87885	424856	259877	89174	398493	231848	71564	342380	135094	21012	186150	15498	11055	21352	1586	10984	11124	10915	10616	11308	10824	10404	10786	10984	11016	13163	10114	9894
1 - 162	3381	461528	326868	106035	437170	288516	99882	432429	282745	93894	427633	277068	88969	427755	262356	89950	402259	235858	71905	345157	137610	20932	187465	15577	11093	21409	1565	10916	11261	11107	10572	11255	10837	10578	10915	10949	10922	13108	10170	9974
1 - 163	3402	464509	330214	107782	441018	291578	100771	436141	285983	94359	431697	279683	90141	432402	265364	90130	405171	238147	72527	349438	138120	20984	189548	15388	10929	21224	1571	10914	11243	11016	10499	11173	10850	10631	10781	10986	11118	13450	10085	9821
1 - 164	3423	469738	335376	108553	445664	296468	101471	439649	287947	95735	435639	282501	90712	435964	269008	91285	408572	241575	72855	350806	139846	20879	191765	15848	11019	21799	1582	11062	11353	10884	10653	11179	10814	10590	10845	10774	11146	13395	10364	9825
1 - 165	3444	474479	338763	109963	449295	299963	102420	443280	292119	95763	437604	285468	91139	440760	271473	92811	411227	242983	73452	354830	141100	20818	192396	15595	11070	21715	1546	10856	11318	11169	10520	11329	10691	10605	10921	10969	10922	13185	9997	9825
1 - 166	3465	477988	342637	110548	453860	305626	103532	448035	295506	96792	442332	289207	92619	444079	274237	93297	415102	245232	74684	358406	142982	20975	194322	15749	11214	21947	1546	10822	11261	10823	10732	11286	10752	10497	10851	10885	10928	13303	10123	9703
1 - 167	3486	483285	344344	111188	457342	310164	104502	449877	299218	97722	444079	291998	92959	448062	277543	94209	418692	248849	74514	361576	143362	21045	196963	15410	11148	22020	1525	10810	11267	10888	10757	11340	10823	10793	10702	10892	11102	13394	10206	9834
1 - 168	3507	486414	347406	112747	460201	315583	105463	453982	301115	98836	448902	293393	93508	452546	279426	94493	423095	250760	74961	364055	145090	21026	198524	15743	11177	22048	1565	10877	11231	11060	10588	11516	10954	10545	10960	10708	10998	13315	10093	9834
1 - 169	3528	491305	348679	113427	465132	318631	106197	457139	304122	98881	452777	297498	94869	456597	282555	95532	426508	253022	75839	367713	147192	21564	200437	15584	11264	22180	1528	10690	11193	10937	10726	10939	10662	10603	10826	11045	11148	13546	10204	9657
1 - 170	3549	497076	351998	115312	469101	323129	107121	461081	306588	99933	455351	300112	96031	461000	286213	96080	431480	256449	76348	370396	148471	21423	206988	15743	11066	22130	1575	10833	11262	10998	10654	11305	10890	10773	10871	11030	11155	13381	10241	9843
1 - 171	3570	500124	354762	115813	472244	327735	107781	465484	309433	101086	458981	302564	97038	463804	287879	96964	433431	257723	76616	372170	148755	21428	204415	15662	11122	22264	1537	10922	11328	11022	10612	11213	10751	10628	10917	10913	11172	13266	10151	9844
1 - 172	3591	504500	355643	117171	477162	331420	108309	470185	314459	102127	463533	305951	96881	466730	291916	97915	436710	261855	77981	377345	151075	21180	204868	15623	10994	22217	1570	10841	11339	10993	10402	11370	10872	10618	10944	10984	11123	13224	10230	9815
1 - 173	3612	507711	357106	118238	479844	333845	109199	473856	315773	102873	468166	308579	98211	471743	294951	98587	441438	263873	78428	380068	152138	21648	213803	15876	11142	22601	1598	10906	11169	11177	10705	11347	10842	10798	10774	10934	10935	13225	10139	10025
1 - 174	3633	511463	358826	118458	485642	337313	109873	476281	318469	103572	470402	311953	99262	476837	297877	99397	444201	265933	79019	383821	152989	21785	214995	15974	11088	22321	1574	10867	11309	11136	10684	11246	10719	10577	10836	11042	11210	13164	10275	9956
1 - 175	3654	517194	360195	120305	489381	339806	110565	479776	321653	104790	474493	314364	99900	481307	300248	100323	448699	268791	79687	384959	154241	21728	210984	15818	10974	22707	1595	10950	11325	10962	10522	11446	10659	10554	10774	11081	10995	13310	10333	9733
1 - 176	3675	521245	361468	120873	492131	343369	111706	483949	325554	104820	477975	317832	100856	484518	302334	100793	453833	271311	80088	389023	156633	21647	218680	15871	11034	22543	1570	10669	11135	10916	10764	11240	10943	10519	10716	10820	11154	13170	10230	9733
1 - 177	3696	523006	363256	122105	496426	346322	112744	488352	328155	105830	482689	320122	100890	490126	306561	102002	456434	274549	81101	391611	157116	21887	220536	15942	11098	22721	1561	11061	11331	10914	10638	11193	10965	10417	10805	10888	11083	13342	10262	9972
1 - 178	3717	529441	364340	122215	502116	349167	113075	492159	331677	106512	485778	323075	102077	494773	310950	102673	459442	276743	82082	397151	159904	22051	223001	16069	11074	22800	1621	10866	11352	11199	10698	11319	10748	10667	10988	10783	11130	13374	10262	9779
1 - 179	3738	534480	363893	123801	504351	351971	114674	495112	334441	107714	488880	327112	102807	498593	312075	103473	462341	279019	82335	398019	159985	22004	224451	16098	11053	22807	1573	10958	11226	11231	10623	11378	10852	10564	10844	10956	11049	13337	10131	9765
1 - 180	3759	537962	365261	123760	507630	353881	115236	498946	337394	107792	493825	330079	103945	501560	316437	104313	465498	281200	82836	402665	162119	22152	226713	15922	11322	23049	1563	10879	11127	11156	10617	11177	10982	10701	10691	11006	11005	13331	10030	9794
1 - 181	3780	541416	368120	125148	513970	356781	116222	502739	340388	109866	497577	332477	104730	505868	318171	105418	469589	285278	83523	404562	163709	22577	228420	15932	11023	23152	1586	10855	11244	11249	10939	11439	10913	10684	10702	11040	11192	13153	10117	9853
1 - 182	3801	546497	369447	126180	517302	358135	116713	506600	343829	110785	500436	335647	105615	511016	321287	105892	472976	287866	84125	407353	164469	22371	229843	15963	11196	22928	1621	10839	11406	11154	10751	11286	10851	10778	10952	10961	11130	13136	10042	9782
1 - 183	3822	548393	370978	126772	518007	360967	118165	511111	347054	111079	504473	339183	106648	515148	325988	106956	476742	290507	84624	411146	165634	22615	232647	16126	11057	23137	1543	11027	11206	11090	10673	11224	10978	10538	10880	10991	11128	13170	10355	9845
1 - 184	3843	555831	372048	127932	523764	364218	118720	514674	350129	111813	509445	342014	107743	518088	328453	107571	480616	293095	85559	414533	167942	22947	233920	16293	10981	23042	1554	11001	11442	11072	10770	11420	10814	10636	10945	10921	11027	13223	10216	9795
1 - 185	3864	559258	374758	128859	527260	366372	119444	517939	354491	112609	512805	345089	108473	522301	330878	108152	484789	295967	86412	417364	169553	22742	234544	16034	10959	23027	1664	10871	11140	11087	10773	11258	10774	10556	10737	10811	11191	13216	10012	9720
1 - 186	3885	564040	376370	130182	531202	368648	120264	522139	356686	113980	517668	348219	108980	526406	334563	109333	488758	297552	86682	420182	170602	22951	236115	16265	11296	23224	1592	11019	11153	11077	10469	11366	10941	10794	10795	11074	11219	13354	9868	9610
1 - 187	3906	568023	378822	131351	536458	371791	121727	526907	359029	114920	521692	350617	110101	531811	336351	110548	492280	301101	87237	422851	171516	22936	237903	16262	11038	23245	1589	10805	11245	10962	10724	11307	10766	10670	10900	11173	11082	13118	10096	9717
1 - 188	3927	572033	379892	131940	540956	374202	122373	529861	362376	114952	525498	353597	110803	535144	340443	110730	495911	304515	87863	428202	173704	23083	240355	16215	11116	23048	1607	10820	11201	11000	10836	11249	10691	10605	10814	11146	11057	13381	10132	9640
1 - 189	3948	575230	381613	133059	544912	377427	122779	534711	365031	116796	529915	357661	111316	539344	343735	111893	499786	306791	88676	431047	174096	23104	241642	16029	11381	23577	1608	10963	11191	11072	10783	11160	10686	10574	10645	10997	10988	13162	10015	9836
1 - 190	3969	580107	384024	134202	549775	379418	123855	538138	367551	117008	533437	360303	113040	544072	347785	112648	503281	309311	88705	433228	176303	22898	243132	16369	11185	23539	1622	11034	11283	11039	10789	11252	10664	10586	10722	11035	11320	13192	10104	9623
1 - 191	3990	584388	386205	134883	553121	382466	125436	540739	371791	118028	537285	362877	113784	547066	349424	113118	507602	312034	89800	437306	178305	23280	245923	16271	11256	23341	1611	10860	11141	10952	10746	11394	11047	10697	10853	10994	11187	13324	10140	9717
1 - 192	4011	587857	388603	135559	557822	385948	125766	545846	373769	119369	541064	366738	114485	551604	352120	114003	509973	314811	90713	440638	179244	23350	247562	16333	11213	23593	1719	11121	11260	11069	10649	11469	10936	10564	10861	11217	11113	13426	10317	9853
1 - 193	4032	591270	391204	136720	561846	388495	126795	550967	377779	120392	544546	370274	115035	556386	355358	114951	513387	318726	91290	442630	181018	23462	248931	16464	11175	23548	1651	11071	11320	10984	10653	11114	10798	10632	10934	10832	11120	13345	10023	9662
1 - 194	4053	594644	393534	138195	566384	391665	128317	553338	378754	120149	550818	372888	115831	561683	360262	115551	517397	321327	91667	448076	182994	23603	251505	16488	11182	23825	1646	11039	11350	11044	10738	11158	10825	10688	10647	10858	11310	13142	10136	9609
1 - 195	4074	598383	395661	138478	568416	392356	128021	558147	381315	121357	553135	376140	116840	566614	362416	116970	522640	323170	92613	451002	184168	24080	252426	16592	11253	23500	1616	10988	10967	11087	10611	11224	10925	10623	10834	10808	10875	13427	10106	9480
1 - 196	4095	600523	398344	140750	574282	395729	129967	561046	383428	122390	559177	380664	117842	568023	366602	117839	524929	325215	93315	452600	185218	23902	253821	16689	11236	23647	1683	10844	11231	11013	10508	11300	10710	10552	10835	10800	11139	13070	9880	9880
1 - 197	4116	605183	402137	141313	578387	398628	130501	564867	386598	123464	562239	382832	118722	573117	369312	118491	529265	328128	93944	455974	186519	24040	255880	16515	11227	24150	1643	10884	11053	11107	10658	11108	10745	10483	10735	10815	11124	13147	10022	9775
1 - 198	4137	609911	405713	142192	582112	400945	130934	569798	388725	123826	565043	386368	119686	577317	373254	119118	533220	330959	95291	461718	188334	24134	256964	16507	11215	23537	1666	10950	11230	10997	10680	11299	10738	10821	10882	10902	10969	13274	10127	9829
1 - 199	4158	613502	410170	143665	586339	404277	132444	573510	390717	125097	568701	388495	120134	580406	376099	120222	537488	335687	94987	462422	190122	24140	258685	16501	11281	24011	1701	10977	11190	11110	10605	11231	10827	10575	10779	10830	11162	13253	10295	9879
1 - 200	4179	616956	412365	144851	590444	406431	133772	577859	393453	125830	575068	393291	121158	587735	379161	120937	540414	337259	96331	465972	192125	24191	260988	16573	11299	23812	1751	10720	11151	11237	10636	11207	10709	10616	10775	10871	11118	13183	10158	9791
1 - 201	4200	620654	415711	145734	594874	409398	134528	581422	397260	127239	578807	396312	122345	589997	382548	121601	544573	340348	95820	468898	192961	24473	262031	16713	11123	23985	1810	10828	11264	11160	10832	11363	10815	10581	10665	11045	11181	13438	10087	9837
1 - 202	4221	624678	420819	146648	599196	412419	135957	586271	399617	127918	582045	397978	124020	594820	386950	122556	548488	343138	97448	473125	194535	24347	263955	16823	11226	23844	1702	10870	11347	11073	10828	11345	10679	10615	10765	11013	11080	13365	10178	9758
1 - 203	4242	628715	422946	146558	602908	416700	136285	590254	401473	128734	585702	403099	123853	599006	389457	123451	553474	346525	97438	474913	196174	24530	265215	16600	11242	23839	1726	10819	11281	11229	10719	11385	10680	10572	11041	10909	11376	13280	10200	9674
1 - 204	4263	633660	426685	148193	607473	417919	137767	594833	402597	129609	590539	405591	125273	602623	392383	124531	556210	349560	98916	480142	198354	24750	268859	16760	11251	23888	1799	10843	11223	11135	10755	11171	10818	10708	10877	10959	11246	13347	10276	9582
1 - 205	4284	637805	429909	150483	611307	422404	138434	599101	406458	129937	593966	409019	125214	607256	396908	125212	558811	352689	99309	481646	199392	24770	268845	16791	11219	24096	1759	10891	11360	10994	10650	11230	10905	10517	10928	11096	11043	13344	10111	9808
1 - 206	4305	642046	434312	151131	615683	426034	139537	602989	408992	131226	599060	413517	126034	609492	399129	126033	563769	355223	100034	484965	201907	24732	270837	16759	11318	24336	1880	10990	11286	11179	10645	11210	10889	10551	10973	11042	11190	13114	10219	9835
1 - 207	4326	645785	437861	152722	620370	427077	140617	606213	411796	132569	602081	415467	127534	614490	404264	127155	566912	357377	100885	488284	203127	24784	272042	16888	11402	24177	1840	10985	11158	11078	10795	11214	10760	10713	10740	10976	11026	13351	10355	9739
1 - 208	4347	651556	441519	153211	622443	430098	141222	611009	412324	133303	607378	419166	128518	619625	407095	127553	571654	360628	101382	491752	210646	24889	274494	17014	11178	24027	1815	10853	11178	11084	10706	11256	10731	10588	10849	10832	11382	13376	10171	9761
1 - 209	4368	655823	447087	155106	628905	434230	143213	615493	415711	133784	612336	423244	129467	623201	410428	128604	575732	362078	102325	493703	206660	25087	275822	16993	11243	24081	1771	11021	11185	11100	10714	11324	10802	10529	10915	11001	11115	13013	10212	9808
1 - 210	4389	659657	456678	155869	631804	437035	143983	620397	418922	135049	615249	426739	129362	629149	414817	129209	579403	364652	103353	496616	208287	25226	277692	16906	11305	23973	1864	10832	11334	11074	10823	11204	10900	10599	10815	10856	11200	13210	9994	9696
1 - 211	4410	664209	462165	157150	636898	440232	145043	624434	421374	136021	619787	429218	130147	631777	418651	130281	583603	369190	103785	501032	215916	25092	280198	17026	11226	24425	1872	11072	11199	10997	10530	11165	10906	10663	10752	10972	11013	13357	10187	9667
1 - 212	4431	668652	467394	158009	640908	442020	146230	626100	424287	137497	624299	433810	132154	638415	421496	131333	588412	370084	104459	502292	217230	25361	280970	17158	11385	24430	11812	10918	11188	10901	10744	11224	10813	10565	10904	10849	11052	12999	10030	9707
1 - 213	4452	673150	471120	159031	644823	444716	147513	631980	426414	137379	627929	435788	133181	641409	425479	132088	591528	372658	104782	506302	219194	25085	282542	17208	11434	24284	11521	10812	11281	10868	10812	11214	10722	10620	10867	10956	11103	13295	10070	9780
1 - 214	4473	677512	476471	160458	649348	449390	148319	635746	430803	138989	633795	440083	133480	645026	429055	131594	593912	376817	105863	509269	220603	25228	284167	17126	11386	24324	11665	11038	11344	11093	10625	11172	10895	10643	10867	10925	10994	13144	9917	9686
1 - 215	4494	681997	479587	161401	653750	450609	148883	641084	433770	139372	635841	442521	135005	647586	431128	133410	598342	378361	105956	514037	222229	25538	285495	17014	11384	24562	11705	10788	11169	11078	10695	11215	10846	10535	10840	10982	11031	13087	10163	9658
1 - 216	4515	685654	484288	162893	658153	453806	150580	646232	434935	141233	640366	446789	135551	653778	436520	134043	601323	379946	107312	516489	223950	25396	287324	17062	11387	24465	11817	10946	11308	10969	10728	11228	10849	10503	10622	10855	10986	13032	9934	9636
1 - 217	4536	689664	489408	164278	663477	457654	150713	649361	438403	141741	643753	450663	136708	657557	439690	135202	604831	384254	108573	520283	227269	25795	288435	17254	11159	24576	11583	11154	11236	11067	10433	11279	10737	10638	10732	10954	11149	13134	10313	9750
1 - 218	4557	694270	492240	166090	667813	459632	151610	654468	441722	142188	649022	454375	137336	661865	443592	135558	610020	385704	108960	521719	227621	25457	292228	17156	11141	25046	11726	10979	11348	11258	10546	11233	10944	10747	10769	11109	11197	13076	10192	9652
1 - 219	4578	698606	496372	166704	671795	463262	152709	657300	442684	143859	652423	457857	137807	665753	447195	136402	613136	386490	109829	523927	229924	25556	292241	17100	11132	24736	11829	10961	11093	10935	10550	11103	10830	10697	10770	10970	11063	13029	10108	9771
1 - 220	4599	704119	501642	167367	674518	466378	153917	661852	447331	144916	657313	460973	138144	671281	451761	137219	618609	389890	109768	527856	231143	25712	294003	17247	11230	24577	11796	10843	11439	11001	10734	11131	10904	10737	10426	10842	11011	13153	9977	9734
1 - 221	4620	707791	506735	168799	678298	469751	155302	666918	451178	145906	660253	464779	140084	673448	455771	138581	622510	391584	111222	531771	233108	25769	295615	17451	11153	24599	11648	10888	11266	11284	10620	11123	11030	10561	10813	10847	11254	13353	10137	9647
1 - 222	4641	711638	510827	170288	683311	472691	155827	669790	452668	145815	665686	466879	140679	679626	458670	139312	626114	394740	111471	533925	234029	25709	298189	17088	11287	24786	11803	10751	11311	11044	10723	11079	10884	10742	10848	10954	11088	13230	9986	9692
1 - 223	4662	717138	514254	171078	687876	474913	157475	675060	455622	147563	670617	471499	141520	683731	462002	140344	630625	396813	112551	538409	236129	25955	299719	17267	11203	24975	11794	10917	11170	11143	10798	11161	10921	10619	10749	10850	10916	13025	9914	9674
1 - 224	4683	721406	518088	172953	693173	477812	157872	678921	458412	148632	673922	474154	143092	689461	464346	140852	633213	398262	113596	540468	238052	26119	300871	17340	11414	25026	11646	10965	11270	11103	10726	11167	10826	10649	10887	10939	11079	13224	10039	9806
1 - 225	4704	725890	521068	173584	698375	482255	159237	684394	462544	149021	676591	476809	142981	693850	468871	141816	639025	401107	113752	543069	240572	25996	302659	17567	11268	24554	11670	10765	11205	11002	10797	11257	10862	10556	10813	10818	11086	13307	10017	9725
1 - 226	4725	728978	526040	175277	700258	483624	160353	687646	465741	150065	683040	478855	143679	697576	471783	142697	642073	405239	114277	545860	241710	26296	305260	17476	11431	25059	11694	10808	11238	11103	10637	11214	10791	10615	10739	10908	11040	13280	10130	9818
1 - 227	4746	735454	528912	176491	705786	487972	161916	691615	468884	151591	686738	483163	145267	701843	474181	142820	647248	405754	115490	550683	242591	26075	306683	17529	11234	24963	11862	10905	11222	11117	10721	11133	10756	10704	10830	11135	11042	13206	10058	9774
1 - 228	4767	738462	532164	178061	710419	489706	162706	696370	471540	151954	689380	484802	146437	706612	478395	144346	649510	407569	115620	552701	245178	26252	308254	17504	11216	24852	11893	10919	11281	11197	10726	11412	10828	10660	10799	11110	11259	13137	10051	9648
1 - 229	4788	743718	536594	178591	715242	494299	163462	699960	473788	152877	693878	486320	147010	711638	481050	145083	652829	412175	116665	554788	246573	26457	309907	17383	11338	24766	11659	10873	11285	10980	10797	11308	10698	10657	10848	11115	11187	13098	9982	9627
1 - 230	4809	748243	541064	180298	718804	498201	164958	705298	477040	154694	698077	491657	147365	714713	483935	146236	658695	413015	118050	558594	247915	26595	312508	17495	11376	25026	11897	10872	11150	11188	10793	11003	10890	10684	10536	11027	11062	13165	9951	9469
1 - 231	4830	753418	544993	180343	722706	501479	166036	708238	481578	155203	702006	493269	148591	719685	486022	147318	663640	414790	118069	561710	248904	26732	314147	17660	11370	24980	11652	10943	11157	11057	10577	11197	10760	10471	10675	10803	11138	13065	9917	9484
1 - 232	4851	757780	548556	182264	727705	503294	166633	711773	483813	156403	706842	496467	149654	721541	487851	148591	666498	419017	119085	563241	251329	26477	315963	17354	11194	24787	11822	10733	11410	10924	10520	11146	10698	10693	10577	11028	11091	13187	9935	9672
1 - 233	4872	761898	551834	183863	731769	508388	168215	716664	486658	157264	710446	498241	150765	728938	490452	148720	670644	420710	119032	568010	253117	26436	317643	17914	11253	25102	11801	10789	11154	11141	10603	11213	10638	10703	10836	11024	11150	13112	10020	9541
1 - 234	4893	763876	557849	184545	736091	511206	169381	721907	491129	158322	715594	500639	151244	733625	494638	149365	673313	423216	120241	571248	254146	26556	319905	17685	11293	24968	11738	10842	11406	11196	10669	11241	10708	10711	10693	11091	11084	13252	10048	9666
1 - 235	4914	770799	561724	186126	740223	514986	170452	726174	492863	159885	718574	501547	152451	735996	497347	150641	677241	426712	122135	574973	256517	26854	320433	17812	11379	25441	11758	10817	11065	10812	10697	11151	10705	10720	10785	11177	11282	13187	10109	9631
1 - 236	4935	771829	565287	186542	743027	518142	171366	730089	496751	159910	722869	505760	153935	741117	500612	150808	681983	430383	121960	579647	258238	26885	322398	17789	11349	25213	11693	10911	11385	11162	10733	11006	10802	10535	10702	10862	10951	13008	10088	9721
1 - 237	4956	779266	568660	188603	748785	521136	171875	735115	500653	161126	727759	508375	154742	742973	501018	152651	684137	431751	122459	582478	260107	26826	324592	17747	11496	25069	11866	10824	11138	11087	10606	10996	10873	10666	10648	11051	11218	13006	10109	9656
1 - 238	4977	782003	572521	190221	751535	525024	173066	737297	503552	161999	730564	510502	155180	749354	504866	153069	688973	434948	123784	587572	259931	26848	326760	17783	11277	25355	11691	10879	11257	11262	10708	11191	10768	10725	10586	10934	11036	12961	9985	9830
1 - 239	4998	786378	577168	189635	755938	528628	173767	742783	506559	163128	735535	511734	155884	751792	506573	154024	691778	438416	124641	590837	262979	27266	328047	17965	11498	25382	11872	10956	11315	11269	10798	11136	10700	10722	10636	10813	11007	13046	10014	9523
1 - 240	5019	789467	580622	191186	759853	531689	175564	746888	509540	164431	740941	514593	157458	757672	509377	154176	697440	440002	125292	596744	264280	26964	329618	17722	11345	25192	11800	11003	11262	11221	10680	11184	10958	10619	10848	10774	11201	13081	10088	9657
1 - 241	5040	795712	584741	193153	765597	535483	175841	751860	512574	165476	743393	517438	158128	760815	512398	156353	701207	442481	126220	599534	265242	27233	331799	17999	11423	25451	11689	10953	11338	10954	10600	11115	10653	10491	10805	11049	11016	13175	10094	9649
1 - 242	5061	801456	589753	193862	768184	537664	177419	754542	516557	166428	747728	518806	159832	764648	515771	156879	702507	446748	126768	603707	266583	27017	333859	18033	11351	25401	11841	10816	11299	10981	10661	11301	10733	10730	10822	10693	11111	13114	10056	9532
1 - 243	5082	804992	594197	195691	770677	541620	178602	758945	518860	167473	753377	522152	159786	770528	516530	158203	706734	448875	127697	607446	268818	27235	335728	18005	11296	25477	11809	10792	11088	11011	10690	11268	10780	10607	10634	10897	11244	13207	10144	9646
1 - 244	5103	808867	596893	197233	778155	545535	179142	763212	522992	167973	756114	525485	160965	774646	521353	159087	711801	452993	128294	611808	271338	27572	336853	18109	11400	25589	11686	10985	11172	11050	10848	11230	10834	10553	10710	10965	11001	12972	10078	9669
1 - 245	5124	813080	602948	198592	780905	547147	181015	767900	525878	169421	760517	528289	161512	778209	522870	160114	718032	454605	128808	616536	271650	27597	339427	18096	11445	25457	11684	10891	11269	11169	10643	11236	10727	10744	10675	11128	11218	13048	10063	9682
1 - 246	5145	817510	604994	199905	782463	551699	181736	772032	529075	170704	765475	529210	162607	783506	526650	160251	719455	457098	130073	619489	273831	27537	340646	18140	11406	25871	11658	10896	11238	11016	10685	11212	10694	10542	10712	11168	11208	13203	9951	9831
1 - 247	5166	821615	609641	200432	789711	554882	183327	773996	532150	172090	768089	533058	163456	788261	528140	161672	721866	459333	131056	622470	275199	27241	341662	17958	11303	25619	11778	10960	11135	10990	10633	11200	10751	10696	10717	10876	10964	13025	9951	9650
1 - 248	5187	827562	614409	201871	792773	558418	184690	777938	535090	172450	772641	536702	164619	791025	532177	162412	727204	462476	131491	626060	277190	27410	343274	18248	11513	25542	11765	10571	11295	10995	10688	11062	10750	10808	10631	11104	11283	13034	9936	9613
1 - 249	5208	830813	619300	203747	797934	562062	185492	781406	538477	173461	776746	540251	165655	795441	534765	163590	729344	466812	132019	628268	278992	27348	346078	18168	11384	25529	11526	10808	11266	11069	10575	11138	10707	10842	10838	10882	11076	13003	9988	9561
1 - 250	5229	835149	622565	204114	800373	565016	186421	784875	541403	175032	779659	542270	166323	798571	538111	165341	733124	470253	132968	631655	280821	28037	347338	18379	11369	26041	11717	10862	11146	11114	10893	11217	10628	10572	10768	11063	11095	13248	10030	9461
1 - 251	5250	839416	626480	206067	805182	568010	186782	790754	545359	175192	783533	546212	168412	804735	541782	165927	736646	472149	133822	634608	282027	27606	349438	18119	11507	25611	11816	10778	11084	11222	10739	11125	10897	10548	10546	10844	11111	13159	10044	9587
1 - 252	5271	843548	630950	213694	809964	571559	188174	792393	547770	177294	787205	549585	169049	809680	544058	167017	742566	476390	135246	639119	283246	28187	351687	18392	11425	25782	11758	10798	11247	11103	10690	11063	10672	10625	10706	10683	11171	13136	9939	9648
1 - 253	5292	846203	633700	215103	812064	575596	189499	795780	551997	178222	791838	551062	169450	812281	546903	167075	743691	478259	135266	640975	286402	27745	352649	18174	11348	25688	11788	10801	11048	11015	10828	11276	10693	10804	10769	10922	11113	13121	10035	9675
1 - 254	5313	851365	640894	209642	816413	579904	191063	799966	556535	178572	796701	553934	170243	816453	549613	168533	746929	481741	136192	645229	288069	27918	354180	18590	11586	26073	11801	10731	11002	11035	10689	11330	10777	10465	10886	11000	10951	13131	10076	9572
1 - 255	5334	854724	642615	217081	819962	583007	191295	803868	559543	179916	799479	558608	171055	820490	552688	169736	751616	485818	137020	648995	289125	28090	356212	18221	11393	25848	11782	10957	11086	10997	10787	11139	10848	10741	10628	10935	11016	13062	9937	9626
1 - 256	5355	858748	647099	219276	821926	586244	191596	807675	563377	180341	803543	561575	171997	824229	556630	170315	754529	488081	138342	651420	289762	27691	358244	18243	11438	26173	11812	10845	11253	11189	10878	11145	10793	10681	10640	10910	10959	13386	9904	9590
1 - 257	5376	861796	653263	220210	826939	590688	193439	810628	564745	181777	808081	564325	173317	830475	559543	171837	758363	490655	139232	655403	292716	28106	360465	18083	11358	26038	11691	10830	11117	10818	10723	11220	10778	10574	10597	10829	11093	12896	10057	9514
1 - 258	5397	867391	656663	222026	832073	593235	194516	813961	567901	183306	810384	568077	173954	835013	561602	172984	760638	494990	139534	656921	294612	28366	362904	18338	11305	26147	11882	10764	11186	10970	10566	11166	10912	10534	10649	10719	11238	13046	9984	9494
1 - 259	5418	873040	659549	223110	831870	598193	195450	818526	572602	183823	814353	571600	175226	839700	565165	173931	765245	497984	140851	660687	295967	28095	364624	18184	11393	26210	11765	10806	11153	10911	10635	11080	10816	10658	10600	10992	11205	12901	9965	9561
1 - 260	5439	875966	664521	224329	838698	600686	197475	823457	574567	184833	817903	574485	176025	842735	569988	174353	766518	499704	141307	663626	298785	28073	366494	18144	11442	26154	11824	10728	11323	10931	10707	11119	10699	10774	10675	10822	11232	13114	9893	9555
1 - 261	5460	879638	668652	224261	841014	603571	197928	829432	579620	185925	822346	579051	177219	846149	573239	175213	772533	502333	142050	666173	300898	28367	367334	18429	11552	26196	11877	10775	11097	10879	10768	11297	11078	10662	10617	10901	11005	13136	10028	9552
1 - 262	5481	887211	674071	226808	845187	606999	200158	835040	582207	187551	824514	582438	177108	851446	576233	175790	776678	506329	142418	670143	301047	28259	369393	18228	11431	26125	11918	11064	11252	11115	10651	11125	10803	10765	10728	10922	11219	12818	9845	9418
1 - 263	5502	888105	675724	227160	849929	611740	200619	838969	585242	189167	829662	583481	179137	853708	579660	177663	779876	508917	143817	672757	303513	28473	372130	18388	11434	26268	11945	10965	11187	10812	10677	11074	10812	10648	10693	11080	11170	13110	9818	9680
1 - 264	5523	893632	683988	229788	852408	613949	201544	843710	588466	189804	833672	588805	179497	859886	583278	177528	784292	511084	144235	677201	305585	28389	372943	18333	11343	26567	11859	10836	11145	10945	10765	11128	11038	10467	10523	10872	11116	13015	9895	9684
1 - 265	5544	897249	687280	231373	858531	617254	202218	849346	593181	190181	837370	593479	180732	861566	587125	179251	789128	515175	145216	680682	307875	28650	373444	18192	11454	26457	11867	10888	11382	11023	10641	11002	10764	10703	10646	10839	11264	13067	10143	9592
1 - 266	5565	902993	690884	231577	861362	621603	210186	854914	596378	191431	841096	596432	182033	868678	592151	180437	797650	518169	146146	685031	308999	28643	376465	18368	11398	26575	11805	10732	11249	11184	10629	11238	10695	10711	10629	10855	11114	12872	9843	9659
1 - 267	5586	908439	696628	233663	865698	625017	215577	859561	600103	192404	844862	599751	182434	872255	593899	181486	800522	521529	147514	687700	310164	28659	379554	18452	11395	26374	11905	10810	11111	10939	10654	11056	10806	10583	10752	10977	11084	12947	10003	9553
1 - 268	5607	909862	701044	234137	871550	628918	210486	867161	603626	193652	849468	602095	183848	876508	598003	182401	807038	525282	148416	691358	313795	28934	380570	18564	11428	26506	11780	10808	11220	11054	10643	11172	10868	10704	10856	10907	11089	13037	10069	9533
1 - 269	5628	916432	703930	236264	874652	631763	219574	870751	605603	194762	852313	605387	185000	878649	600591	183492	810885	527774	149165	694582	314418	28972	382195	18191	11340	26297	11810	10815	11071	11041	10633	11187	10606	10531	10785	10878	11109	13012	9887	9603
1 - 270	5649	918925	708156	237443	878486	636681	220346	873934	611009	195692	856689	609681	185129	886127	605143	184686	814990	531229	149450	698362	316301	29045	382399	18602	11412	26625	11776	10853	11285	10966	10686	11290	10785	10524	10677	10931	11127	13108	9720	9688
1 - 271	5670	924642	713833	239272	885030	639973	220170	878459	615669	196844	860577	613000	185289	891126	609979	185015	819772	534196	150593	702873	318957	29067	384268	18435	11322	26596	12026	10898	11259	10955	10754	11128	10882	10505	10692	10962	11332	12884	9976	9556
1 - 272	5691	927582	718073	239326	885978	642384	222690	885368	617742	198362	864627	615832	186969	892535	612770	186304	825340	536973	150519	704173	319986	28988	387099	18668	11305	26422	11849	10901	11045	11171	10654	11071	10718	10753	10569	10950	11112	12876	9951	9444
1 - 273	5712	933285	723776	242035	892914	646733	223557	889432	621779	198981	868759	620329	189639	898550	617539	186210	829120	539452	151686	708549	321327	29231	388413	18512	11492	26581	12061	10821	11156	11004	10876	11131	10724	10589	10485	10865	11277	13057	10035	9671
1 - 274	5733	934152	726242	242753	895922	649754	223895	892074	625342	200114	873623	624461	191535	900392	620939	188718	833225	544600	152509	711503	323752	29273	391082	18483	11455	26762	11973	10907	11315	11086	10739	11219	10755	10406	10549	10768	10990	13119	9985	9511
1 - 275	5754	942606	733490	243431	900338	652694	224410	898306	627780	201846	878107	627469	192867	908317	624556	189792	837993	546063	153995	715607	326706	29446	393832	18500	11389	26689	12114	11018	11120	10890	10734	10937	10886	10636	10569	10875	11021	12946	9890	9575
1 - 276	5775	945870	735468	245598	904497	658316	224519	901544	631614	201801	884569	632088	193848	910824	628241	189907	840920	550317	154803	719414	328060	29631	394185	18510	11442	26948	11947	10896	11188	10809	10699	11123	10833	10494	10728	10752	11053	13023	9912	9350
1 - 277	5796	949488	741401	247617	909916	660876	226632	907383	635638	209887	890760	634920	195911	915985	633646	190818	844984	553541	155797	722530	329347	29592	396840	18587	11403	26489	11831	10826	11313	11024	10651	11008	10752	10507	10586	10726	11072	12946	10001	9389
1 - 278	5817	953796	745005	247982	915443	663735	227296	910282	638835	203798	895109	639445	196985	918695	635909	191592	849752	557226	156477	726730	330160	29668	399482	18565	11736	26893	11917	11050	11314	11111	10802	11368	10795	10682	10759	10817	10924	12896	9961	9502
1 - 279	5838	955638	749801	250746	919941	666769	228840	914075	642438	205924	901219	641910	197739	923246	639377	193237	853830	559339	158105	730333	333710	29751	400918	18532	11295	26933	11807	10832	11301	10817	10655	11207	10904	10582	10625	10937	11021	12948	9969	9479
1 - 280	5859	961978	754732	250434	923138	670630	230290	918708	645270	213193	906461	645378	199632	928110	642506	195049	858016	561886	158100	733232	335728	29554	402909	18423	11518	26912	11982	10922	10883	11102	10681	11195	10625	10737	10664	10818	11273	12837	9946	9470
1 - 281	5880	964430	759799	251884	928869	675670	231631	921607	650431	206612	911406	648982	200390	932689	645040	195584	861376	566818	158999	736348	336744	29752	404873	18356	11224	26994	12054	11020	11170	11143	10555	11109	10899	10605	10615	11070	11193	12974	9944	9470
1 - 282	5901	969687	762522	254458	933082	679694	232322	925726	653032	209044	915619	652680	201916	935168	650147	196017	864898	570123	159937	740263	338397	29770	406052	18693	11490	27018	11912	10843	11108	10996	10668	11183	10768	10759	10643	10889	11052	13056	10026	9470
1 - 283	5922	975105	768523	256219	938731	681184	233351	932594	657259	215049	921702	657354	202284	940912	654726	197590	869938	572575	160598	743013	341553	29755	407786	18625	11506	27197	11900	10943	11234	10936	10875	11056	10784	10618	10658	10837	10998	12995	9922	9386
1 - 284	5943	977192	771097	256897	942158	685316	235383	934328	660172	218205	926958	662245	203344	943581	657937	197949	873081	575908	162207	746753	342150	30198	408856	18520	11461	27241	11856	10745	11159	11157	10540	11255	10899	10629	10776	11088	11046	12974	9898	9472
1 - 285	5964	983058	778250	257980	946941	689624	235343	939070	662055	219723	928476	663057	204468	949271	663640	199479	875452	577981	162583	749882	344398	29868	410292	18697	11642	27085	11899	10660	11219	10865	10615	11130	10747	10707	10593	10731	11033	12814	10000	9622
1 - 286	5985	987515	782748	259579	954039	693132	236630	944854	667664	220183	935710	667067	205514	954879	666566	200319	880369	581354	163923	753215	346498	29885	412880	18604	11513	27149	11988	10880	11215	10995	10528	10938	10815	10613	10615	10847	11139	13005	10059	9535
1 - 287	6006	989980	786663	261042	954988	697305	238350	948702	670874	220685	938839	670983	206108	957602	670346	201595	883512	585323	164625	756032	348422	30016	414722	18446	11565	27133	12133	10873	11096	10914	10786	11119	10891	10561	10719	11069	11039	12939	9977	9594
1 - 288	6027	994600	789846	262641	960705	700963	239759	953267	675385	222161	943486	675047	214155	961084	673313	201889	887522	588412	165523	760801	350007	30195	415942	18887	11460	27197	11988	10803	11186	11026	10673	11158	10711	10659	10718	10734	10881	12977	9886	9576
1 - 289	6048	999152	795916	262993	966137	703442	240694	954514	679287	223868	946765	679246	209194	965690	677946	209210	892548	590701	166325	765096	351998	30208	418028	18382	11514	27207	12054	10895	11222	10894	10634	11061	10725	10623	10732	10948	11046	12951	9886	9337
1 - 290	6069	1003257	799343	265147	969985	708617	242672	960420	681942	224329	951289	682376	209980	968969	681956	204468	896260	594644	167808	767764	353312	30574	420195	18787	11513	27473	12028	10956	11407	11015	10853	11069	10827	10667	10515	10818	11159	12604	9909	9369
1 - 291	6090	1006034	802378	265987	974293	710012	243160	965568	684774	225562	954446	686305	218016	974360	684855	211608	901679	598044	167960	771774	355439	30310	422011	18917	11566	27296	11857	11116	11186	11057	10644	11069	10710	10739	10646	10788	11060	12962	9920	9494
1 - 292	6111	1013756	807864	268344	980551	713846	245097	968657	689136	226645	958253	689312	212296	978397	688648	213342	904605	601092	168964	774795	357485	30613	423840	18670	11604	27384	12049	10765	11318	10948	10742	10930	10723	10718	10714	10896	11074	12793	9901	9364
1 - 293	6132	1015707	813148	269617	983423	718371	245300	971976	692604	226971	963821	694446	219872	983288	693607	206917	907938	602081	169951	775554	359070	30327	424978	18810	11512	27459	11856	10912	11287	10965	10805	11145	10859	10717	10557	10949	11070	12834	9805	9521
1 - 294	6153	1021640	814313	270904	987244	722652	247576	978465	697400	228678	968576	697346	221091	987799	695557	208193	912016	606281	170696	780431	361292	30393	426454	18829	11488	27481	11827	10926	11304	10991	10800	11044	10795	10432	10480	10849	11181	12972	9984	9433
1 - 295	6174	1024661	821303	271704	991823	724549	248863	980836	699811	230574	972382	702128	221037	990319	701897	208950	915186	609329	171225	784793	363229	30819	429218	18978	11505	27395	12187	10912	11316	10992	10833	11092	10775	10832	10681	10884	10835	12580	9913	9336
1 - 296	6195	1026639	823918	273180	994370	729317	250434	986295	702805	230953	977300	705515	223543	992961	704309	216973	919250	613271	171399	788519	365559	30645	430789	18886	11457	27478	11983	10739	10984	10887	10731	11017	10561	10693	10635	10734	10933	12992	9874	9245
1 - 297	6216	1032288	830610	275131	999477	734316	250814	991145	706720	232850	978506	709863	224437	996199	710608	217352	924899	615859	172490	789589	368756	30688	432605	18896	11673	27341	12005	10859	11201	11159	10742	11064	10826	10697	10694	10976	11127	12841	9882	9460
1 - 298	6237	1035797	834431	276865	1004909	737554	252765	995413	710243	233324	982922	710947	225047	1000940	712925	218707	928191	620546	173744	793640	369583	30691	434569	18787	11495	27693	11892	10797	11199	11036	10702	11057	10883	10591	10550	10734	11028	12721	9747	9299
1 - 299	6258	1041853	839308	278084	1007253	741130	253523	996199	713223	235289	987433	716176	226076	1006806	718764	219628	931998	623107	174165	798192	370816	30853	436411	18828	11514	27721	12040	11053	11180	11365	10688	10963	10888	10503	10632	10968	11157	12847	10016	9450
1 - 300	6279	1047692	844889	279778	1012862	744788	255041	1003541	718168	236061	992040	720715	227621	1009353	721812	222215	935087	627293	175701	800766	372116	31258	438471	18825	11593	27495	12030	10920	11427	10887	10739	11104	10866	10609	10658	10810	10876	12898	9858	9448
1 - 301	6300	1050198	850687	280238	1016750	747416	257154	1008107	719956	237659	995643	724928	228488	1014284	723749	221701	938541	631018	176526	804491	375422	30878	438538	18897	11474	27505	12052	10891	11216	10881	10726	11024	10921	10482	10407	10931	10890	12707	9917	9461
1 - 302	6321	1054371	853315	281661	1022277	751914	258129	1012889	724549	238662	1000005	727719	229978	1019960	729588	223950	944448	632156	177277	807539	376505	31029	442128	18854	11668	27395	12108	10804	11136	11046	10804	11154	10878	10693	10593	10910	10972	12948	9811	9438
1 - 303	6342	1055983	859073	284167	1024350	756791	260012	1018240	729697	239651	1005289	731593	231712	1023943	734560	224166	950409	636180	178459	810384	380014	31184	443483	19076	11599	27683	11951	10854	11225	10997	10704	10893	10875	10691	10578	11031	10963	12910	9930	9297
1 - 304	6363	1060209	860753	285319	1028644	760706	260107	1021017	732528	240951	1008906	735969	231495	1025664	736809	226307	951222	637114	178462	814801	381301	31069	445515	19022	11453	27662	11904	10984	11176	11065	10664	11094	10641	10687	10526	10879	11141	12884	9972	9241
1 - 305	6384	1065994	866185	286199	1036353	763416	262275	1024485	736308	242645	1012523	738976	233446	1031354	740548	227187	956898	640989	179346	818512	383889	31500	447019	18858	11686	27804	11984	10939	11412	10927	10673	11081	10889	10652	10458	10858	11082	12791	9767	9381
1 - 306	6405	1069124	870209	288313	1040227	766288	264077	1028997	737866	242685	1017739	743813	234774	1037098	743596	228393	960014	647045	180434	821520	386110	31648	448062	18745	11644	28050	12192	10907	11241	10915	10863	11190	10718	10667	10531	10977	10921	12886	9733	9339
1 - 307	6426	1073892	877714	289464	1039943	770921	264754	1033142	742092	244447	1020922	747308	235898	1041528	749381	228759	963739	649944	180985	825056	387059	31235	450094	18540	11443	27867	11882	10902	11295	10950	10807	10928	10728	10585	10472	10737	10925	12727	10027	9390
1 - 308	6447	1077428	881114	290440	1045633	773698	266705	1037152	745493	245219	1024702	750532	237239	1048776	753011	229639	969565	651420	182620	828700	390012	31434	451598	19159	11662	27891	11982	10784	11124	10985	10718	11116	10713	10687	10552	10801	11069	12752	10027	9383
1 - 309	6468	1082034	885707	292580	1052122	777640	268398	1041568	749381	247088	1031787	754461	238337	1050022	758755	230290	971123	655904	183213	832236	391516	31487	453887	19092	11598	28141	12103	10986	11158	11052	10454	10993	10735	10338	10629	10950	11197	12862	9962	9414
1 - 310	6489	1085055	889026	293501	1055861	782450	270227	1047434	754393	247847	1033291	758065	239014	1049792	763443	231671	976406	659183	184564	834810	393101	31621	454917	18986	11627	28168	12104	10817	11300	11123	10773	11192	10646	10655	10540	10570	11159	12880	9682	9208
1 - 311	6510	1088306	894580	295086	1058394	784658	270349	1050320	757103	249161	1040132	763077	240233	1052813	764811	232539	980877	660754	185029	838522	395038	31599	456773	18935	11618	27988	11979	10814	11292	10956	10685	10991	10672	10562	10525	10804	11021	12714	9745	9290
1 - 312	6531	1094091	897967	296116	1062770	787814	271379	1054506	758728	249446	1042774	766030	241629	1059410	770054	234042	984805	665780	185169	842247	396962	31488	458101	18989	11527	27804	12120	11073	11246	10957	10625	10981	10765	10632	10501	10589	11159	12949	9752	9306
1 - 313	6552	1096760	903982	296902	1068243	792447	273492	1059126	763687	251992	1048125	770555	242387	1065710	773874	235153	988273	668233	185946	843765	400078	31594	460539	19159	11739	27975	11794	10911	11194	11008	10559	11083	10822	10451	10494	10767	11035	12811	9907	9425
1 - 314	6573	1099266	906529	299205	1070681	797094	274914	1060941	768618	253754	1052352	775310	244013	1070112	778467	237104	992229	671172	187623	849089	401351	32023	461935	18889	11527	27877	12066	10806	11250	11091	10646	10943	10598	10849	10635	10788	11083	12796	9791	9281
1 - 315	6594	1106351	913384	300668	1075531	802147	275402	1069679	769553	255217	1054899	778385	244731	1075233	783019	237754	995494	675860	188610	851581	403884	31627	464034	18994	11774	27988	12054	10626	11200	11127	10638	11141	10805	10630	10571	10855	10988	12752	9722	9216
1 - 316	6615	1108370	917530	302402	1080192	803759	276499	1072050	776286	254864	1061293	781583	245693	1078390	787151	239231	999775	677770	188940	856824	405578	32339	465484	19090	11485	27945	12230	10845	11298	10901	10723	11033	10729	10548	10470	10738	11030	12590	9868	9206
1 - 317	6636	1112705	922420	303364	1083145	806781	277786	1074908	777898	256707	1062553	784875	247332	1080585	790890	239258	1004083	681075	189772	859520	407244	32055	467353	18994	11652	28176	11955	11046	11128	10941	10762	10973	10815	10784	10309	10750	11060	12754	9702	9306
1 - 318	6657	1117921	925997	305599	1086843	813134	279520	1078796	781420	257926	1068555	789386	248118	1087494	794534	242035	1009841	683053	190641	862108	410563	32030	468695	18940	11606	28293	12085	10719	11252	11023	10646	10957	10916	10669	10413	10845	10970	12758	9803	9274
1 - 319	6678	1121443	930210	306886	1094389	815058	282013	1085773	786582	258360	1075233	792718	249120	1090176	797541	242076	1013092	688567	192129	867039	413002	32077	470673	19035	11428	28127	12094	10871	11196	10983	10719	10807	10813	10648	10583	10943	11021	12708	9874	9272
1 - 320	6699	1125670	936049	308214	1097912	818391	281173	1089336	789115	260771	1077726	796905	252426	1095907	801863	243051	1015165	690518	192924	868597	413747	32181	471567	19105	11757	28180	11879	11024	11187	10892	10623	10971	10687	10725	10698	10877	11032	12810	9707	9508
1 - 321	6720	1130086	939381	309216	1100824	822319	281864	1092940	794642	260974	1083511	803082	252561	1097939	808054	244487	1021315	695002	192429	872661	416307	32026	473680	19172	11562	28310	12106	10811	10915	10958	10731	11159	10676	10753	10527	10849	11178	12904	9806	9206
1 - 322	6741	1134787	944421	311695	1106514	826966	284574	1097221	799167	262302	1086992	804193	252738	1100458	811116	244961	1024837	697955	193768	875817	418990	32063	476024	19288	11548	28376	12157	10814	11219	11205	10916	10916	10819	10563	10577	10824	10979	12692	9884	9265
1 - 323	6762	1137158	950368	311871	1107205	831829	285468	1101962	801714	263061	1091734	809883	254038	1103520	815478	247481	1029904	700231	194775	880871	420778	32744	478124	18938	11754	27998	11919	10845	11281	10976	10789	10948	10740	10491	10440	10789	10981	12774	9725	9194
1 - 324	6783	1141236	952034	313578	1113965	835121	285441	1104780	805778	264063	1096570	812850	255162	1105430	820030	248375	1032004	704661	195123	884244	422106	31990	479099	19050	11732	28407	12000	10836	11136	11095	10676	10914	10946	10598	10461	10829	10924	12650	9696	9227
1 - 325	6804	1145313	960054	314635	1115835	838576	287933	1111052	809612	265296	1097492	816900	256802	1111215	822807	249798	1038317	708021	195851	886168	424585	32643	479614	19318	11539	28239	12115	10910	11134	10970	10649	10965	10929	10711	10370	10746	11044	12659	9638	9344
1 - 326	6825	1148226	963008	316464	1122649	842044	289383	1115401	813514	267761	1105918	820409	258969	1112935	829472	250380	1041595	710879	197396	890232	427931	32695	482919	19220	11468	28416	11995	10954	11223	10884	10723	10885	10720	10567	10427	10916	10989	12769	9777	9072
1 - 327	6846	1152250	967302	318103	1128014	846447	290033	1119614	817524	269509	1107435	824243	259511	1118964	832412	251721	1044034	715580	204062	895515	429042	32318	484003	19299	11773	28503	12073	10984	11255	10892	10761	11090	10798	10588	10382	10926	10918	12694	9721	9259
1 - 328	6867	1156734	972220	319946	1131671	850511	291808	1123624	820870	269495	1112651	828077	259755	1121822	835799	252114	1047949	718086	204455	897900	430952	32535	484857	18987	11650	28469	12213	10843	11316	10900	10676	11055	10929	10485	10454	10712	11059	12490	9665	9299
1 - 329	6888	1162234	978154	320393	1135857	853261	293786	1126415	824961	270701	1116634	831897	261787	1125751	841258	253510	1052122	722029	205647	900026	432117	32803	488718	19368	11756	28671	12012	10726	11293	10915	10638	11014	10818	10451	10624	10857	11026	12490	9719	9278
1 - 330	6909	1165025	982042	322587	1139312	858247	293447	1129761	826736	271961	1121552	834918	262641	1130113	843588	254092	1056118	722422	200355	902926	435423	32916	488921	19361	11648	28854	12049	10933	11249	10961	10713	10976	10742	10462	10509	10841	11181	12642	9685	9232
1 - 331	6930	1170105	985117	323861	1143539	862433	295344	1135424	831613	273614	1125426	839023	263643	1133432	848723	255975	1059342	729128	201385	906448	437563	32654	490411	19205	11406	28706	11885	10788	11069	10756	10635	10941	10572	10605	10231	10854	11003	12791	9723	9228
1 - 332	6951	1171094	989127	325053	1148321	865576	296726	1140599	836246	273980	1132836	842952	265458	1138011	854128	257235	1065330	730496	208018	910851	440083	32947	491400	19246	11683	28829	11932	10918	11214	11042	10653	10944	10693	10425	10423	10905	10863	12636	9802	9147
1 - 333	6972	1178924	994776	326462	1152209	870791	298812	1143295	838739	276310	1132227	846217	267301	1143065	854982	257547	1069733	735034	203216	914495	441614	32650	494556	19199	11551	29118	12280	10921	11070	11097	10779	11091	10702	10451	10586	11008	10932	12710	9580	9273
1 - 334	6993	1181336	999409	327342	1155027	873745	298839	1149486	843670	276784	1136508	848696	268100	1145300	858924	259416	1073269	738015	209603	917231	444310	33047	495125	19296	11776	28663	12052	11010	11156	11032	10486	10994	10778	10618	10504	10598	10963	12469	9679	9145
1 - 335	7014	1185725	1002877	328562	1160094	879231	300952	1152954	848628	279710	1141872	855727	268737	1149147	864045	260378	1076290	742133	211418	920225	447100	33089	495139	19424	11550	29183	12251	11045	11231	10800	10587	11106	10816	10491	10526	11028	10954	12683	9701	8963
1 - 336	7035	1186145	1010274	331190	1164903	881060	302266	1157465	851392	279087	1146329	857962	269983	1154160	868583	261611	1078268	744720	204978	925130	448767	33158	497875	19320	11711	28819	12095	10778	11049	10934	10775	10892	10716	10683	10591	10803	11020	12418	9726	9296
1 - 337	7056	1193623	1012984	331921	1168859	883919	301968	1162464	855957	281106	1151085	864140	272218	1156585	872918	263670	1082806	748324	212909	928367	450663	32972	498756	19206	11647	29062	12000	11091	10931	10993	10737	11005	10831	10542	10492	10884	10848	12955	9820	9204
1 - 338	7077	1197213	1017170	333913	1174874	888335	304908	1166976	862528	282840	1154133	867283	273180	1160866	876955	263494	1087385	750004	213518	930183	452357	33502	501980	19275	11640	28820	11928	10912	11055	11068	10610	11000	10747	10534	10454	10828	10986	12514	9633	9102
1 - 339	7098	1200586	1021749	335701	1177827	891708	306317	1170538	863517	283585	1160988	870832	275118	1163670	879909	264903	1091964	753851	214087	933759	454619	33896	504500	19437	11863	29117	12059	10940	11155	10867	10786	10849	10866	10447	10471	10757	11078	12507	9614	9071
1 - 340	7119	1205219	1026423	337665	1180631	895136	307265	1175456	869044	284357	1163399	874598	275009	1166325	884176	266393	1094538	758146	215943	936821	456597	33561	506234	19259	11571	29273	12256	10877	11177	11034	10752	10863	10749	10605	10311	10978	10741	12693	9596	9041
1 - 341	7140	1208823	1033846	338356	1186524	899972	308254	1177908	870927	285346	1167653	877606	275416	1170606	889527	267721	1099063	762332	216986	942199	458250	33338	508862	19411	11655	28744	12005	10897	10990	11010	10624	10839	10876	10638	10286	10795	11002	12765	9712	9112
1 - 342	7161	1214513	1036488	340117	1190155	904064	310490	1182772	875804	286768	1170701	882496	277217	1172245	892047	268981	1103696	765231	217799	942863	460201	33517	509784	19658	11642	29604	12216	10859	11121	11046	10657	11018	10902	10525	10233	10756	11022	12516	9628	9053
1 - 343	7182	1215556	1040254	341892	1195059	906692	311519	1185237	879584	287784	1174887	885057	278789	1176499	898089	269238	1109102	768943	217907	947063	463493	34049	512466	19435	11565	29268	11902	10664	11044	10934	10820	10888	10761	10547	10312	10856	11043	12613	9679	9014
1 - 344	7203	1219322	1043343	341255	1200370	910268	311736	1190141	882550	290263	1182487	889134	280279	1183151	901178	270417	1113017	772330	218382	950002	465498	33902	514376	19567	11689	28914	11985	10771	11218	10951	10614	10961	10895	10483	10456	10799	11040	12562	9676	9130
1 - 345	7224	1225134	1049900	343545	1201128	914942	314838	1196522	886235	291591	1184248	893307	280956	1185305	905066	272205	1115631	776489	219574	954365	467733	33796	518210	19236	11750	29259	12115	10963	11330	10932	10699	11076	10770	10593	10337	11019	10932	12773	9630	9124
1 - 346	7245	1227166	1055387	345875	1206046	919900	314445	1201047	890787	291307	1189654	897236	282216	1188814	910173	271948	1118246	777965	220549	960434	470754	33686	519809	19495	11462	29105	12052	10705	11072	10948	10609	10811	10940	10560	10402	10717	10952	12412	9608	9110
1 - 347	7266	1231488	1059491	348232	1211465	924181	315976	1203932	894296	292919	1193352	901747	283666	1196034	913357	274305	1123394	787665	220983	961531	471662	34188	521461	19584	11611	28995	12016	10724	10950	10895	10733	11073	10818	10724	10388	10798	10897	12314	9621	9232
1 - 348	7287	1235105	1060887	348178	1216030	927744	318510	1206290	899417	294721	1198039	903549	285684	1197498	917042	275443	1127621	792908	222310	964444	471878	34143	525363	19333	11531	29269	12195	10811	11127	10875	10803	10883	10828	10540	10386	10741	10938	12482	9497	9039
1 - 349	7308	1239806	1069124	350102	1221517	930643	319228	1211993	901354	295791	1201562	909929	285549	1203973	921336	276079	1131563	798124	222893	966611	476376	34145	527097	19575	11599	29408	12126	10789	11192	10974	10764	10926	10663	10353	10283	10863	10926	12490	9649	9098
1 - 350	7329	1242190	1072741	352513	1223725	933271	320907	1217290	906814	297958	1205924	912761	287039	1203919	926904	277326	1135681	802134	223475	971732	477094	33994	530890	19526	11696	29399	12028	10685	11043	10933	10462	11060	10762	10681	10298	10926	10991	12490	9673	9077
1 - 351	7350	1248273	1076480	353109	1226448	939950	322221	1220541	910932	298378	1211275	916784	289193	1210801	929776	278951	1139515	813121	225372	974293	480115	34232	532408	19765	11732	29305	12282	11007	11106	11006	10513	11001	10787	10646	10356	10783	11193	12589	9687	9150
1 - 352	7371	1253028	1081492	354207	1229523	941562	323021	1224755	914251	300045	1216071	919995	289315	1213727	935005	280428	1144365	820003	226456	977842	481294	34301	533816	19391	11692	29414	11960	10829	11213	11067	10595	10890	10724	10560	10212	10778	10982	12578	9760	9001
1 - 353	7392	1255940	1088185	354992	1237977	947334	325283	1228575	919142	301196	1218807	923125	290900	1215041	939503	280238	1149974	820057	226943	981798	485046	34028	535618	19367	11840	29630	11965	10948	11143	10987	10751	11064	10871	10464	10487	10653	10899	12250	9586	9299
1 - 354	7413	1257796	1090867	356428	1239399	948729	326353	1233140	921865	302483	1223590	926715	291401	1221341	942565	282582	1149662	823796	228799	986797	486577	34407	537542	19489	11674	29425	11992	10712	11149	10876	10525	11054	10754	10553	10437	10961	10962	12369	9656	9281
1 - 355	7434	1262809	1094836	358311	1244181	954324	327099	1237259	925441	302307	1228494	931659	293826	1225215	947144	283937	1156233	826004	228258	989858	486943	34220	538991	19436	11485	29726	11967	10795	11186	11122	10569	10981	10930	10582	10467	10614	10971	12379	9726	9181
1 - 356	7455	1268851	1099673	359246	1247663	956613	328995	1240876	930210	305843	1231474	938352	294558	1229144	952454	285617	1159294	827183	229599	991240	489476	34512	540536	19772	11748	29382	12139	10770	10907	10917	10696	10824	10726	10572	10513	11047	10895	12394	9374	8936
1 - 357	7476	1269908	1104712	361454	1254748	961463	329144	1248449	932079	305992	1236216	940709	295520	1235132	953999	285210	1164876	829567	229978	996104	492159	34748	542771	19803	11602	29632	12006	10872	11085	11009	10588	10833	10695	10694	10236	10861	11062	12341	9715	9166
1 - 358	7497	1274175	1108573	362403	1256835	968101	330580	1249478	936591	306994	1238614	943513	297010	1236934	959255	286890	1168493	830488	230466	998407	494746	34243	544275	19962	11721	29445	12056	10860	11001	11004	10623	10805	10754	10616	10311	10753	10795	12415	9673	9165
1 - 359	7518	1278402	1114981	362890	1260249	971868	331203	1253936	942158	308769	1242786	949379	298378	1240361	963265	288258	1172164	833902	232051	1001116	497781	34676	544966	19769	11753	29649	12137	10904	11062	11030	10585	10917	10986	10571	10389	10868	10922	12314	9682	9052
1 - 360	7539	1282168	1119370	366196	1268323	976447	333059	1260655	947076	310855	1249275	950788	298581	1244832	968698	290345	1176377	836625	245246	1007212	498499	34718	548028	19812	11742	29792	12168	10954	11158	11007	10647	10778	10737	10373	10419	10851	10907	12413	9760	9033
1 - 361	7560	1284458	1122595	367077	1270463	976447	334969	1262782	949528	310259	1251104	954486	300912	1249993	971177	290968	1179642	841069	247752	1008459	500192	34721	549856	19805	11523	29777	12268	10742	11093	10901	10651	10934	10793	10441	10328	10687	10868	12306	9498	9093
1 - 362	7581	1289836	1125954	367889	1271520	982001	336202	1266846	955218	311953	1254681	959079	301196	1251714	973900	292404	1185237	845539	248958	1014460	502725	34902	551170	19633	11666	29744	12189	10867	10988	10982	10720	10873	10836	10532	10323	10866	10764	12341	9561	9116
1 - 363	7602	1293629	1131021	369745	1275205	987759	337882	1272807	959418	314256	1260235	962263	302890	1258298	978560	293637	1186470	848777	250218	1016262	506058	34780	555384	19710	11649	29752	12065	10853	11153	10985	10790	11008	10770	10458	10184	10808	10808	12345	9600	9016
1 - 364	7623	1298059	1136738	371913	1283482	989601	339318	1276857	962452	315339	1266087	969145	303892	1260926	983071	294287	1194165	852597	253388	1017237	508212	35220	555262	19774	11612	29782	12150	10937	11039	11101	10479	10895	10747	10566	10313	10936	10752	12419	9558	9056
1 - 365	7644	1299278	1140829	372685	1286706	992622	341052	1279269	965419	316125	1270016	971570	305098	1264557	987284	294815	1195506	854494	254255	1021816	509499	34885	556657	19751	11631	29871	11929	10924	11125	11158	10688	10897	10746	10478	10363	10845	10956	12448	9581	9052
1 - 366	7665	1303464	1146004	374785	1290039	997851	341851	1283089	969659	318090	1272712	977232	305992	1266656	992839	296482	1196590	861362	254634	1025447	510244	35210	558364	19636	11709	29656	12088	10853	10973	11095	10695	10673	10885	10554	10422	10881	10857	12461	9516	9158
1 - 367	7686	1308843	1149256	375286	1294699	1001997	342420	1288386	973046	319282	1279757	981310	307699	1272875	996253	298690	1201562	862135	254472	1029620	514173	35030	560762	19856	11462	29790	12280	10743	11105	10993	10580	10735	10921	10627	10414	10725	10839	12389	9615	9344
1 - 368	7707	1310956	1153225	377291	1298452	1006657	343707	1291963	977896	320542	1280746	983830	309067	1276261	999369	299489	1207021	868434	256111	1032410	515406	35314	562970	19750	11777	29948	12320	10825	11154	10960	10752	10968	10866	10423	10300	10809	10750	12399	9571	9179
1 - 369	7728	1313814	1157018	378321	1303220	1009272	346051	1295336	984128	320515	1285853	990536	310137	1280299	1004598	300194	1211749	870669	256124	1033792	518115	35517	563918	19972	11714	29964	12115	10861	11133	10974	10636	10789	10697	10566	10488	10825	10888	12492	9457	9020
1 - 370	7749	1320642	1162342	379581	1307610	1012415	347677	1302584	984209	322140	1291638	992690	310815	1284810	1009204	301616	1216545	873691	257574	1038764	520418	35623	564650	19760	11614	29730	12120	10897	11364	10948	10600	10861	10862	10451	10345	11004	10840	12321	9588	9072
1 - 371	7770	1323298	1169265	381017	1312541	1018755	349330	1306255	989967	323712	1294645	998854	312996	1290892	1011846	303404	1219417	875899	258766	1043519	521868	35414	568023	19895	11564	29981	12172	10719	11085	10891	10609	10946	10816	10453	10369	10790	10896	12362	9576	8778
1 - 372	7791	1327037	1171704	382182	1316226	1019229	349817	1307542	993692	326218	1299739	999450	313795	1292789	1015341	304732	1222086	882374	259592	1047136	524984	35806	570055	19800	11670	30088	12261	10736	10958	11012	10327	10874	10941	10587	10306	10844	10910	12171	9544	9067
1 - 373	7812	1329231	1175686	384119	1318773	1025596	351551	1311755	998271	326299	1301554	1005465	314107	1294957	1020882	305206	1227288	884366	262234	1049859	526907	35683	571654	19924	11753	30188	12272	10686	11088	10948	10633	10909	10776	10589	10281	10701	10792	12308	9460	8861
1 - 374	7833	1334596	1181458	385379	1323365	1029525	352229	1314912	1002742	327871	1308070	1008215	316423	1300823	1025569	306778	1230797	887631	262153	1053490	529332	35767	572873	19820	11691	29955	12320	10832	11173	11056	10783	10695	10692	10360	10400	10746	10864	12282	9507	8973
1 - 375	7854	1337211	1186348	387723	1325221	1033521	354464	1322512	1006305	329334	1311105	1016154	317507	1305496	1029037	308010	1237001	891871	263074	1056985	530619	35539	573090	19967	11612	30122	12004	11078	10910	11061	10620	10947	10757	10475	10151	10612	10630	12307	9601	9014
1 - 376	7875	1342508	1189884	389010	1331954	1037342	355426	1326657	1010085	330147	1314329	1018633	318943	1309696	1032763	308227	1239941	893212	264009	1060128	533275	35982	577533	19875	11728	30094	12177	10774	11236	10938	10618	10973	10903	10509	10341	10855	10860	12376	9351	9109
1 - 377	7896	1346233	1194029	390120	1336560	1041650	356875	1331169	1014067	332314	1319545	1022142	320758	1312717	1037382	310490	1243707	897900	264253	1061591	535537	35919	579132	19878	11578	30295	12264	10968	11092	10864	10543	10888	10659	10566	10223	10760	10901	12226	9661	8951
1 - 378	7917	1348157	1198581	390622	1340394	1046188	357011	1332726	1018037	332246	1323582	1027262	320108	1316470	1041772	312142	1248815	902465	264889	1068175	537190	35807	579782	20042	11831	30204	12080	10855	11002	11109	10571	10667	10843	10436	10213	10626	10733	12286	9519	8945
1 - 379	7938	1352560	1202320	393900	1343239	1050686	360032	1337658	1022372	333222	1328987	1032112	323143	1323121	1045307	312359	1251863	902966	267436	1069896	539303	36067	583982	19980	11725	30244	12066	10987	10885	11112	10743	10851	10910	10424	10139	10849	10774	12376	9326	8943
1 - 380	7959	1353928	1204149	394591	1349457	1052257	360709	1342304	1027994	335864	1331277	1035161	322506	1323460	1050632	313470	1255480	907843	267843	1072781	542134	36251	584077	20123	11696	30475	12070	10825	11237	11031	10531	10796	10751	10373	9963	10679	10820	12115	9433	8942
1 - 381	7980	1359645	1209798	396366	1351422	1057988	363283	1345515	1030744	337056	1336005	1039929	324389	1327633	1053639	314256	1257458	910390	268791	1078160	544532	36328	584646	19857	11718	30135	12104	10901	11099	11106	10690	10683	10736	10475	10323	10748	10750	12232	9542	8986
1 - 382	8001	1364996	1216965	398357	1353928	1062309	362172	1348577	1034009	338573	1341546	1044224	324172	1334488	1058543	316491	1262199	915172	269157	1079121	545155	36238	587911	19891	11645	30304	12107	10814	11147	11021	10659	10921	10742	10526	10281	10750	10815	12298	9611	8959
1 - 383	8022	1367936	1221395	399251	1358602	1064707	363161	1353264	1039279	340294	1343429	1050496	327559	1335734	1060277	317250	1264678	916446	270837	1084513	547892	36181	589211	20362	11809	30447	12180	10715	10988	10979	10622	10947	10806	10293	10256	10748	10730	12185	9411	8877
1 - 384	8043	1372095	1227139	401256	1364048	1070505	367036	1358087	1044833	341906	1346599	1054167	327993	1339785	1064396	319742	1269542	923219	271866	1087412	551604	35910	589591	19905	11710	30412	12163	10886	11017	10974	10745	10821	10827	10396	10033	10653	10891	12285	9527	9021
1 - 385	8064	1374249	1230011	400863	1367746	1075355	369176	1361338	1049046	342989	1354605	1059491	329659	1344607	1069720	319864	1274270	925319	273804	1088306	553758	36415	592070	20271	11726	30470	12143	10781	10931	10935	10803	10734	10898	10581	10245	10623	10706	12062	9472	8960
1 - 386	8085	1378110	1234766	402692	1372813	1075220	369082	1365294	1052772	343599	1358683	1059017	331109	1350067	1075816	320582	1279594	928069	273289	1092479	556630	36331	595023	20222	11691	30478	11845	10645	10924	10828	10561	10727	10783	10454	10084	10631	10832	12187	9565	8841
1 - 387	8106	1383908	1236026	404806	1375942	1079975	370572	1369155	1056050	344195	1360200	1065696	331149	1351923	1079460	323779	1283740	932892	274752	1097952	557768	36338	595362	20253	11878	30426	12227	10991	11017	10993	10787	10889	10861	10493	10126	10776	10755	12201	9508	8849
1 - 388	8127	1386184	1242475	406377	1379654	1085963	372265	1373612	1058855	345780	1366771	1069611	333859	1357288	1085326	322804	1285690	937579	276256	1100824	559245	36433	598396	20265	11500	30544	12139	10979	10854	11044	10571	10690	10734	10542	10227	10787	10907	12009	9442	8761
1 - 389	8148	1387769	1246159	407732	1387200	1091328	373444	1377920	1064165	347717	1369548	1073093	333168	1361975	1085990	325351	1290594	940330	276486	1103290	563932	36496	600428	20241	12003	30514	12281	10883	11104	11005	10386	10928	10750	10378	10148	10753	10787	12215	9550	8993
1 - 390	8169	1394976	1251836	409222	1390479	1096313	374893	1380873	1065994	348137	1373707	1076385	335674	1363154	1094037	326408	1294672	944163	277664	1107218	566641	36307	600889	20523	11928	30602	12111	10836	11075	11141	10707	11015	10803	10406	10143	10714	10726	12165	9495	8857
1 - 391	8190	1396941	1256943	410062	1392985	1098467	376153	1383461	1073919	349777	1375983	1081113	337123	1369128	1094281	325906	1295783	946629	278274	1109955	568064	36483	603084	20340	11693	30420	12081	10818	10975	10918	10559	10680	10732	10432	10180	10811	10784	12344	9332	8847
1 - 392	8211	1398119	1260167	411674	1394773	1101623	376627	1390072	1075125	351145	1380413	1087372	337692	1372163	1100580	328223	1300348	951533	280117	1112380	570773	36983	605495	20171	11721	30449	12220	10778	11189	11014	10771	10798	10801	10432	10222	10760	10771	12097	9414	9060
1 - 393	8232	1403525	1265491	412907	1401059	1105484	378212	1393621	1080422	352269	1385060	1090393	339196	1377040	1103276	329713	1306350	953945	282094	1116092	572033	36973	606701	20570	11767	30523	12165	10811	11044	11037	10643	11009	10802	10400	10158	10575	10792	12186	9400	8795
1 - 394	8253	1407033	1267496	415210	1406166	1110741	380841	1399515	1083064	353665	1388853	1094172	341228	1377866	1107977	331122	1311037	958442	281458	1120495	576463	37070	609641	20540	11807	30652	12259	10911	10874	10943	10562	10913	10895	10552	10147	10803	10938	12174	9517	8916
1 - 395	8274	1411301	1272509	416131	1410054	1112109	380881	1403430	1088293	355494	1392456	1098738	341526	1381077	1111581	331528	1314343	959960	282894	1123177	578956	36938	610548	20347	11759	30855	12038	10814	10940	11034	10599	10837	10684	10410	10088	10773	10528	12126	9564	8714
1 - 396	8295	1411992	1278781	417201	1412181	1116336	381640	1406789	1093292	356171	1396913	1102951	342651	1387674	1116580	333777	1315589	964051	283327	1125426	580026	36743	612540	20156	11643	30750	12082	10782	10879	10836	10642	10956	10758	10414	10219	10717	10832	12126	9295	8818
1 - 397	8316	1417817	1281125	419125	1416625	1123042	384837	1411924	1096652	358582	1401303	1108560	343653	1390438	1119357	333981	1320900	968549	285116	1130181	583007	37170	615669	20206	11654	30764	12250	10847	11000	11013	10634	10832	10864	10385	10364	10844	10586	12166	9392	8742
1 - 398	8337	1421122	1286977	420602	1422071	1126442	385758	1416801	1102640	358975	1403240	1110538	345604	1394990	1124180	335132	1323690	971637	285210	1133013	584632	37321	616157	20269	11729	30857	12115	10945	11171	11117	10576	10779	10906	10576	10163	10459	10709	12208	9289	8785
1 - 399	8358	1424374	1288318	421821	1423859	1130533	386558	1419700	1105051	360777	1408916	1117243	346295	1397862	1127702	337611	1329258	976690	288177	1137361	586813	37160	618162	20793	11567	30626	12056	10872	10935	11070	10638	10834	10741	10504	10281	10538	10611	12157	9444	8830
1 - 400	8379	1427544	1296284	423989	1429061	1136250	387953	1421285	1108140	361170	1413712	1119032	347907	1404771	1133500	339183	1332171	981920	288462	1138960	589712	37392	619286	20560	11834	30821	12240	10963	11013	11282	10482	10889	10779	10470	10053	10843	10744	12040	9381	8773
1 - 401	8400	1433329	1298330	424680	1432624	1139678	390825	1426148	1112245	364299	1417763	1121010	348842	1408889	1138594	340050	1335233	983112	288895	1145178	590837	37419	622646	20523	11854	30433	12207	10743	10904	11060	10550	10773	10800	10436	10023	10830	10580	11963	9484	8845
1 - 402	8421	1434751	1302801	425547	1434507	1140287	391462	1431351	1114385	365288	1421150	1126280	349912	1411477	1139895	340483	1340895	984277	290412	1145828	594955	37250	623432	20599	11761	30943	11997	10857	10957	11249	10616	10748	10699	10375	10149	10770	10777	12192	9429	8845
1 - 403	8442	1440373	1310252	428635	1438178	1146018	392153	1436309	1122486	365979	1424604	1135180	351836	1414864	1146262	342475	1344215	989438	290494	1149784	597611	37394	625328	20565	11891	31077	12047	10795	10945	10939	10555	10822	10715	10336	10084	10593	10686	12061	9273	8724
1 - 404	8463	1443624	1311051	429164	1447093	1149865	394699	1441200	1124898	367605	1430931	1134855	353163	1417993	1149405	344520	1348441	992758	291374	1151708	600212	37618	626683	20653	11667	31337	12144	10840	11005	10863	10666	10774	10593	10501	10110	10733	10754	12045	9336	8692
1 - 405	8484	1445548	1318190	431182	1450764	1154810	395052	1445291	1128677	368187	1435537	1139502	353800	1421691	1154593	344520	1352763	996998	292756	1156490	600564	37932	630002	20444	11675	30869	12058	10712	10930	10996	10427	10675	10903	10422	10243	10746	10808	12135	9420	8741
1 - 406	8505	1449965	1320588	430871	1451319	1157533	397937	1445724	1132091	370409	1437596	1144419	355236	1427828	1126848	345631	1356028	999491	293975	1159023	603436	37747	632156	20640	11763	31176	12202	10840	11012	11119	10628	10645	10820	10433	9876	10639	10685	11950	9354	8625
1 - 407	8526	1454652	1327849	432794	1457131	1162667	398709	1451536	1136426	372116	1439764	1147915	356686	1430267	1134327	348205	1360878	1004273	295533	1161949	606064	37945	632847	20534	11830	30862	12185	10583	11099	10827	10472	10632	10866	10281	10223	10846	10831	12091	9353	8896
1 - 408	8547	1457063	1329529	434447	1461073	1165418	401189	1456589	1142238	373322	1444979	1154810	358433	1435862	1139800	348747	1363912	1007009	295411	1165594	608042	37582	634879	20487	11800	31248	12206	10800	10960	10986	10551	10727	10849	10372	10130	10724	10437	12061	9271	8802
1 - 409	8568	1460003	1333892	435761	1463105	1172340	400037	1460911	1147251	374663	1448745	1157371	359829	1437759	1145842	350237	1368532	1011954	297836	1170335	609803	37805	636031	20644	11781	31215	12219	10853	10792	10921	10545	10800	10754	10233	10041	10769	10527	12077	9204	8752
1 - 410	8589	1464000	1338620	437130	1467617	1173871	402191	1464907	1152805	375191	1454909	1162898	360289	1440969	1151383	351307	1372528	1016519	297796	1172896	614653	37995	637602	20650	11757	31158	12052	10887	10851	11102	10538	10783	10681	10467	9924	10759	10725	12149	9292	8785
1 - 411	8610	1468917	1340841	438769	1473997	1179574	405348	1465991	1154255	378063	1458174	1167802	361251	1446090	1164930	352147	1373273	1020949	299381	1176215	616048	37918	640352	20736	11681	31137	12234	10917	10836	11059	10492	10874	10847	10392	9977	10702	10423	11979	9262	8738
1 - 412	8631	1469771	1345962	439622	1475501	1184343	405307	1472467	1158427	377413	1462780	1172733	363270	1447675	1177190	353611	1379505	1021491	299828	1178626	619029	38092	641856	20992	11664	31169	12116	10851	10802	10987	10450	10773	10549	10537	10113	10488	10677	11907	9576	8725
1 - 413	8652	1471776	1352329	442061	1480744	1185874	405808	1478631	1162099	379892	1469635	1177610	364408	1452457	1180563	354410	1384260	1027628	301697	1183124	619124	38178	643793	20730	11850	31218	12066	10938	11110	10940	10571	10810	10652	10320	9988	10668	10526	11978	9297	8562
1 - 414	8673	1478617	1355323	443185	1484361	1190277	408247	1480717	1169089	381233	1470597	1178586	364259	1457836	1186443	356347	1385615	1027737	302795	1187039	623310	38042	643875	20811	11732	31423	11995	10793	10912	10848	10495	10708	10832	10467	10255	10726	10557	12087	9291	8657
1 - 415	8694	1480920	1360918	444581	1491311	1194991	408856	1483196	1172083	381504	1474959	1183354	365600	1459136	1191469	357173	1389490	1036773	302930	1189058	625437	38383	647288	20676	11776	31712	12019	10692	10869	11080	10548	10715	10809	10312	10078	10656	10571	12096	9349	8627
1 - 416	8715	1484808	1363276	446545	1495903	1199963	410157	1489252	1176012	384403	1478333	1189667	368038	1466181	1195127	358650	1394665	1039387	303526	1192133	626507	38051	648304	20815	11775	31183	12191	10757	10980	11093	10629	10677	10806	10372	10045	10636	10549	11798	9439	8597
1 - 417	8736	1487355	1367936	447574	1496350	1201060	412026	1491081	1182555	384336	1483833	1193718	369163	1470841	1192092	359314	1397943	1041799	304502	1195953	627631	38455	650486	20998	11784	31417	12196	10838	11018	10852	10555	10813	10669	10416	10030	10514	10678	12054	9325	8653
1 - 418	8757	1492083	1369954	449065	1500821	1208891	412853	1493546	1184072	385799	1489049	1196251	370098	1471153	1187865	362064	1404541	1043357	306317	1199516	632210	38276	653195	20838	11856	31751	12217	10867	10852	10980	10563	10521	10730	10374	9792	10718	10572	11609	9260	8827
1 - 419	8778	1494427	1374425	450758	1507961	1210069	415427	1501769	1189098	388237	1491433	1200342	371981	1476599	1191550	361617	1403118	1049101	307509	1200654	633579	38590	653981	20856	11740	31366	12199	10901	10830	10951	10564	10752	10899	10441	10010	10781	10629	12046	9209	8470
1 - 420	8799	1499493	1380603	451273	1509424	1214987	416213	1502406	1191930	389822	1494793	1207414	372130	1479863	1193393	363148	1408781	1050875	308241	1203648	636708	38569	656650	21097	11818	31237	12215	10865	11066	11047	10553	10750	10793	10223	9914	10634	10545	11963	9395	8795
1 - 421	8820	1502176	1385371	452208	1512187	1220609	417283	1509871	1197037	390798	1501824	1210747	374487	1483602	1195411	363920	1413143	1055129	310192	1207712	637426	38843	657354	20629	11736	31288	12176	10845	10839	10919	10297	10629	10827	10275	10058	10792	10843	11856	9222	8673
1 - 422	8841	1506728	1388054	455554	1517742	1221707	418692	1510656	1201372	391245	1505414	1215177	375747	1489916	1199611	365803	1419226	1061686	310923	1211790	642493	38329	661039	21114	11712	31451	12202	10794	11072	11025	10593	10679	10644	10304	10006	10776	10675	11934	9222	8586
1 - 423	8862	1506714	1390858	455933	1521630	1228710	420358	1515980	1207563	393114	1506199	1219593	376031	1492679	1204813	367605	1419835	1061429	311573	1212359	644538	38791	660998	20993	11820	31357	12154	10696	10860	10980	10375	10755	10759	10406	9949	10805	10612	12038	9352	8556
1 - 424	8883	1512377	1399162	456380	1527103	1231135	422431	1519882	1209907	394848	1513488	1222099	377535	1495253	1206791	369163	1425376	1066360	312237	1219756	646394	38924	664846	21003	11519	31665	12156	10773	10860	10997	10340	10774	10913	10372	10044	10675	10546	12026	9345	8538
1 - 425	8904	1514910	1400476	457911	1528525	1235281	423311	1523459	1214107	395824	1515953	1229469	379039	1500211	1212088	370057	1428695	1068731	313443	1222763	648020	39061	665889	21008	11735	31569	12037	10943	11001	10933	10457	10591	10807	10283	9954	10574	10633	11838	9301	8613
1 - 426	8925	1518460	1405543	460810	1533375	1239399	424950	1528877	1216721	397084	1520532	1234319	381261	1503205	1214174	370545	1433478	1074719	315543	1226489	650526	38871	667582	21090	11697	31676	12312	10763	11008	11136	10497	10462	10762	10302	10028	10801	10543	11916	9203	8668
1 - 427	8946	1522456	1409919	462016	1535218	1243491	426332	1528796	1221056	398804	1523106	1238383	381477	1506213	1220826	371805	1433965	1079216	316003	1228534	651651	39443	669100	20903	11874	31708	12157	10756	10923	10964	10585	10659	10773	10396	10048	10625	10563	11837	9332	8667
1 - 428	8967	1523973	1415162	463723	1539702	1248205	426901	1536776	1227857	400186	1529555	1241851	382290	1511198	1224673	373525	1441836	1081695	317588	1232544	654550	39507	669357	21111	11858	31824	12110	10566	10869	11034	10270	10623	10765	10219	9885	10808	10531	11922	9059	8516
1 - 429	8988	1527563	1418779	463994	1546055	1253123	429462	1539539	1231217	401920	1531357	1244195	384837	1512282	1227640	375964	1442934	1083308	317995	1234617	657354	39241	671836	21113	11837	31801	11958	10694	10783	11183	10434	10526	10677	10322	9882	10685	10551	11851	9304	8709
1 - 430	9009	1530314	1422843	466066	1548765	1257241	430058	1545229	1234698	402665	1535692	1248151	385690	1517322	1233438	376709	1447323	1090542	318591	1240117	658343	39355	673828	21132	11835	31534	12106	10811	11045	10939	10348	10709	10567	10287	9701	10706	10516	11876	9347	8622
1 - 431	9030	1534987	1426690	467936	1550038	1259964	432252	1547166	1242149	404413	1538740	1256225	386585	1522808	1236040	378212	1452904	1090772	318808	1243043	662163	39437	675602	21188	11897	31678	12099	10814	10686	11014	10440	10682	10745	10224	9968	10726	10610	11746	8993	8605
1 - 432	9051	1538997	1429156	468139	1555457	1265247	432496	1553073	1243829	405849	1540352	1259016	387926	1525653	1240700	379079	1457781	1096164	320393	1245360	665835	39247	677174	21114	11825	31574	12360	10778	11013	10901	10539	10521	10865	10126	9841	10512	10659	11720	9355	8539
1 - 433	9072	1544064	1432462	470889	1557408	1270057	435192	1558248	1247338	407082	1546543	1263188	389944	1529216	1244520	379784	1459827	1099171	322005	1247446	668124	39338	678136	21245	11828	31915	11944	10916	10929	10890	10332	10696	10678	10281	10093	10832	10521	11641	9174	8566
1 - 434	9093	1545161	1437989	473003	1562299	1271222	436113	1559630	1254491	409060	1551881	1268526	390175	1533213	1248219	380895	1461277	1102897	322845	1251849	669587	39681	679355	21305	11539	31734	12113	10766	10691	11185	10520	10758	10720	10367	10054	10636	10652	11937	9126	8401
1 - 435	9114	1549009	1442487	473694	1566024	1275882	436384	1563911	1256794	409737	1555403	1272536	391015	1532468	1253461	383293	1465273	1106988	323969	1251876	669547	39534	682484	21013	11759	31692	12093	10800	10807	10870	10485	10561	10832	10168	10031	10793	10646	11812	9074	8521
1 - 436	9135	1553832	1447445	473436	1570590	1278402	438227	1568612	1261969	412108	1561147	1277982	393534	1538564	1258772	383225	1471505	1110280	325839	1256618	675236	39697	684625	21062	11792	32068	12058	10653	10843	10827	10635	10522	10699	10338	9951	10599	10441	11743	9081	8539
1 - 437	9156	1556162	1449125	476931	1573082	1282317	440313	1572486	1265396	412040	1564222	1282696	393602	1541842	1261061	385162	1474959	1113193	325405	1262118	674478	39637	685004	21121	11825	31914	12147	10756	10883	10986	10691	10500	10684	10371	9928	10857	10504	11567	9112	8568
1 - 438	9177	1559494	1455045	476945	1576307	1286327	441790	1575534	1270829	413124	1566769	1285379	394808	1545446	1265098	385636	1479254	1118314	327397	1263473	678176	39889	688066	20934	11898	32075	12371	10594	10946	10904	10428	10582	10744	10152	9988	10686	10534	11731	9222	8452
1 - 439	9198	1560185	1459163	477988	1583473	1291516	442535	1576699	1277142	416592	1568842	1290676	396312	1547221	1269285	389416	1481760	1120319	329076	1268323	681319	39917	690802	21240	11898	31938	12061	10541	10960	10975	10566	10750	10579	10292	9922	10639	10713	11635	9290	8664
1 - 440	9219	1563911	1463715	479113	1583148	1294428	444255	1581441	1277941	415467	1575169	1293331	397301	1554238	1277291	389104	1484063	1124559	329578	1268919	684692	39768	691480	21111	11656	32016	12150	10653	10853	10994	10481	10485	10681	10099	9843	10658	10427	11722	9166	8360
1 - 441	9240	1567420	1467115	481104	1588215	1298750	445448	1589881	1283577	418367	1577892	1298045	399766	1554373	1279445	390500	1487612	1128366	331041	1271940	686806	39848	692401	21426	11890	32037	12095	10764	11037	11011	10419	10538	10693	10300	9946	10595	10474	11685	9068	8512
1 - 442	9261	1570942	1470191	482201	1595124	1302950	448577	1591466	1284376	420372	1583067	1303220	400389	1560443	1284078	391529	1495836	1132444	331705	1277250	688188	40094	695286	21386	11823	32133	12238	10743	10780	11029	10365	10748	10680	10324	9933	10463	10454	11645	9138	8438
1 - 443	9282	1575047	1476179	482879	1596831	1305402	447656	1595801	1290053	422431	1586413	1304507	401121	1563125	1289809	392884	1497678	1135248	332301	1279161	691453	39998	695815	21514	11609	32100	12008	10616	10819	10857	10427	10538	10549	10228	9900	10577	10575	11709	9185	8445
1 - 444	9303	1576537	1478441	485547	1598348	1314519	451056	1597291	1295350	423284	1590558	1310373	402408	1570549	1294510	394212	1499168	1138553	333520	1282520	693959	40307	698727	21024	11821	32384	12243	10948	10928	10992	10480	10680	10764	10033	10006	10618	10559	11763	9071	8520
1 - 445	9324	1582714	1480771	485209	1602751	1314885	450609	1603970	1298601	421780	1596980	1316145	404006	1571619	1298276	395661	1504587	1142103	334685	1285582	693336	40085	699974	21148	11902	31882	12192	10802	10830	11157	10539	10551	10739	10188	9815	10590	10542	11642	9060	8441
1 - 446	9345	1585600	1486407	488243	1607316	1318719	450839	1604539	1303302	424747	1596018	1321089	405524	1574871	1300227	397815	1508787	1146926	335742	1288169	697034	40333	702819	21391	11751	32336	12189	10649	10683	10835	10418	10631	10629	10354	9775	10640	10582	11690	9081	8402
1 - 447	9366	1588431	1490024	488934	1611137	1320764	455689	1610906	1308070	426346	1599527	1325330	404413	1576483	1306756	399468	1511320	1149323	336243	1293521	699256	40365	703577	21172	11655	32083	12084	10797	10826	10789	10547	10532	10661	10319	9785	10614	10476	11711	8981	8393
1 - 448	9387	1589840	1495551	489083	1615052	1323121	454687	1613751	1312446	427809	1605338	1330545	407204	1582606	1311606	399238	1514802	1153320	336676	1295634	701748	40602	705488	21454	11921	32121	12135	10588	10816	11033	10528	10648	10677	10375	9911	10668	10402	11520	9049	8515
1 - 449	9408	1594379	1497949	491386	1622245	1329909	456597	1618262	1316185	429394	1609403	1336344	409222	1584936	1316334	400823	1519679	1155528	338140	1298506	703916	40591	705515	21471	11608	32094	12193	10822	10929	10990	10595	10536	10826	10178	9703	10479	10473	11590	9028	8331
1 - 450	9429	1596356	1501200	492755	1623099	1334352	457044	1621798	1319464	430627	1614347	1339839	410468	1589637	1320290	402801	1522212	1161435	339833	1301852	707289	40587	709741	21217	11820	32140	12162	10693	10732	11132	10371	10441	10632	10305	9969	10610	10657	11659	9159	8350
1 - 451	9450	1599743	1505725	493744	1625172	1336235	458710	1624806	1325953	431304	1617070	1340990	411119	1591141	1324571	403329	1523865	1163318	340673	1303519	710067	40489	709538	21203	11735	32627	12180	10665	10902	10910	10517	10698	10638	10300	9755	10692	10615	11600	9064	8387
1 - 452	9471	1601938	1510819	495017	1629751	1341722	461040	1631891	1328053	432970	1620552	1348848	412717	1595191	1329218	405930	1529135	1166705	340971	1307569	711353	40959	710527	21438	11739	32184	11965	10623	10781	10822	10387	10514	10614	10239	9874	10743	10417	11676	9033	8297
1 - 453	9492	1605731	1512594	496602	1637391	1340882	461867	1633639	1332726	435152	1625605	1351598	414126	1596262	1332740	406743	1535001	1169617	342122	1312040	713331	40885	712600	21451	11694	32189	12017	10766	10767	11190	10250	10533	10634	10162	9994	10531	10468	11405	9034	8329
1 - 454	9513	1609633	1519272	496981	1636768	1347276	461962	1635156	1336425	436317	1629317	1356949	413869	1600800	1337509	406445	1537047	1174670	344046	1314898	715932	40716	716434	21511	11736	32497	12136	10623	10727	11107	10424	10506	10724	10221	9833	10650	10395	11564	9006	8484
1 - 455	9534	1612166	1522212	500260	1640466	1350988	463885	1637920	1341681	437224	1633828	1359916	415454	1604742	1341329	409276	1540880	1178653	345143	1316348	717152	40723	717219	21355	11902	32367	12208	10870	10702	11016	10380	10430	10754	10253	9653	10612	10560	11613	9129	8455
1 - 456	9555	1614998	1525342	500504	1644354	1355296	465416	1645520	1345718	439189	1632880	1365077	417161	1608996	1345434	410414	1543360	1180631	347311	1319206	721446	40989	719130	21370	11939	32340	12085	10681	10690	10994	10488	10594	10792	10210	9810	10760	10327	11551	9035	8442
1 - 457	9576	1619631	1528769	502482	1647376	1358886	466608	1647552	1351056	441112	1637161	1369589	418177	1610188	1352167	412135	1545906	1185454	346566	1322810	723898	41242	720850	21175	11829	32222	12147	10625	10774	11138	10526	10512	10669	10218	9783	10580	10407	11610	8981	8317
1 - 458	9597	1622232	1533145	504134	1649475	1365782	468979	1649855	1355025	441627	1642187	1373897	419681	1613589	1352858	412731	1550594	1187716	347745	1325993	726269	41068	723505	21399	11697	32624	12083	10821	10945	10946	10398	10466	10624	10177	9532	10539	10543	11426	8868	8488
1 - 459	9618	1625104	1534865	503552	1653932	1367313	470171	1658335	1357979	443144	1645398	1377880	421198	1618994	1358344	414167	1554495	1192390	348774	1331616	726933	41373	725903	21673	11748	32440	12120	10649	10709	10674	10287	10336	10591	10128	9758	10461	10414	11438	8911	8321
1 - 460	9639	1626391	1540542	505570	1657306	1370510	471540	1660706	1364617	445285	1651562	1383556	420859	1622408	1363696	415454	1558438	1195316	349452	1331020	730387	41124	725524	21610	11684	33034	12015	10610	10636	10809	10283	10369	10654	10187	9665	10551	10417	11426	9032	8476
1 - 461	9660	1629005	1544782	507006	1659067	1375306	472285	1663822	1368451	446572	1656059	1386333	424124	1625984	1365186	417594	1563233	1200017	351348	1336154	734330	41349	729656	21282	11806	32500	12135	10737	10775	11047	10325	10633	10635	10186	9695	10456	10360	11426	8956	8334
1 - 462	9681	1633652	1546177	508618	1664743	1379573	474967	1665678	1370727	447236	1659717	1390655	424734	1626702	1372420	418570	1565320	1203648	352039	1337590	735942	41492	730591	21412	11814	32744	11972	10613	10765	10838	10368	10257	10777	10076	9762	10570	10279	11431	9093	8238
1 - 463	9702	1637323	1547370	509567	1668130	1383000	475279	1666843	1374086	449661	1662264	1395396	425370	1634479	1374466	421049	1570237	1207604	353028	1340503	738299	41318	731972	21753	11766	32712	12051	10555	10832	10911	10338	10582	10640	10332	9751	10432	10202	11477	8932	8345
1 - 464	9723	1641645	1557611	511314	1671828	1386902	477297	1675283	1378625	448658	1666396	1401222	426847	1634777	1379316	421374	1572283	1211465	354017	1346667	739925	41399	735942	21479	11488	32577	11931	10730	10759	10920	10355	10508	10683	10191	9876	10451	10466	11509	9125	8303
1 - 465	9744	1644409	1555579	511694	1678141	1390167	477826	1676705	1385561	450582	1668469	1405394	428324	1636226	1385344	422810	1576157	1215922	354518	1346667	743569	41674	734262	21633	11633	32585	11962	10688	10746	10857	10343	10496	10643	10175	9840	10545	10634	11557	9098	8192
1 - 466	9765	1643691	1560145	514498	1681840	1395288	479058	1682300	1389706	453657	1674836	1408334	429814	1640534	1388812	423718	1579273	1216193	355087	1351205	746549	41189	736213	21555	11811	32857	11988	10664	10784	10902	10312	10414	10697	10116	9751	10598	10490	11522	8841	8322
1 - 467	9786	1648351	1565184	515284	1685389	1397266	480874	1687909	1394204	452817	1675039	1415094	429990	1645140	1393107	424314	1584801	1221436	356306	1354768	748419	41659	736524	21732	11780	32927	11961	10648	10596	10868	10366	10492	10571	10046	9853	10695	10291	11542	8953	8475
1 - 468	9807	1651033	1569194	516083	1686988	1399569	482730	1688911	1396033	455459	1679347	1415229	431954	1648920	1396954	426847	1588147	1225405	357688	1357979	749543	41812	737906	21768	11773	32469	12047	10594	10827	11046	10399	10456	10663	10135	9582	10588	10306	11364	8977	8187
1 - 469	9828	1657157	1571429	516598	1689684	1405719	483813	1692474	1400802	456827	1684685	1422057	432943	1647592	1399718	427375	1591805	1227153	359531	1360295	753905	41509	740263	21502	12009	32776	12183	10678	10784	10930	10379	10448	10661	10206	9703	10548	10449	11440	8952	8319
1 - 470	9849	1657292	1575941	518576	1694032	1408307	484667	1696078	1406180	458494	1689426	1425390	433743	1655138	1404663	428121	1595503	1234861	360195	1363723	756032	41676	744097	21735	11789	32858	11994	10828	10802	10892	10366	10424	10699	10122	9803	10424	10290	11449	8864	8317
1 - 471	9870	1660584	1578325	519077	1696173	1413685	486780	1697785	1410149	459293	1690456	1429332	434244	1657102	1408943	431968	1597359	1234129	361265	1364590	756114	41861	743420	21458	11565	32913	12111	10618	10778	11059	10284	10379	10789	10337	9721	10768	10235	11313	8887	8129
1 - 472	9891	1662467	1584719	521014	1699993	1420174	488000	1704396	1414078	461420	1694899	1436959	436452	1661681	1414566	431995	1599784	1239887	361075	1370076	758390	41948	746658	21629	12060	32885	12151	10701	10611	11137	10320	10428	10758	10099	9798	10582	10269	11463	8953	8332
1 - 473	9912	1666233	1585126	521475	1702201	1420174	489422	1710533	1420188	463506	1701348	1441064	438633	1663849	1419117	433526	1604038	1242962	363107	1374845	762332	42173	748283	21693	11763	32871	12154	10750	10653	10980	10366	10498	10665	10177	9616	10745	10158	11359	8895	8341
1 - 474	9933	1670230	1590138	523101	1706442	1426392	490181	1711034	1423046	463398	1701158	1444532	438254	1666911	1422640	434772	1610093	1246972	364326	1373707	765421	41803	749286	21832	11630	32775	12073	10644	10703	10769	10401	10379	10677	10235	9553	10443	10395	11501	8726	8292
1 - 475	9954	1672181	1591683	524835	1708961	1427571	491075	1717388	1426352	464373	1706320	1450073	439107	1670135	1425864	435382	1609673	1250589	364530	1378015	767900	42181	751372	21792	11850	33009	12157	10637	10890	10886	10223	10315	10746	10079	9715	10397	10183	11386	9007	8135
1 - 476	9975	1675784	1599445	526230	1711549	1432760	492822	1719406	1429549	467001	1710994	1452877	441546	1674009	1427476	437130	1617124	1253529	365437	1380819	769783	42036	751697	21608	11758	33022	12185	10759	10896	11016	10473	10300	10717	10020	9516	10478	10404	11337	8782	8325
1 - 477	9996	1676489	1603672	527273	1713893	1435320	494448	1727155	1436756	466378	1712904	1459678	442494	1676353	1434737	437956	1618493	1256929	366589	1384125	771056	42275	755463	21730	11718	33374	12069	10517	10809	11070	10023	10330	10865	10095	9591	10521	10238	11371	8727	8059
1 - 478	10017	1677857	1604851	529346	1717564	1439885	494814	1725747	1441565	469643	1715600	1462875	442413	1680905	1438233	438186	1621107	1258799	367388	1386184	774023	42073	758268	21765	11600	33233	12021	10746	10624	10863	10298	10469	10713	10224	9535	10616	10297	11427	8873	8199
1 - 479	10038	1682842	1608739	529725	1723227	1443096	497076	1728551	1443137	470645	1720030	1468457	445773	1683113	1442866	439595	1624535	1261766	370165	1389462	776286	42679	759473	21807	11783	33203	12238	10742	10636	10904	10309	10358	10508	10071	9713	10460	10379	11318	8896	8209
1 - 480	10059	1685918	1609226	531608	1724026	1443408	498255	1736503	1446944	471038	1724609	1470001	446003	1684996	1446524	442210	1630225	1266521	368309	1394028	779483	42260	758254	21598	11937	32786	12106	10638	10667	11074	10193	10242	10422	10099	9751	10623	10185	11394	8880	8187
1 - 481	10080	1689751	1609267	533911	1729160	1448556	500002	1735203	1450168	473057	1725272	1474512	446193	1687516	1450357	443849	1631390	1270748	371764	1394719	781352	42540	760124	21457	11658	33056	12274	10584	10750	10895	10347	10274	10718	10095	9679	10477	10192	11293	8773	8328
1 - 482	10101	1691824	1616989	535523	1733739	1455316	500463	1742464	1455722	475252	1732141	1479714	449281	1694791	1456210	444811	1636267	1273931	372672	1397835	784197	42922	763267	21703	11732	33356	12044	10751	10564	10912	10349	10401	10649	10115	9696	10568	10246	11337	8885	8177
1 - 483	10122	1692569	1621798	534385	1737194	1457714	503362	1743629	1457876	476349	1735311	1485364	449647	1693138	1460247	445556	1637960	1276099	372983	1403646	787001	42715	764716	21349	11892	33234	11972	10578	10679	10966	10217	10408	10788	10020	9597	10538	10161	11448	8715	8240
1 - 484	10143	1695875	1621297	535849	1737844	1460721	503972	1747327	1465151	477920	1738075	1487992	451666	1698259	1463986	446301	1643596	1280231	373647	1407223	787814	42945	765123	21715	11727	33140	12237	10717	10627	10823	10287	10378	10605	9938	9616	10693	10378	11361	8879	8119
1 - 485	10164	1697609	1626486	537352	1744442	1465828	504879	1750809	1470516	479831	1740080	1493357	451612	1700115	1469500	447493	1645520	1283712	375557	1406735	791215	42929	768157	21646	11814	33238	12055	10615	10613	11009	10135	10300	10593	10086	9609	10716	10429	11342	8815	8172
1 - 486	10185	1701714	1627122	537623	1746921	1469662	506166	1755415	1473279	481104	1743832	1497854	453075	1705344	1472941	450027	1649624	1290378	375977	1412777	792583	42779	767629	21715	11848	33238	12178	10642	10582	10989	10374	10162	10542	9951	9755	10585	10293	11197	8797	8140
1 - 487	10206	1708948	1637811	539899	1749346	1471776	507860	1759520	1476030	483353	1748709	1501485	453576	1710005	1475637	452546	1654393	1291312	376438	1414471	794791	43059	769986	21719	11622	33441	11970	10622	10505	10885	10210	10286	10751	10123	9550	10468	10269	11432	8871	8276
1 - 488	10227	1707959	1637621	539262	1755483	1475745	508144	1763394	1482383	482675	1753166	1502582	455757	1712281	1482654	453359	1656263	1295173	378253	1413604	796607	42803	772574	22053	11702	33225	12139	10680	10536	10907	10371	10236	10506	10145	9535	10672	10097	11187	8832	8110
1 - 489	10248	1710086	1642512	542487	1760509	1480798	510854	1764383	1484686	484233	1755361	1509993	456245	1713866	1487816	454497	1659175	1297585	378334	1419686	801348	43076	772628	21691	11821	33138	11974	10668	10731	11036	10340	10343	10504	9991	9548	10567	10313	10963	8816	8159
1 - 490	10269	1714543	1645967	544736	1759168	1482627	511423	1770818	1488656	486293	1760238	1517552	456800	1714313	1488778	454714	1661438	1302787	380190	1424171	803665	43178	776408	21754	11823	33349	12204	10575	10751	11007	10207	10092	10488	10163	9541	10316	10308	11234	8939	8214
1 - 491	10290	1716453	1650139	544546	1765210	1487545	512195	1774043	1494576	486171	1762663	1518744	458859	1719474	1494901	455879	1667209	1306418	380502	1424848	805778	42981	778683	21736	11976	33145	12119	10570	10618	11010	10243	10312	10851	10161	9522	10621	10283	11353	8883	7971
1 - 492	10311	1717713	1651819	545914	1766199	1491203	514606	1774869	1496798	488718	1766145	1523012	460675	1723755	1497543	458412	1668780	1309913	381491	1429603	808501	43236	779916	21576	11942	33038	12004	10566	10576	10935	10335	10271	10562	10042	9512	10493	10180	11207	8812	8146
1 - 493	10332	1722306	1654298	545562	1769748	1492422	515379	1782781	1501986	489977	1768244	1529487	461962	1725354	1502718	458494	1674145	1314627	383008	1431283	807891	43439	781854	21770	11871	33404	12146	10533	10660	10756	10194	10260	10560	10047	9394	10515	10229	11211	8800	8027
1 - 494	10353	1725272	1656520	547662	1774842	1497461	516476	1784203	1508855	492484	1776495	1531018	463330	1726437	1504641	460390	1676042	1316808	383387	1432231	813798	43492	784116	21935	11748	33458	12030	10592	10729	10900	10212	10177	10679	10077	9582	10308	10155	11286	8761	8135
1 - 495	10374	1730271	1661465	549111	1777700	1503720	518806	1789920	1511334	491562	1778012	1533836	464319	1732114	1511794	461013	1682382	1320683	384620	1437501	816223	43479	784400	21860	11513	33491	12207	10589	10521	11015	10092	10307	10750	10118	9456	10384	10225	11189	8755	8031
1 - 496	10395	1728768	1662548	551143	1777944	1505983	519063	1792128	1516495	494570	1780654	1542113	465064	1732073	1513393	463140	1683574	1320724	386896	1436187	817456	43639	784847	21882	11778	33656	12154	10571	10519	10990	10150	10254	10669	9869	9530	10405	10190	11134	8708	8183
1 - 497	10416	1733997	1665840	553474	1781168	1509640	520662	1792914	1517633	495586	1785937	1547031	466256	1736923	1522361	464698	1685918	1326468	387384	1442229	817971	43475	784888	21856	11694	33689	11965	10597	10527	10961	10112	10190	10400	9978	9724	10428	10199	11033	8800	8163
1 - 498	10437	1733441	1669417	553270	1786953	1512133	522044	1798997	1522388	495884	1788836	1549605	468383	1738698	1525287	464969	1687354	1329353	387574	1446740	822062	43469	789982	21895	11671	33574	11958	10600	10501	11020	10356	10368	10696	9974	9587	10459	10199	11199	8754	7937
1 - 499	10458	1738833	1671300	554029	1789188	1516360	523480	1800419	1526358	498946	1791044	1553371	468952	1743900	1530029	467096	1693599	1333648	389335	1447743	823864	43827	791120	21648	11749	33522	11958	10520	10538	10986	10196	10501	10596	10010	9582	10403	10275	11227	8788	8006
1 - 500	10479	1741204	1675676	555153	1793673	1520099	525702	1806475	1531045	499054	1793632	1557598	470781	1747991	1531641	467516	1694737	1336682	389768	1448325	826099	43793	791188	21991	11565	33439	11855	10520	10623	10878	10294	10217	10629	10087	9575	10502	10277	11237	8620	8081
User: USER
Path: C:\Program Files (x86)\BMG\CLARIOstar\User\Data
Test ID: 37
Test Name: Broccoli fluorescence
Date: 4/14/2022
Time: 10:32:44 AM
ID1: Broccoli
ID2: 4/14/2022,10:32:03 AM
ID3: RNAP concentrations / competitor
Fluorescence (FI)
Legend:
Raw Data (470-15/532-20)
