# Supplementary material for: Broccoli aptamer allows quantitative transcription regulation studies in vitro
Source: PLoS One. 2024 Jun 13;19(6):e0304677. doi: 10.1371/journal.pone.0304677 (PMC11175446; doi:10.1371/journal.pone.0304677)
Supplement: S1 Data — (ZIP) [file pone.0304677.s006.zip › rnap/08-12-2022.xlsx]

## Sheet: Table All Cycles
Well		A01	B01	C01	D01	E01	F01	G01	H01	I01	J01	K01	L01
Content	Time [s]	Sample X1	Sample X2	Sample X3	Sample X4	Sample X5	Sample X6	Sample X7	Sample X8	Sample X9	Sample X10	Sample X11	Sample X12
1 - 1	0	45878	50294	48207	47379	47797	48810	47929	47966	49080	47614	47290	46224
1 - 2	10	45444	49544	47756	46312	47259	48504	47596	47380	48398	47237	47590	46372
1 - 3	20	45361	49563	47647	46276	46951	48079	47414	47280	48476	47263	47022	46916
1 - 4	30	45171	48984	46997	46295	46748	48363	47067	46876	47974	46658	47514	47123
1 - 5	40	44778	48496	46752	46328	46953	47635	46958	46326	47942	47079	48136	48360
1 - 6	50	44685	48354	46811	45846	46232	47369	46880	46665	47795	47180	48637	50383
1 - 7	60	44132	47828	46501	45438	45830	46998	46828	45915	47528	47247	48502	51501
1 - 8	70	44147	46959	46662	45491	45762	46694	46071	45861	47509	47173	49302	53527
1 - 9	80	43701	47332	46477	44928	45821	46836	45895	46099	47774	47671	50537	56074
1 - 10	90	43067	47497	45961	45001	45311	46560	45848	45619	47205	48308	51450	58718
1 - 11	100	43791	47262	45954	44593	44863	46454	45870	45754	47511	48248	52483	62099
1 - 12	110	43102	47022	45643	44607	45222	45956	45362	44907	47312	48740	53869	66158
1 - 13	120	43407	46896	45435	44631	44823	46235	45523	45003	47609	49353	55893	71028
1 - 14	130	42989	46864	45437	44326	44496	45798	45215	45439	47610	49689	57880	76283
1 - 15	140	42524	46437	45264	44008	45063	46046	45017	45233	47599	50439	60290	82230
1 - 16	150	42860	46173	45145	44406	44306	46009	44776	45054	47732	51295	63001	89000
1 - 17	160	42810	46109	44468	43960	44392	45534	44582	44737	48082	52375	66119	95658
1 - 18	170	42560	46408	44564	43995	44519	45402	44877	45633	47871	52691	69919	104720
1 - 19	180	42575	46113	44385	44076	44100	45224	44308	45132	48070	53841	72634	113614
1 - 20	190	42704	45891	44052	43605	44145	45408	44344	44864	48511	54882	76739	123885
1 - 21	200	42274	45810	44649	43406	44088	45244	44307	44778	48923	56792	80591	133988
1 - 22	210	42251	45581	44492	43430	43380	44663	44099	44739	48769	57822	85940	145437
1 - 23	220	42041	45502	43941	43400	43523	45165	44147	44720	49567	59695	90522	158353
1 - 24	230	41706	45723	43967	43201	43632	45225	44353	45149	49494	61165	96251	171444
1 - 25	240	42465	45547	43997	43133	43386	45033	43869	45270	50031	62925	101308	184281
1 - 26	250	41962	45657	43977	43616	42941	44601	44126	45366	50872	64876	107890	199951
1 - 27	260	41964	45264	43700	42837	43265	44907	44101	45343	51383	66789	114379	219994
1 - 28	270	41740	45302	43827	43149	43312	44198	43881	45492	52213	69304	121481	236941
1 - 29	280	41788	45236	43727	42991	43137	44427	44156	45405	52613	71427	130071	254634
1 - 30	290	41605	45034	43915	42662	43066	44173	43914	45841	53575	74219	137819	272002
1 - 31	300	41566	44901	43281	42665	43097	44380	43823	45986	54231	76994	146302	290778
1 - 32	310	41556	45187	43928	42766	43078	44406	43636	45724	55011	79589	155218	310178
1 - 33	320	41728	44548	43673	42369	42822	44288	43757	46296	55707	82936	165149	329537
1 - 34	330	41738	44583	43543	42516	42617	44013	43988	46311	56712	86072	174876	350793
1 - 35	340	41512	44385	43061	42438	42826	44319	44067	46491	57477	89521	185918	371777
1 - 36	350	41444	44433	43432	42356	42430	44052	44205	46876	58398	93700	196447	393792
1 - 37	360	41507	44562	43197	42351	42643	44480	43768	47089	59662	96821	211825	417296
1 - 38	370	41680	44593	43223	42117	42435	43848	44353	47718	61081	100628	224749	438037
1 - 39	380	41072	44640	42893	42112	42886	43881	43969	47777	62186	104482	237334	462422
1 - 40	390	41372	44212	43123	42377	42305	43990	44359	48079	63316	108730	250380	484829
1 - 41	400	41516	44289	42875	42048	42544	43910	44418	48306	64309	113159	262072	508375
1 - 42	410	41159	43793	43020	42045	42961	44002	44393	48702	65891	118621	275267	531473
1 - 43	420	41217	44222	42965	42231	42397	44080	44053	49178	67209	123422	288204	557836
1 - 44	430	41241	43805	43086	42142	42473	43768	44603	49280	68730	128062	302321	582261
1 - 45	440	41608	43977	43287	41978	42659	43999	44217	49979	70203	132639	315936	607229
1 - 46	450	41473	43881	42691	42030	42833	43659	44184	50397	71282	137226	331677	632806
1 - 47	460	40934	43859	42491	41851	42384	43842	44252	50406	72926	142988	346376	656622
1 - 48	470	41302	44183	42645	41818	42391	44025	44701	51369	74633	148101	359775	684327
1 - 49	480	41027	43715	42688	41898	42265	44119	44879	51972	76383	154032	377102	709443
1 - 50	490	40880	43866	42824	42086	42154	43948	45011	51985	78165	159785	390026	734506
1 - 51	500	40943	43753	42965	42008	42386	43692	45136	52377	79857	165255	405090	760815
1 - 52	510	41075	43679	42848	41811	42309	43987	44765	52877	81756	171603	419694	788451
1 - 53	520	41099	43841	42952	41931	42143	43740	45292	53528	83492	177984	435924	813825
1 - 54	530	41068	43967	42646	41830	42117	43928	45315	53532	85355	184107	450284	839240
1 - 55	540	41310	43511	42506	41628	42082	43738	45325	54336	86722	190560	466378	864411
1 - 56	550	40865	43337	42608	41903	42082	43718	45423	54847	89373	197473	482445	891939
1 - 57	560	41006	43794	42088	41822	42001	43860	45522	55491	90973	203243	498566	917028
1 - 58	570	40890	43580	42427	42037	42462	43807	45780	55818	93466	215997	516029	944163
1 - 59	580	41161	43773	42295	41618	42502	43715	46177	56712	95202	223069	532123	971841
1 - 60	590	41129	43403	42553	41669	42372	43966	46054	57061	97739	230114	546212	996822
1 - 61	600	40702	43541	42027	41809	42407	43835	46617	57858	99895	236359	563783	1022724
1 - 62	610	40363	43505	42112	41509	42622	43844	46568	58492	102110	243444	581069	1052880
1 - 63	620	40852	43300	42651	41596	42432	43931	46996	59064	104042	251003	597434	1078200
1 - 64	630	40864	43099	42445	41098	42074	43461	46497	59791	106741	257560	614910	1103127
1 - 65	640	40879	43393	42520	41692	42206	43877	46584	60302	108747	264835	631980	1132389
1 - 66	650	40757	43121	42486	42095	42429	43706	46964	61373	111127	272625	647654	1156991
1 - 67	660	40748	43128	42031	41856	41970	44088	47286	61591	113627	279927	663748	1184980
1 - 68	670	40887	43397	42428	41547	42317	44216	47318	62537	115703	287595	680086	1208376
1 - 69	680	40508	43081	42095	41914	42563	43521	47129	62558	118630	296441	699269	1236324
1 - 70	690	40469	43223	42172	41253	42242	43785	47802	63608	121153	303702	715120	1263947
1 - 71	700	40717	43296	42501	41651	41927	44031	47835	64576	123851	310991	732975	1289876
1 - 72	710	40946	42964	42373	41407	42274	44132	48432	64777	126159	319539	747200	1317391
1 - 73	720	40253	42954	42265	41677	42105	43828	48443	65763	128714	327356	764256	1346640
1 - 74	730	40902	42788	42190	41516	42200	43833	48555	66699	132393	335322	779131	1375414
1 - 75	740	40850	43032	42034	41350	42333	44134	48523	67681	134973	344263	796715	1399826
1 - 76	750	40403	42513	42218	41228	41888	44220	48435	68507	137430	352310	811712	1425187
1 - 77	760	40329	42852	42389	41779	41998	43718	48838	68847	140628	360926	827806	1449965
1 - 78	770	40548	42870	42271	41562	42191	44582	49355	70357	142948	368729	845268	1477886
1 - 79	780	40110	42794	42436	41108	42243	44307	49710	70345	145770	376546	861254	1502013
1 - 80	790	40500	42981	42052	41290	41754	44460	49310	71227	148261	385298	877091	1525355
1 - 81	800	40625	42949	42034	41307	41911	44275	49801	72134	151875	393900	891857	1553303
1 - 82	810	40440	42730	42271	41167	42011	44628	50050	73103	155189	402286	909550	1578108
1 - 83	820	40315	42508	42144	41634	42003	44161	50342	73440	157741	409358	925482	1602724
1 - 84	830	40292	42797	41892	41391	42161	44370	50252	74566	161718	417350	938717	1631010
1 - 85	840	40417	42543	42088	41164	42059	44455	50599	75912	164529	425790	954527	1656628
1 - 86	850	40394	42438	42196	41522	42128	44529	51225	77128	168276	433688	970337	1682775
1 - 87	860	40413	42409	41810	41172	42223	44606	51044	77514	169747	443862	984778	1703014
1 - 88	870	40479	42682	41957	41257	42518	44699	51295	78167	173969	452492	1000886	1730407
1 - 89	880	40779	42638	41988	41515	42222	44806	51171	79595	176302	459212	1016343	1753871
1 - 90	890	40282	42724	41814	41260	42245	44896	51512	80567	179735	468600	1030297	1779787
1 - 91	900	40549	42190	41944	41234	42261	44746	51789	81283	183574	478950	1048112	1807057
1 - 92	910	40466	42323	41867	41992	42204	44677	52462	82048	187037	485439	1062106	1828882
1 - 93	920	40222	42146	42218	41208	42588	44944	52263	82750	190399	494611	1075870	1855272
1 - 94	930	39937	42382	42259	41259	42053	44730	52653	84000	193185	502780	1089878	1872748
1 - 95	940	40231	42694	42016	41189	42373	45066	53170	84901	196844	511694	1106026	1894979
1 - 96	950	40499	42246	42010	41111	42332	44710	53118	86700	199908	520594	1116580	1918335
1 - 97	960	40118	42817	41964	41202	42374	45277	53357	87115	208858	528845	1133920	1947204
1 - 98	970	40532	42715	41915	40877	42261	45280	53786	87995	207723	536770	1145259	1968595
1 - 99	980	39892	42183	42230	41166	42323	44949	53806	89237	215239	546280	1160310	1993197
1 - 100	990	40205	42397	42307	41248	42599	45538	54238	90735	219655	553406	1174467	2017108
1 - 101	1000	40030	42378	42330	41273	42174	45660	54209	91292	222432	561182	1188773	2039488
1 - 102	1010	40274	42229	42038	41050	42549	45593	54791	92551	226673	569893	1200356	2061678
1 - 103	1020	40040	42375	41765	40984	42069	45443	55254	93115	229666	578414	1214283	2084194
1 - 104	1030	40258	42088	41861	41400	42370	45545	55350	93974	233704	585134	1227247	2109284
1 - 105	1040	40150	42023	42173	41222	42127	45798	55068	95774	238188	593072	1239914	2126380
1 - 106	1050	40141	42092	42132	41109	42374	45578	55729	96252	241845	603829	1250427	2152147
1 - 107	1060	40357	42204	41936	41012	42387	45913	55944	97332	245964	611483	1264529	2173281
1 - 108	1070	40235	42099	41978	40799	42580	45958	56409	98311	249351	617200	1273687	2193399
1 - 109	1080	40239	42174	42089	40985	42260	45852	56408	99597	251654	627564	1288495	2219057
1 - 110	1090	40256	42145	42203	41075	42401	45991	57280	101181	255555	633457	1298777	2243618
1 - 111	1100	40276	41986	42113	41055	42467	45772	57239	102180	260703	641639	1312162	2267502
1 - 112	1110	40328	41775	41788	41294	42634	46009	57538	103445	263684	650201	1324287	2285236
1 - 113	1120	39996	41931	41392	41245	42426	45903	58327	103987	267274	656690	1338294	2303402
1 - 114	1130	39879	42400	41712	41077	42790	46360	58035	105161	271473	665306	1346883	2322653
1 - 115	1140	40411	42010	41803	41102	42483	46267	58290	106348	274725	671511	1359157	2345426
1 - 116	1150	40285	41906	41673	40927	42166	46398	58317	107594	278667	678718	1372975	2363728
1 - 117	1160	39938	41749	41673	40998	42465	46402	58868	108956	282826	687727	1382933	2384375
1 - 118	1170	40080	41789	41697	41110	42177	46744	59071	110293	287134	695679	1393906	2408218
1 - 119	1180	40237	41640	41764	41183	42593	46722	59316	110717	290981	701261	1403199	2429677
1 - 120	1190	39924	41703	41787	41130	42285	46579	60071	112220	294165	707181	1414660	2447979
1 - 121	1200	39989	41715	41754	40857	42615	46750	59937	113268	298812	716691	1426176	2468205
1 - 122	1210	39826	41695	41573	40995	42616	46374	60302	114293	303147	722977	1436783	2490504
1 - 123	1220	40156	41494	41726	41130	42691	46800	60598	115789	305829	731390	1449694	2506639
1 - 124	1230	39561	41608	41788	41007	42521	47027	61265	117239	309799	737825	1458174	2519901
1 - 125	1240	39554	41841	41948	41055	42724	47187	61159	118017	315109	742539	1469012	2538922
1 - 126	1250	40338	41704	41817	41338	42540	47033	61985	119368	317832	750912	1479240	2551792
1 - 127	1260	39976	41673	41689	40893	42661	46976	61813	120295	322831	757956	1490485	2571625
1 - 128	1270	39917	41661	41421	41289	42494	47177	62551	121504	325161	763714	1501255	2588871
1 - 129	1280	40038	41547	41711	40762	42717	47620	62742	122866	330526	770298	1511429	2607336
1 - 130	1290	40039	41951	41835	40877	42579	47194	63268	124455	333913	777031	1525274	2623863
1 - 131	1300	39390	41891	41731	40773	42846	47534	63791	125641	337503	783764	1534716	2638779
1 - 132	1310	39909	41733	41462	40928	42833	47646	63578	126406	341391	789779	1541734	2654968
1 - 133	1320	39809	41543	41387	40852	42738	47342	64147	127878	345049	795997	1549944	2664857
1 - 134	1330	39521	41641	41873	41314	42788	47538	64524	128996	350061	801795	1558018	2679461
1 - 135	1340	39627	41770	41876	40872	42712	47341	65143	130359	354681	808853	1570251	2693496
1 - 136	1350	39526	41782	42083	40981	42506	47927	65137	131380	357770	817483	1581576	2710661
1 - 137	1360	39876	41574	41456	40933	42878	47519	65210	133072	361102	822644	1591872	2726267
1 - 138	1370	39646	41312	41816	40974	43046	47717	64932	134154	365478	828714	1601017	2740031
1 - 139	1380	39568	41522	41809	41031	42642	47888	65981	135012	369569	836083	1614090	2751384
1 - 140	1390	40006	41016	41751	40646	42676	48178	66178	136238	373484	843236	1624684	2758442
1 - 141	1400	39734	41194	41359	40579	42924	48080	66900	138217	377386	850823	1634668	2774902
1 - 142	1410	39471	41874	41326	40593	42857	48376	67805	138607	380380	856174	1641144	2794058
1 - 143	1420	39527	41706	41961	40927	42883	48179	67703	140494	384702	864451	1651860	2804299
1 - 144	1430	39613	41581	41675	40679	42881	48460	68123	141764	388115	870263	1663456	2822317
1 - 145	1440	39409	41258	41289	40965	42914	48379	67983	142829	392369	877850	1672858	2843045
1 - 146	1450	39442	41626	41360	41016	42912	48748	68625	144671	394293	884555	1680512	2853869
1 - 147	1460	39616	41530	41500	40944	42928	48654	68941	145445	399468	890015	1690862	2863176
1 - 148	1470	39321	41321	41607	40786	42869	48541	69684	146613	401893	895041	1701483	2953649
1 - 149	1480	39798	41177	41519	40796	42742	48702	69610	148487	406228	901219	1709558	2978594
1 - 150	1490	39172	41456	41576	40706	43220	48909	69979	149465	410008	906136	1720124	2991450
1 - 151	1500	39189	41414	41238	40975	42473	48753	70220	150495	413747	914156	1727928	3005266
1 - 152	1510	39503	41341	41438	40885	43031	49054	70758	152090	416917	918979	1739782	3021768
1 - 153	1520	39645	41207	41131	40686	43219	49507	70680	153491	421266	922095	1750145	3037502
1 - 154	1530	39629	41106	41584	40794	42672	49515	71913	155155	424097	930074	1761308	3055155
1 - 155	1540	39546	41185	41437	40615	43335	49776	72248	155743	428703	934653	1770547	3066668
1 - 156	1550	38871	41303	41105	41039	43034	49189	72328	157291	431887	940194	1781900	3091613
1 - 157	1560	39210	41593	41450	40759	43070	49682	72799	158008	434799	946250	1789676	3103702
1 - 158	1570	39220	41228	41239	40700	43157	49688	72909	159327	436371	950151	1803183	3122314
1 - 159	1580	39471	40924	41247	41019	42979	49757	73628	160448	441478	957494	1808087	3143997
1 - 160	1590	39557	41135	41201	40441	42833	50078	73374	162072	446125	961111	1816893	3167407
1 - 161	1600	39194	41238	41142	40764	43107	49762	74453	163795	448563	966273	1829464	3181222
1 - 162	1610	38964	41366	41188	40941	43225	49741	74731	165906	453088	971380	1838961	3208469
1 - 163	1620	39151	40770	41089	41068	43086	50229	75067	166583	455120	976257	1845342	3224204
1 - 164	1630	39142	41163	41267	40396	43100	50262	75422	167360	462029	982990	1855259	3238211
1 - 165	1640	39190	40815	41290	40758	43071	50303	75679	169290	464278	988002	1865920	3248573
1 - 166	1650	38798	40638	41305	40727	43152	50280	76360	170407	465863	993855	1873683	3257208
1 - 167	1660	39269	41036	41339	40166	43163	50595	76421	172145	470930	1000290	1883423	3281001
1 - 168	1670	39223	40774	41074	40803	43521	50067	76689	172623	472542	1001712	1888571	3298654
1 - 169	1680	38865	40982	40887	40799	43524	50632	77445	174873	477853	1007389	1899775	3325902
1 - 170	1690	39101	40959	41127	40639	43482	50737	77795	176330	482933	1016208	1907172	3337990
1 - 171	1700	38575	40786	40923	40738	43431	50853	77975	177955	484044	1019906	1914027	3353341
1 - 172	1710	38610	40749	40656	40498	43332	50603	78612	178798	488203	1025555	1921505	3372721
1 - 173	1720	38720	40759	41397	40622	43405	50987	78827	179966	491048	1030893	1931923	3390182
1 - 174	1730	38605	40981	41246	40364	43169	51204	79933	181140	495613	1035743	1940132	3399968
1 - 175	1740	38647	40669	41047	40599	43143	51398	79881	182113	497401	1041826	1948802	3425105
1 - 176	1750	38728	40757	40982	40416	43133	51280	79985	184592	502658	1046500	1957988	3443142
1 - 177	1760	38450	40663	40911	40676	43324	51347	80477	185628	505191	1050198	1963908	3465400
1 - 178	1770	38736	40763	40950	40527	43256	51865	81261	186905	508104	1055251	1970478	3486316
1 - 179	1780	38900	40687	40797	40643	43378	51880	80953	187807	510962	1062065	1977035	3507615
1 - 180	1790	38552	40883	41057	40291	42993	51969	81446	189535	516259	1066929	1986748	3522198
1 - 181	1800	38558	40224	41168	40600	43644	51639	82533	190858	519294	1070803	1994552	3538508
1 - 182	1810	38592	40472	40689	40378	43311	51932	82741	192808	522071	1071305	2005484	3552707
1 - 183	1820	38134	40439	40881	40443	43333	51990	83157	194520	525498	1078132	2012393	3572471
1 - 184	1830	38428	40761	40703	40493	43401	52310	83765	196002	529942	1082386	2022296	3588013
1 - 185	1840	38205	40464	41050	40730	43373	52297	83827	196546	533193	1088754	2028311	3601445
1 - 186	1850	38219	40539	40687	40210	43490	52348	84258	199244	534738	1091964	2033879	3622744
1 - 187	1860	38201	40316	40620	40248	43395	52126	85073	200590	538246	1095270	2044947	3642892
1 - 188	1870	38221	40132	40926	40648	42949	52350	84988	207503	542825	1101461	2052791	3657859
1 - 189	1880	38507	40085	40695	40311	43462	52278	85447	203787	545724	1105268	2055907	3672058
1 - 190	1890	37832	40617	40770	40240	43289	52521	85825	204673	547851	1110714	2061922	3693357
1 - 191	1900	38212	40204	40688	40284	43121	52722	86012	206032	550629	1114263	2073830	3706405
1 - 192	1910	37805	40416	40691	40494	43690	52858	86603	212299	555411	1120522	2082121	3724442
1 - 193	1920	38111	40177	40796	40292	43159	52559	87567	208218	557484	1121389	2087838	3736531
1 - 194	1930	38312	39996	40747	40287	43398	52961	88143	216133	560274	1125995	2098242	3759556
1 - 195	1940	38086	40265	40958	40618	43165	53099	88325	217068	563241	1129450	2104501	3773564
1 - 196	1950	37914	40262	40332	40771	43415	53174	88848	220075	567576	1135072	2114445	3785077
1 - 197	1960	38111	39915	40542	40221	43581	53244	89144	221267	568890	1136657	2117900	3806951
1 - 198	1970	37862	40367	40564	40226	43440	53492	89822	222500	572697	1142103	2124429	3819808
1 - 199	1980	37889	40380	40538	40033	43822	53641	89942	224112	575352	1145679	2135457	3824605
1 - 200	1990	37906	40191	40514	39991	43884	53143	90269	225643	578102	1148483	2144141	3844944
1 - 201	2000	38088	40157	40232	39991	43579	53335	90700	227878	580690	1152941	2152012	3859719
1 - 202	2010	37753	39953	40407	40105	43564	53826	91366	228732	583684	1156517	2156699	3881786
1 - 203	2020	37637	39839	40366	40358	43681	53504	91765	230737	587843	1158617	2166954	3896369
1 - 204	2030	37835	40155	40423	40100	43545	53872	92339	231685	591867	1164442	2173525	3924576
1 - 205	2040	37751	40055	40721	40057	43466	53877	92489	233975	594427	1168317	2183807	3944915
1 - 206	2050	37629	39917	40075	40116	43368	54529	92975	235370	599561	1170823	2190865	3953934
1 - 207	2060	37534	39619	40183	40474	43630	54288	93157	236833	600781	1176066	2194537	3964487
1 - 208	2070	37593	39744	40318	39683	43607	54465	93461	238310	601851	1180550	2206160	3983484
1 - 209	2080	37627	39691	40062	40052	43388	54498	94667	240735	607270	1181905	2214722	3997683
1 - 210	2090	37498	39572	40214	40260	43412	54104	94486	240884	611659	1184926	2222647	4008812
1 - 211	2100	37531	39789	40144	39778	43565	54553	95123	243471	611930	1190507	2228459	4023011
1 - 212	2110	37422	39731	40221	40117	43846	54604	95390	244501	617633	1193176	2237658	4046421
1 - 213	2120	37563	39776	40441	40033	43592	55295	96071	244975	619273	1198134	2245285	4064650
1 - 214	2130	37530	39964	40002	39716	43274	54711	96419	247292	622876	1200546	2252654	4067144
1 - 215	2140	37524	39530	40263	39915	43443	55094	96783	248457	625057	1204908	2258046	4084606
1 - 216	2150	37512	39727	39822	39922	43964	54878	97337	251369	629934	1207184	2267326	4096694
1 - 217	2160	37123	39626	39632	39955	43398	55184	97755	253090	632210	1213416	2273219	4117226
1 - 218	2170	37527	39452	40400	39547	43639	55209	97583	253469	634066	1213808	2280020	4141211
1 - 219	2180	37593	39710	40153	40027	43691	55055	98328	255799	638036	1218279	2288446	4160399
1 - 220	2190	37270	39828	39939	39626	43658	55366	99455	257276	640840	1221923	2294570	4168267
1 - 221	2200	37071	39659	40348	39710	43707	55508	99099	258915	643766	1225757	2307155	4187647
1 - 222	2210	37195	40019	39998	39970	43506	55771	100022	260419	645676	1229537	2310881	4215853
1 - 223	2220	37299	39598	39582	39357	43708	55492	100210	261611	649754	1233154	2316530	4226215
1 - 224	2230	36946	39753	39763	39719	43452	55675	100378	264524	653344	1236703	2324238	4244444
1 - 225	2240	37236	39208	39967	39906	43626	55979	101132	264700	653750	1241729	2334913	4261138
1 - 226	2250	37292	39242	40133	39675	43750	55788	101722	266231	658153	1243870	2342337	4265551
1 - 227	2260	37106	39180	40025	39368	43691	55746	102544	268913	661229	1249736	2346117	4278599
1 - 228	2270	36911	39445	39708	39423	43955	56219	102647	270078	662963	1252649	2359366	4300282
1 - 229	2280	36924	39462	39357	39776	43792	56217	102952	270674	665428	1254261	2365124	4314481
1 - 230	2290	36905	39464	39830	39618	44247	56908	103399	271175	669750	1261373	2372006	4332134
1 - 231	2300	37179	39615	39802	39359	43614	56201	104170	273993	672243	1264909	2380595	4351323
1 - 232	2310	36896	39212	39592	39273	44073	56465	105123	275510	673638	1265816	2385689	4364754
1 - 233	2320	36997	39046	39498	39789	43360	57251	104929	277353	676009	1269271	2394955	4376267
1 - 234	2330	37132	39221	39794	39569	43981	56878	105715	278979	678352	1274947	2399588	4390659
1 - 235	2340	36430	39199	39698	39479	43839	56493	105928	280699	682146	1277765	2405508	4406585
1 - 236	2350	36824	39020	39793	39398	43839	57332	105882	281729	685085	1284254	2414002	4428651
1 - 237	2360	36794	38765	39663	39372	44064	57299	106433	283788	686372	1284065	2423228	4444578
1 - 238	2370	36847	38935	39632	39397	43717	57146	107491	284709	688838	1288237	2433754	4459736
1 - 239	2380	36732	39055	39753	39233	43515	57510	108280	287364	691358	1295634	2440081	4468179
1 - 240	2390	36467	39122	39596	39398	43848	57623	108564	287906	696045	1295973	2444023	4486024
1 - 241	2400	36669	38906	39797	39367	43738	57879	108534	289586	697386	1299481	2451759	4495810
1 - 242	2410	36795	38901	39484	39650	43882	57649	109264	290412	700394	1301365	2458871	4513655
1 - 243	2420	36673	38582	39737	39546	44211	57862	109284	290805	702778	1304914	2465577	4522290
1 - 244	2430	36693	39177	39588	39272	43681	58142	109798	293285	703902	1310157	2472459	4531117
1 - 245	2440	36428	38729	39665	39264	44040	57803	110704	295262	705880	1313571	2479354	4543781
1 - 246	2450	36234	38891	39210	39574	43906	58138	110511	297714	708238	1317052	2491547	4555678
1 - 247	2460	36340	38619	39514	39108	43982	58196	112012	297471	710175	1320927	2491493	4567574
1 - 248	2470	36474	38647	39182	39020	43832	58651	111895	299923	712546	1321767	2499852	4585419
1 - 249	2480	36858	38703	39020	39200	43827	58471	112203	300559	715526	1327931	2508982	4607678
1 - 250	2490	36372	38569	39469	39367	43921	58433	112802	302470	716989	1329177	2517463	4617272
1 - 251	2500	36566	38709	39382	39028	43760	58844	113051	303066	718154	1332645	2517585	4629169
1 - 252	2510	36371	38908	39239	39076	43897	58639	113974	305247	719455	1335734	2530130	4648549
1 - 253	2520	36284	38310	38804	39054	44107	59067	114164	305992	721297	1338349	2536172	4656608
1 - 254	2530	36277	38684	39536	39254	44058	59350	114692	308810	724400	1341478	2540236	4664667
1 - 255	2540	36204	38412	39464	39131	43840	59267	115542	308959	724914	1342928	2550153	4682128
1 - 256	2550	36440	38472	38738	39130	43981	59268	115811	311018	729751	1346084	2556574	4702276
1 - 257	2560	36043	38578	39370	39257	43990	59681	116442	311980	729642	1351097	2561451	4714173
1 - 258	2570	36045	38396	39191	39106	44037	59361	116909	313917	731349	1351137	2571151	4729140
1 - 259	2580	36065	38610	39246	39145	43918	59754	117267	314865	732961	1356001	2575256	4756387
1 - 260	2590	36016	38554	39426	39246	44041	59557	118027	316342	737080	1361677	2580661	4769627
1 - 261	2600	35793	38423	39461	39265	44147	59377	117837	316450	737283	1363235	2590009	4792653
1 - 262	2610	36027	38532	39246	39140	43945	60066	118701	320433	741794	1367746	2602987	4805893
1 - 263	2620	36230	38446	39208	39257	43984	60121	119027	320867	742187	1370970	2602039	4825465
1 - 264	2630	36153	38517	39264	38865	44268	60290	119733	322885	744422	1374425	2604396	4843118
1 - 265	2640	35871	38656	39342	39377	44072	60144	120519	324484	748067	1375116	2615058	4855782
1 - 266	2650	35831	38430	38790	38847	44339	60344	120225	325351	748026	1379790	2621073	4870557
1 - 267	2660	35884	38155	38853	38791	44283	60446	120596	326922	750681	1383353	2626776	4888210
1 - 268	2670	35924	38431	38887	38536	44050	60703	121003	327979	753269	1387959	2636598	4906823
1 - 269	2680	36048	38331	39251	38906	44527	60498	121377	329700	755314	1390004	2643805	4915649
1 - 270	2690	35898	38401	39156	38921	44571	60579	122414	331677	755965	1396141	2653207	4916801
1 - 271	2700	35880	38000	38831	38443	44265	60603	122855	333290	756479	1396588	2657135	4927738
1 - 272	2710	35582	38043	38901	38853	44446	61243	122785	333723	759893	1397455	2661863	4948270
1 - 273	2720	35834	37938	38809	38940	44030	61294	123197	335566	761126	1398390	2672349	4957672
1 - 274	2730	35711	37886	38833	39225	44433	60965	123718	336555	763511	1402861	2679231	4969760
1 - 275	2740	35834	37958	38755	38840	44156	61435	124816	338492	766437	1404107	2684365	4985303
1 - 276	2750	36011	37892	38588	38760	44272	61796	125025	337747	765665	1409499	2691437	5005451
1 - 277	2760	35640	38170	38529	38833	44276	61727	125007	340023	766979	1410569	2702790	5015045
1 - 278	2770	35768	38010	38641	38937	44430	61706	125513	341865	769309	1415013	2703968	5034425
1 - 279	2780	35584	38026	38784	38619	44220	61496	126220	342583	772560	1418250	2705337	5052078
1 - 280	2790	35671	37957	38552	38562	44555	61442	126877	344507	772235	1424740	2711325	5060713
1 - 281	2800	35115	37797	38579	38744	44357	62190	127961	344873	775717	1423873	2723016	5076447
1 - 282	2810	35440	37894	38706	38816	44442	62369	127981	346417	776909	1426176	2728679	5090263
1 - 283	2820	35494	38089	38673	38669	44533	61743	128557	348801	779740	1428452	2732038	5097746
1 - 284	2830	35305	37937	38743	38472	44270	62058	128566	349316	780228	1431486	2743567	5104078
1 - 285	2840	35899	37992	38820	38484	44532	61991	129610	350888	782666	1433952	2747482	5126145
1 - 286	2850	35406	38026	38438	38694	44327	62442	130115	352500	784495	1439601	2754093	5140344
1 - 287	2860	35460	37667	38366	38440	44543	62682	130730	353394	786717	1441443	2757602	5158573
1 - 288	2870	35593	37896	38856	38595	44270	62625	130563	354369	787313	1445372	2767397	5172580
1 - 289	2880	35446	37708	38415	38518	44656	62960	131129	356957	789386	1446578	2774035	5183901
1 - 290	2890	34968	37489	38447	38713	44569	63036	131749	357309	791824	1446280	2779196	5189274
1 - 291	2900	35201	37838	38469	38546	44637	63388	131952	358542	793992	1450154	2785198	5209230
1 - 292	2910	34910	37675	38227	38522	44598	63392	132552	359585	793585	1455776	2790210	5221510
1 - 293	2920	35260	37727	38544	38658	44637	63617	133428	361454	796051	1460139	2798501	5237053
1 - 294	2930	35268	37547	38364	38584	44462	63501	133540	361929	798706	1460450	2798257	5250485
1 - 295	2940	35146	37786	38292	38733	44736	63608	133537	364597	799465	1465151	2805072	5268522
1 - 296	2950	35060	37381	38177	38369	44396	63830	134710	365207	801809	1467183	2821003	5281378
1 - 297	2960	34767	37313	38087	38286	44627	63695	135048	366887	803990	1470475	2823645	5282913
1 - 298	2970	34957	37550	38423	38177	44894	63787	135608	368282	804261	1473185	2829199	5303444
1 - 299	2980	35130	37373	38439	38457	44665	63735	135628	369881	806523	1473821	2833954	5312847
1 - 300	2990	34789	37554	38089	38393	44632	64407	136228	370612	808501	1478427	2835892	5317644
1 - 301	3000	35029	37426	38375	38639	44353	63888	136618	370165	807878	1479931	2847082	5335489
1 - 302	3010	34929	37137	38306	38263	44491	64603	137959	373525	808596	1482370	2922372	5356020
1 - 303	3020	34937	37245	38305	38458	44640	64486	137556	373837	812836	1484280	2852325	5364079
1 - 304	3030	35108	37363	38166	38398	44435	64685	138604	375882	813094	1489116	2862404	5379622
1 - 305	3040	34559	37078	38025	38323	44701	64946	138968	376546	814692	1489103	2871074	5382692
1 - 306	3050	34821	37334	37947	38393	44910	65146	139014	377088	816656	1493235	2873106	5397659
1 - 307	3060	34902	37188	38020	38735	44769	64915	139274	378944	818567	1495145	2949812	5417039
1 - 308	3070	34564	37169	38113	38202	44696	64975	140542	380272	820016	1496513	2887453	5418574
1 - 309	3080	34375	36911	38061	38404	45205	64940	140113	380705	822401	1497990	2965546	5441792
1 - 310	3090	34395	37213	37931	38317	44511	65192	140859	383279	821398	1500184	2968232	5451002
1 - 311	3100	34352	37160	38094	38088	44517	65422	141214	383835	821953	1505292	2975332	5464434
1 - 312	3110	34754	37121	37759	38454	44817	65178	141444	384390	825245	1506836	2981664	5475371
1 - 313	3120	34431	37147	38074	38609	44812	65356	142337	385785	825178	1510196	2987229	5490530
1 - 314	3130	34441	37087	37883	38064	45106	65836	142684	387086	827603	1509722	2990875	5516626
1 - 315	3140	34503	36741	37946	38178	44882	66203	143543	388292	828131	1515601	2994712	5521807
1 - 316	3150	34467	36970	37897	38267	44896	66239	144094	388264	831233	1517416	3003731	5530825
1 - 317	3160	34528	36928	37734	37787	45075	65982	143705	389159	831586	1519923	3008528	5544641
1 - 318	3170	34516	36942	38044	38531	44724	66329	144635	391638	833360	1522063	3014860	5569010
1 - 319	3180	34126	36918	37796	38399	44683	65940	145072	392627	836219	1525856	3019465	5575150
1 - 320	3190	34378	37010	37948	38317	44674	65937	145386	393521	836720	1526453	3030594	5596065
1 - 321	3200	34387	36809	37766	37794	44893	66143	145742	395336	836923	1527861	3034816	5609305
1 - 322	3210	34295	37195	37389	38458	44778	66689	146685	395851	839741	1528999	3040380	5625040
1 - 323	3220	34292	36706	37625	38070	45016	66672	147324	396962	841245	1534418	3044218	5634634
1 - 324	3230	34118	36830	37629	38027	44927	66766	147707	398019	841407	1537141	3050742	5636745
1 - 325	3240	34022	36754	37731	37974	44787	66948	147484	398669	842518	1536396	3055923	5657660
1 - 326	3250	33923	36743	37689	38005	44567	67029	148633	400362	844198	1537941	3064174	5670900
1 - 327	3260	33684	36845	37726	37855	44660	66936	148592	401798	844618	1540853	3068203	5681261
1 - 328	3270	34098	36616	37519	38093	44389	66660	148842	402286	845715	1545622	3071465	5684140
1 - 329	3280	34172	36749	37930	38197	44741	67483	148995	404779	848452	1546367	3074919	5696996
1 - 330	3290	33908	36498	37383	37727	44878	67249	149879	405009	849034	1546692	3081251	5700641
1 - 331	3300	34145	36510	37633	37728	45176	67336	149857	406811	851961	1551027	3083362	5719062
1 - 332	3310	33798	36383	37312	38363	45243	67853	150807	405957	852882	1553032	3091229	5719830
1 - 333	3320	34060	36784	37371	37661	44964	67468	151668	408260	853193	1554292	3096986	5738826
1 - 334	3330	33882	36745	37689	37778	45003	67953	151572	408978	853966	1556555	3099672	5751874
1 - 335	3340	34068	36572	37552	37589	44587	67722	152173	409642	852855	1555552	3110226	5756671
1 - 336	3350	33681	36357	37489	37822	45185	67658	152302	410848	856187	1561784	3114255	5773941
1 - 337	3360	33577	36266	37213	37915	45081	68017	152755	411945	857461	1560714	3116941	5773941
1 - 338	3370	33648	36344	37148	37869	45325	67982	153633	413706	859032	1563721	3124425	5798502
1 - 339	3380	33906	36398	37293	37686	45076	68379	153642	414573	859154	1564669	3129606	5799269
1 - 340	3390	33582	36655	37162	37805	45033	68394	154876	414776	861715	1566891	3131716	5823254
1 - 341	3400	33410	36335	37042	37630	45154	68655	154284	414993	861931	1571809	3140351	5845321
1 - 342	3410	33693	36259	37202	37579	45349	68729	154567	417215	864722	1574491	3146299	5843978
1 - 343	3420	33493	36291	37317	37603	45008	68690	155345	418488	865806	1575832	3151864	5844745
1 - 344	3430	33569	36010	37371	37441	44950	68725	156027	417947	866443	1579368	3154359	5865277
1 - 345	3440	33328	36391	36740	37620	45097	68894	156008	419003	867608	1581116	3164720	5886000
1 - 346	3450	33322	36236	36910	37841	44906	68637	156623	421604	865847	1583581	3167982	5890222
1 - 347	3460	33535	35968	37084	37331	45054	69518	157370	420954	870304	1587768	3167215	5892908
1 - 348	3470	33494	36021	37133	37640	45289	69474	157057	422715	869830	1587917	3174122	5902694
1 - 349	3480	33631	36095	36766	37504	45295	69343	157583	424314	871807	1588933	3181798	5916893
1 - 350	3490	33113	35963	37084	37549	45529	69306	158258	425465	873000	1588336	3188322	5926104
1 - 351	3500	33180	35803	36800	37540	45089	69567	158944	426237	873867	1591845	3187554	5935890
1 - 352	3510	33265	35764	36852	37733	45044	69773	159312	427348	875438	1590680	3194078	5951240
1 - 353	3520	33256	36028	36682	37309	44640	68985	159320	427443	875289	1595503	3200219	5960834
1 - 354	3530	33072	35795	36810	37451	44954	69713	159643	427972	877050	1595571	3203097	5970428
1 - 355	3540	32840	35975	36767	37664	45096	70149	160069	428378	878080	1599567	3206551	5980406
1 - 356	3550	33220	35572	36791	37482	44942	69829	161194	430518	878635	1599201	3214610	5998443
1 - 357	3560	33203	35687	36951	37326	45637	70260	162373	431819	881196	1601681	3216912	6011108
1 - 358	3570	33044	35879	37015	37641	45309	70396	161599	431805	880708	1600854	3220366	6022621
1 - 359	3580	33141	35582	36744	37499	45009	70253	161886	432672	880694	1601179	3230344	6034134
1 - 360	3590	32779	35743	36726	37022	45056	70478	162841	432984	881819	1606124	3230536	6043920
1 - 361	3600	33024	35635	36857	36949	44873	70702	162303	434339	882767	1609673	3234757	6045838
1 - 362	3610	32671	35881	36541	37181	45288	70861	162884	435355	884014	1608468	3242816	6064643
1 - 363	3620	32820	35299	36679	36870	45456	70562	164193	437116	885002	1612803	3243584	6077115
1 - 364	3630	32847	35738	36536	37361	45424	70837	164119	437333	885328	1610473	3247614	6091890
1 - 365	3640	32723	35718	36570	37339	45176	70990	164352	437617	887522	1615675	3256440	6088436
1 - 366	3650	32432	35425	36728	37285	44998	71091	164656	438484	887969	1618046	3265650	6100717
1 - 367	3660	32507	35085	36378	37241	45266	71407	165275	439473	888782	1620267	3265267	6110311
1 - 368	3670	32885	35601	36554	37035	45088	71062	165246	440801	893619	1619969	3268721	6118178
1 - 369	3680	32519	35379	36361	37008	45299	71063	165617	441532	893266	1624047	3273134	6122400
1 - 370	3690	32223	35335	36380	37299	45144	71438	166248	444066	894120	1625415	3278507	6132569
1 - 371	3700	32691	35359	36427	37091	45621	71223	166854	444161	894377	1628680	3280617	6137174
1 - 372	3710	32625	35322	36155	37144	45144	71339	166545	443713	894174	1631281	3286758	6140436
1 - 373	3720	32380	35176	36225	36774	45109	71942	167194	444445	895136	1632392	3295968	6169411
1 - 374	3730	32255	35153	35981	37084	45585	71916	167581	445922	896667	1637527	3297887	6158665
1 - 375	3740	32363	34964	35904	37103	45161	71997	168144	446518	895596	1636307	3299997	6171713
1 - 376	3750	32403	35197	36068	37099	45414	71993	168301	448401	899092	1635210	3299614	6171713
1 - 377	3760	32311	35271	36383	37122	45213	72164	168727	449051	897656	1636104	3304795	6191669
1 - 378	3770	32469	35233	36415	37026	45335	72360	169668	448428	899336	1637229	3312662	6209130
1 - 379	3780	32238	35309	36133	36753	45378	72369	169584	451192	899376	1638516	3318418	6217957
1 - 380	3790	32115	35043	36344	36725	45156	72193	170648	451503	901449	1639301	3315156	6240215
1 - 381	3800	32498	34936	36380	36980	44987	72484	170638	450162	902072	1642973	3325134	6250193
1 - 382	3810	32409	35053	35962	36508	45308	72459	171147	450812	903820	1643406	3331466	6250577
1 - 383	3820	32106	35241	36256	36507	45825	72553	171264	453183	902343	1645601	3339333	6256717
1 - 384	3830	31627	34742	35893	36677	45262	72625	172057	453020	904240	1647227	3336455	6261323
1 - 385	3840	31971	35010	35993	36502	44926	72625	171874	454470	904863	1646739	3337798	6267079
1 - 386	3850	31894	34860	36092	36526	45227	72578	172921	455107	905554	1653255	3347968	6275330
1 - 387	3860	32124	35024	35986	36586	45336	72771	172996	454429	906204	1652971	3350271	6290681
1 - 388	3870	31856	34961	36039	36618	45446	72788	173377	455147	906231	1654989	3352765	6301042
1 - 389	3880	32159	34730	35862	36614	45232	73124	173688	458033	904483	1654081	3356219	6306031
1 - 390	3890	31481	34759	35722	36675	45316	72931	174436	457532	908805	1656466	3364854	6315433
1 - 391	3900	32063	34705	35930	36639	45065	72845	173905	458846	910498	1661722	3369459	6328290
1 - 392	3910	31945	34600	35994	36715	45454	72971	174185	459347	912097	1661871	3370035	6328098
1 - 393	3920	31820	34779	35636	36456	45507	73315	175766	461176	913520	1665244	3378477	6334046
1 - 394	3930	31874	34692	35619	36641	45132	73841	175688	460715	911745	1666992	3384042	6342297
1 - 395	3940	31775	34963	35749	36489	45221	73591	175482	462029	912260	1666694	3385385	6346327
1 - 396	3950	31801	34885	35764	36534	45491	73699	176155	461840	916825	1667981	3389799	6357648
1 - 397	3960	31738	34769	35786	36632	45213	73612	177035	463194	915768	1670934	3390374	6368585
1 - 398	3970	31658	34643	35879	36602	45453	74283	176961	464522	915701	1669471	3396323	6366858
1 - 399	3980	31597	34312	35531	36411	45612	74117	176772	465511	917584	1675459	3398433	6379906
1 - 400	3990	31444	34689	35351	36339	45328	74043	178043	465091	917502	1675567	3399393	6399094
1 - 401	4000	31738	34254	35685	36252	45337	73994	178612	465525	918424	1675012	3408603	6404467
1 - 402	4010	31437	34657	35561	36318	45473	74371	178020	467028	920198	1678588	3406876	6401781
1 - 403	4020	31521	34297	35557	36098	45779	74492	178773	466608	921079	1681406	3421075	6418091
1 - 404	4030	31294	34401	35572	36092	45517	74099	179243	467408	919196	1682206	3423186	6417707
1 - 405	4040	31006	34391	35458	36439	45201	74443	179271	468342	921390	1680824	3429710	6415788
1 - 406	4050	31348	34433	35676	36469	45506	74535	179333	468410	921824	1683493	3430670	6431906
1 - 407	4060	31515	34244	35003	36398	45174	74625	179434	470551	921824	1685945	3429135	6444187
1 - 408	4070	31351	34088	35920	36281	44873	75137	180033	470835	923585	1684387	3429902	6444954
1 - 409	4080	31302	34701	35331	36221	45361	75351	180519	472569	921065	1686324	3433164	6462416
1 - 410	4090	31225	34430	35215	36588	45496	75094	180829	471662	923314	1686595	3434507	6490239
1 - 411	4100	31297	34232	35088	36125	45809	74932	180656	472298	926200	1690835	3439880	6495803
1 - 412	4110	31252	34205	35291	36397	45732	75203	181547	470767	924263	1691255	3442566	6486977
1 - 413	4120	31238	34055	35580	36271	45241	75541	180950	472000	923653	1692759	3447939	6503478
1 - 414	4130	31108	34017	35028	35994	45450	74958	182223	473545	926471	1693152	3448707	6504246
1 - 415	4140	31099	34167	35224	36202	45470	75078	183056	474601	926118	1692867	3453312	6507124
1 - 416	4150	30911	34123	35168	36477	45338	75268	182799	475997	927825	1693396	3454847	6517486
1 - 417	4160	31147	34118	35175	36124	45647	75396	182952	474208	925929	1694588	3461946	6520364
1 - 418	4170	31253	34367	35201	35814	45537	75829	183611	475875	927405	1697826	3463673	6536099
1 - 419	4180	30994	34184	34786	35959	45414	75483	183831	476200	929112	1698747	3470581	6544733
1 - 420	4190	31084	33761	35166	36048	45438	75926	183998	477229	929126	1699262	3472884	6548379
1 - 421	4200	30681	33801	34928	36120	45292	76391	185079	479275	930101	1701998	3477297	6548187
1 - 422	4210	31114	33679	35085	35916	45584	76171	184727	478923	929844	1703963	3480559	6560468
1 - 423	4220	31169	34057	34932	35993	45153	76058	185495	480481	931768	1703123	3484205	6576010
1 - 424	4230	30942	33798	34948	35845	45489	75683	185840	480440	931822	1706564	3487467	6568143
1 - 425	4240	30675	33471	34740	35795	45749	76238	186164	481646	934233	1707376	3490345	6583110
1 - 426	4250	30787	33842	35059	36005	45013	76651	186336	481348	932838	1706997	3496869	6597117
1 - 427	4260	30723	33662	35011	35732	45617	76472	186530	482310	934193	1709571	3504161	6588866
1 - 428	4270	30703	33614	35102	35921	45483	76356	186392	484111	935994	1715491	3502434	6589442
1 - 429	4280	30630	33716	34701	35965	45521	76541	186915	483326	937430	1716819	3499172	6612084
1 - 430	4290	30329	33383	34902	35802	45495	76751	187083	484260	938040	1716589	3507423	6614195
1 - 431	4300	30429	33583	34529	35648	45397	76940	187225	484531	938988	1714868	3507423	6615730
1 - 432	4310	30568	33274	34631	35889	45465	77035	188236	483651	935710	1716670	3507039	6620527
1 - 433	4320	30376	33677	34603	35578	45371	77080	188841	483881	938284	1713215	3515865	6633575
1 - 434	4330	30485	33384	34971	35615	45816	76923	188784	485344	939219	1716169	3522006	6632616
1 - 435	4340	30360	33205	34823	35682	45533	76815	188641	486821	938121	1717347	3524308	6632616
1 - 436	4350	30412	33550	34538	35779	45619	77146	188922	487620	938663	1719772	3529873	6640099
1 - 437	4360	30292	33222	34866	35620	45316	77141	189056	486225	938650	1717388	3520854	6643745
1 - 438	4370	30201	33382	34561	35476	45399	77292	189196	487214	941413	1720192	3527954	6660247
1 - 439	4380	30230	33249	34678	35614	45220	76902	189490	487539	940181	1719393	3531408	6675022
1 - 440	4390	30332	33247	34309	35427	45733	77392	190609	488853	943432	1724134	3531216	6692867
1 - 441	4400	30433	33120	34617	35399	45345	77927	189547	488216	941156	1723755	3539659	6688645
1 - 442	4410	30080	33103	34352	35409	45719	77274	190644	490533	942673	1724012	3545607	6689029
1 - 443	4420	30275	33069	34206	35290	45354	77044	191155	489381	944204	1726302	3545607	6689988
1 - 444	4430	30344	33022	34646	35656	45663	77562	191448	490289	944949	1727169	3549061	6691332
1 - 445	4440	29834	33048	34389	35455	45887	78351	191477	490099	943269	1726397	3554050	6696512
1 - 446	4450	29872	33069	34178	35505	45523	77697	191692	491847	942876	1725164	3553474	6715893
1 - 447	4460	30143	33275	34207	35631	45252	78023	191603	492443	946588	1728429	3550596	6723760
1 - 448	4470	30170	33112	34210	35267	45350	78066	192326	492145	945450	1731003	3556736	6721265
1 - 449	4480	30089	32928	34116	35165	45615	77968	192451	493269	946670	1729973	3561725	6731819
1 - 450	4490	29817	33144	34122	35540	45552	77744	192813	492795	946141	1732818	3562877	6735273
1 - 451	4500	30085	32802	34596	35302	45513	78318	192736	494177	948187	1734146	3564028	6736808
1 - 452	4510	29579	32881	34166	35133	45406	78160	192910	493906	949352	1735243	3564220	6749856
1 - 453	4520	29772	32983	34178	35446	45560	78483	192826	495559	949054	1735162	3574773	6757339
1 - 454	4530	29668	32814	34208	35315	45312	78715	193852	494827	950395	1739348	3575349	6761561
1 - 455	4540	29439	32715	34101	34988	45349	78821	194543	494109	946900	1739416	3579187	6761753
1 - 456	4550	29893	32938	34052	35264	45413	78456	194863	496060	949176	1743941	3580722	6775568
1 - 457	4560	29578	32652	34137	35273	45277	78135	194517	495992	948553	1746379	3588205	6779981
1 - 458	4570	29708	32852	34193	35021	45271	78768	194997	497523	949772	1745607	3579762	6782668
1 - 459	4580	29773	32492	33970	34550	45437	78381	195175	498553	951018	1747327	3584943	6791686
1 - 460	4590	29665	32741	33674	34749	45305	79046	194939	497361	950910	1746108	3581873	6789767
1 - 461	4600	29405	32526	33888	35399	45456	78574	195989	498390	950111	1745797	3590700	6797443
1 - 462	4610	29525	32562	34053	35007	45624	79287	196387	499284	951520	1745580	3589932	6806077
1 - 463	4620	29612	32467	33890	35015	45575	78964	195922	498973	950761	1745729	3597032	6804734
1 - 464	4630	29521	32502	33700	34877	45705	78969	195892	499921	954622	1744239	3598567	6796867
1 - 465	4640	29580	32614	34013	34965	45553	79211	196410	500612	952387	1746826	3602788	6814137
1 - 466	4650	29294	32412	33822	34917	45804	78811	196328	501208	951371	1748858	3606818	6824882
1 - 467	4660	29418	32471	33639	35170	45270	79105	197666	501872	952861	1749292	3602788	6821812
1 - 468	4670	29663	32139	33472	34854	45447	79379	197319	501655	953389	1747571	3605283	6832941
1 - 469	4680	29209	32460	33552	34899	46077	79347	198188	501669	952102	1750836	3602213	6843495
1 - 470	4690	29479	32087	33485	34887	45204	79310	197815	499650	954622	1748831	3605667	6848292
1 - 471	4700	29342	32266	33401	34947	45140	79722	198435	500260	954514	1749481	3612382	6854816
1 - 472	4710	29339	32081	33632	34776	45403	79573	198642	502549	953796	1753220	3613726	6857886
1 - 473	4720	29183	32197	33432	34641	45493	79279	198619	501940	953105	1750145	3620442	6856351
1 - 474	4730	29519	32227	33282	34649	45252	79837	198553	503376	954866	1751554	3616412	6854240
1 - 475	4740	29142	32227	33484	34688	45388	79453	199261	502996	954053	1752936	3620633	6851937
1 - 476	4750	29044	32307	33366	34792	45240	79582	199467	501777	954216	1753627	3619098	6858078
1 - 477	4760	29111	32187	33417	34301	45252	80000	199018	503186	954541	1754236	3625239	6870934
1 - 478	4770	28738	32301	33464	34659	45441	79794	199544	504500	955503	1752638	3620825	6871893
1 - 479	4780	28972	31692	33271	34883	45098	79730	200371	503592	952319	1756160	3629844	6880912
1 - 480	4790	29089	32134	33525	34451	45354	79647	199965	505110	954744	1755659	3633106	6893576
1 - 481	4800	29014	32131	33446	34336	45427	79878	200044	506248	956370	1755510	3633490	6895495
1 - 482	4810	28789	31907	33198	34547	45699	79792	200223	506004	957033	1756120	3637903	6897797
1 - 483	4820	28928	32124	33355	34605	45264	79594	206379	507440	956600	1757027	3636368	6913340
1 - 484	4830	28557	31966	33236	34698	45609	80590	200899	506099	957643	1757027	3632722	6912764
1 - 485	4840	28849	32057	33214	34157	45511	80381	202347	505774	958700	1755551	3645578	6916986
1 - 486	4850	28555	31885	33320	34282	45128	80337	201270	506939	959702	1757528	3637903	6931185
1 - 487	4860	28644	31419	33236	34280	44966	79952	207774	507210	962087	1759831	3639822	6927347
1 - 488	4870	28824	31844	33153	34126	45384	80770	201728	507006	961558	1760251	3649991	6920631
1 - 489	4880	28531	31750	33205	34431	45062	80433	201983	507426	959878	1759493	3651335	6935214
1 - 490	4890	28535	31550	33446	34406	45545	80701	202625	507128	958063	1765860	3651335	6930034
1 - 491	4900	28792	31653	32925	34262	44962	80403	202360	506207	961111	1764627	3652294	6935023
1 - 492	4910	28421	31544	33150	34408	45228	80520	202787	507928	960027	1767797	3651335	6931952
1 - 493	4920	28541	31519	33026	34122	45178	80367	209007	509323	959662	1768231	3650759	6934063
1 - 494	4930	28217	31248	33315	34242	45547	80720	203034	510407	960447	1770073	3657667	6953443
1 - 495	4940	28554	31662	32849	34313	45372	80307	208316	509404	962371	1769315	3655556	6956322
1 - 496	4950	28211	31586	32981	33694	44978	80050	203191	508632	961368	1768664	3654980	6945384
1 - 497	4960	28406	31459	32924	34097	45389	80328	203497	508646	962317	1767079	3663039	6959008
1 - 498	4970	28462	31738	32784	34246	45775	80955	209197	509296	958822	1765995	3664383	6962462
1 - 499	4980	28558	31343	32482	34049	45291	80552	203790	509675	961436	1764004	3666877	6953443
1 - 500	4990	28172	31240	32969	33986	44994	80731	204045	509038	959919	1767079	3668028	6946727
1 - 501	5000	28152	31518	32642	34080	45220	80788	203945	510678	961179	1766036	3674744	6961502
1 - 502	5010	28433	31472	32954	33752	45526	81108	204074	510542	961030	1766957	3671482	6955554
1 - 503	5020	28102	31261	32669	33699	44912	80406	209942	510637	960163	1768095	3673017	6952868
1 - 504	5030	28216	31468	32704	34359	45010	81010	204751	512073	962087	1765142	3674936	6971288
1 - 505	5040	28154	31115	32440	34106	45132	81018	203888	511531	962493	1766429	3677814	6968986
1 - 506	5050	28105	31211	32430	33715	44576	80946	204849	512534	962168	1767228	3666685	6976085
1 - 507	5060	28102	30805	32505	34109	45036	80754	203693	511138	961016	1766741	3672825	6986447
1 - 508	5070	28045	31099	32615	33724	45193	80689	211256	511612	960542	1767797	3678966	6991628
1 - 509	5080	28022	31063	32450	34100	44906	81213	211364	512263	961463	1768488	3680309	7006787
1 - 510	5090	28048	31260	32270	33845	44958	81038	211527	511951	961504	1767689	3678966	7005827
1 - 511	5100	27715	31050	32242	33815	45001	81388	211459	512412	961572	1769653	3685298	7014462
1 - 512	5110	28113	30992	32555	33824	45566	81476	206387	512628	962534	1768258	3682036	7031156
1 - 513	5120	27943	30864	32474	33710	45321	81048	206527	511938	960664	1767066	3682803	7039599
1 - 514	5130	27829	30805	32392	33811	44967	81466	211269	512005	960298	1766700	3688368	7025016
1 - 515	5140	27745	30986	32277	33465	44891	81587	211540	512615	963075	1768082	3686641	7029621
1 - 516	5150	27913	30598	32314	33393	44800	81444	213220	511572	963590	1767608	3691822	7046315
1 - 517	5160	27730	30667	32336	33472	44977	81004	207089	512588	963062	1765887	3689903	7025399
User: USER
Path: C:\Program Files (x86)\BMG\CLARIOstar\User\Data
Test ID: 148
Test Name: Broccoli fluorescence
Date: 12/8/2022
Time: 12:42:36 PM
ID1: RNAP concentration
ID2: 12/8/2022,12:41:57 PM
Fluorescence (FI)
Legend:
Raw Data (470-15/532-20)
