# Supplementary material for: Broccoli aptamer allows quantitative transcription regulation studies in vitro
Source: PLoS One. 2024 Jun 13;19(6):e0304677. doi: 10.1371/journal.pone.0304677 (PMC11175446; doi:10.1371/journal.pone.0304677)
Supplement: S1 Data — (ZIP) [file pone.0304677.s006.zip › rnap/12-12-2022_1.xlsx]

## Sheet: Table All Cycles
Well		H02	I02	J02	K02	L02	M02	N02
Content	Time [s]	Sample X1	Sample X2	Sample X3	Sample X4	Sample X5	Sample X6	Sample X7
1 - 1	0	17353	16134	14727	15255	14247	16382	17564
1 - 2	10	17627	15994	14667	15529	14388	16372	17343
1 - 3	20	17132	15710	14631	15422	14241	16540	17245
1 - 4	30	16964	15775	14576	15348	14121	16637	17232
1 - 5	40	17119	15527	14815	15550	14067	16846	17162
1 - 6	50	16625	15560	14521	15264	14037	17223	16985
1 - 7	60	16631	15493	14498	15136	14347	17321	17118
1 - 8	70	16653	15390	14469	15290	14339	17548	16999
1 - 9	80	16540	15413	14329	15042	14327	18046	17124
1 - 10	90	16349	15305	14540	15130	14527	18624	17060
1 - 11	100	16338	15362	14275	15109	14578	19041	17123
1 - 12	110	16317	14990	14075	15029	14598	19517	17151
1 - 13	120	16025	14966	14174	14809	14877	20367	17226
1 - 14	130	16132	15123	14125	14805	15038	21124	17383
1 - 15	140	16010	14935	14039	14951	15223	22419	17809
1 - 16	150	16126	14910	13999	14525	15631	23328	17775
1 - 17	160	15794	15081	13915	14836	15982	24508	18146
1 - 18	170	15785	14993	13940	14678	16065	26294	18262
1 - 19	180	15588	14855	14081	14602	16603	27753	18695
1 - 20	190	15838	15000	13844	14629	16888	29163	19033
1 - 21	200	15550	14883	14182	14737	17196	31070	19554
1 - 22	210	15537	14816	14095	14593	17600	33466	20063
1 - 23	220	15459	14547	13838	14643	18137	35507	20608
1 - 24	230	15428	14741	13781	14799	18559	38148	21121
1 - 25	240	15168	14529	13765	14618	19014	40548	22026
1 - 26	250	15017	14433	13861	14616	19530	42690	22741
1 - 27	260	15157	14735	13838	14551	20171	45795	23421
1 - 28	270	15088	14481	13766	14524	20386	48528	24318
1 - 29	280	14933	14621	13877	14358	21218	51029	24987
1 - 30	290	15084	14478	13810	14730	21552	54470	26175
1 - 31	300	14785	14440	13799	14618	22613	57422	27312
1 - 32	310	14829	14288	13726	14517	22756	60578	28192
1 - 33	320	14695	14504	13869	14760	24019	64686	29444
1 - 34	330	14615	14298	13831	14650	24565	68557	30804
1 - 35	340	14700	14428	13707	14647	25690	72745	32402
1 - 36	350	14687	14143	13755	14802	26669	76464	34006
1 - 37	360	14775	14231	13607	14780	27432	79756	35870
1 - 38	370	14883	14273	13698	14773	28764	84503	37448
1 - 39	380	14607	14307	13529	14803	29636	88438	39478
1 - 40	390	14887	14227	13775	15080	30720	93138	41527
1 - 41	400	14567	14144	13465	14979	31732	98074	43508
1 - 42	410	14617	14123	13639	14943	32870	102176	45670
1 - 43	420	14519	14065	13520	14885	33855	107097	48468
1 - 44	430	14721	14160	13565	14899	34873	111549	50271
1 - 45	440	14274	14017	13567	15154	36375	116514	53165
1 - 46	450	14483	14057	13478	15204	37444	121270	55500
1 - 47	460	14389	13810	13365	15349	38375	126968	58407
1 - 48	470	14352	14073	13381	15398	39278	132059	60954
1 - 49	480	14343	14153	13722	15555	40455	138063	64204
1 - 50	490	14378	14198	13720	15620	41942	143035	67368
1 - 51	500	14273	13867	13491	15462	43176	148498	71538
1 - 52	510	14284	13803	13539	15591	44697	154834	74025
1 - 53	520	14417	13822	13415	15753	45946	160910	77596
1 - 54	530	14635	13982	13431	15970	47621	165810	80977
1 - 55	540	14200	14263	13210	15868	48896	172365	85313
1 - 56	550	14348	14114	13532	15816	50554	178522	88953
1 - 57	560	13963	13828	13357	15993	52324	185396	93452
1 - 58	570	14225	13930	13364	16190	53607	191061	96687
1 - 59	580	14321	13862	13417	16107	55297	197274	100816
1 - 60	590	14148	13797	13461	16184	56969	204025	105193
1 - 61	600	14207	14040	13318	16166	58993	215781	109612
1 - 62	610	14013	13911	13475	16420	60445	223055	113883
1 - 63	620	14019	13902	13518	16618	62412	229531	119498
1 - 64	630	14039	13813	13498	16682	64022	237172	124644
1 - 65	640	13911	13574	13289	16749	66165	244772	129568
1 - 66	650	14069	13988	13379	16837	67633	251884	135063
1 - 67	660	13901	13696	13423	16858	69789	259498	140130
1 - 68	670	14105	13755	13333	16902	71915	267084	145857
1 - 69	680	14164	13719	13632	16962	73495	275781	151790
1 - 70	690	13830	13763	13394	17043	75648	282650	157989
1 - 71	700	13900	13754	13306	17537	78005	290223	164065
1 - 72	710	14025	13739	13534	17221	79928	298283	170626
1 - 73	720	13895	13657	13526	17411	82169	307658	176949
1 - 74	730	13821	13586	13340	17660	83629	316356	183423
1 - 75	740	13696	13850	13501	17696	85724	324944	190142
1 - 76	750	13913	13589	13588	17850	87654	333940	196877
1 - 77	760	13870	13908	13614	18181	89734	342326	202814
1 - 78	770	14055	13720	13437	18141	92281	349804	210324
1 - 79	780	13660	13875	13355	18172	94418	358650	223069
1 - 80	790	13588	13605	13525	18355	96558	369109	229816
1 - 81	800	13812	13651	13396	18369	98953	378077	237808
1 - 82	810	13619	13605	13454	18460	100286	387506	246099
1 - 83	820	13682	13907	13496	18508	102900	395932	254119
1 - 84	830	13882	13737	13438	18525	105323	404752	261394
1 - 85	840	13801	13754	13310	18824	107652	415657	270769
1 - 86	850	13522	13713	13327	18805	110043	425790	279006
1 - 87	860	13715	13789	13433	19125	112333	435653	285888
1 - 88	870	13750	13642	13428	19301	114671	448631	295628
1 - 89	880	13495	13646	13448	19510	116554	456610	304786
1 - 90	890	13482	13571	13313	19363	119196	468762	313091
1 - 91	900	13449	13615	13525	19958	121790	479126	323685
1 - 92	910	13629	13647	13562	19755	123791	488270	331109
1 - 93	920	13616	13621	13502	19835	125834	500030	341120
1 - 94	930	13502	13640	13613	20128	128068	508456	350982
1 - 95	940	13710	13571	13538	20277	131119	517736	360005
1 - 96	950	13381	13349	13582	20516	133597	529508	369068
1 - 97	960	13650	13624	13591	20630	135810	541728	380976
1 - 98	970	13524	13818	13363	20774	138697	551550	391096
1 - 99	980	13458	13647	13458	20949	141275	566289	399996
1 - 100	990	13658	13454	13559	20952	143898	576937	409913
1 - 101	1000	13379	13610	13357	21244	146424	589089	420642
1 - 102	1010	13260	13613	13547	21144	148439	601715	430478
1 - 103	1020	13579	13543	13481	21559	151304	614829	441153
1 - 104	1030	13406	13573	13536	21569	152853	625924	452844
1 - 105	1040	13571	13517	13532	21901	156572	637196	464211
1 - 106	1050	13552	13520	13549	21979	158299	649808	475753
1 - 107	1060	13308	13628	13453	22131	161309	663369	486225
1 - 108	1070	13473	13659	13694	22414	163667	674613	497428
1 - 109	1080	13559	13466	13602	22265	166080	688851	509553
1 - 110	1090	13416	13704	13546	22680	168267	701274	519294
1 - 111	1100	13453	13477	13663	23085	170698	712911	530348
1 - 112	1110	13373	13406	13758	22870	174102	725727	546442
1 - 113	1120	13535	13575	13471	23425	177033	735644	556305
1 - 114	1130	13460	13649	13792	23302	180311	746441	569161
1 - 115	1140	13602	13615	13813	23149	182329	759582	579620
1 - 116	1150	13387	13302	13530	23619	185590	769864	590132
1 - 117	1160	13315	13454	13510	23815	187443	781881	604669
1 - 118	1170	13272	13448	13698	24076	190393	792258	617281
1 - 119	1180	13343	13762	13758	24239	193499	804721	628661
1 - 120	1190	13465	13439	13929	24541	195676	814123	642967
1 - 121	1200	13381	13576	13818	24557	199503	821439	654184
1 - 122	1210	13281	13551	13723	24814	206568	831613	665008
1 - 123	1220	13331	13440	13772	24845	204377	842220	680859
1 - 124	1230	13219	13375	14008	25083	207248	849360	694853
1 - 125	1240	13062	13615	13878	25335	209852	858152	706463
1 - 126	1250	13266	13568	13982	25470	218707	870900	719387
1 - 127	1260	13290	13791	13721	25549	220915	881250	736863
1 - 128	1270	13419	13667	13792	26070	223204	890421	751426
1 - 129	1280	13489	13669	13574	26382	226280	899525	766572
1 - 130	1290	13231	13497	13634	26606	229396	908737	782003
1 - 131	1300	13340	13642	13888	26769	232037	919467	797650
1 - 132	1310	13365	13429	14076	27118	234814	927121	810113
1 - 133	1320	13291	13550	13706	27069	237578	935371	827779
1 - 134	1330	13145	13598	13948	27179	239949	946643	839606
1 - 135	1340	13347	13619	13947	27437	243661	952590	857095
1 - 136	1350	13360	13428	13971	27714	247549	963319	865630
1 - 137	1360	13125	13498	14077	27902	249581	972680	882808
1 - 138	1370	13356	13638	14009	28228	252169	983220	897981
1 - 139	1380	13196	13497	14082	28688	254878	995223	916215
1 - 140	1390	13095	13476	13962	28598	257872	1004002	934951
1 - 141	1400	13332	13569	14050	28826	259850	1012821	949840
1 - 142	1410	13232	13690	14180	29212	263684	1020909	968291
1 - 143	1420	13249	13525	13922	29404	265580	1030934	984440
1 - 144	1430	13275	13528	14291	29723	269766	1039265	1001645
1 - 145	1440	13329	13466	14381	29810	272625	1047245	1013566
1 - 146	1450	13611	13567	14114	30211	275077	1054465	1031679
1 - 147	1460	13299	13520	14126	30314	277597	1062147	1045904
1 - 148	1470	13175	13657	14154	30712	280537	1074001	1064003
1 - 149	1480	13293	13809	14074	30569	284099	1082278	1082007
1 - 150	1490	13361	13579	14161	30891	285576	1090623	1101488
1 - 151	1500	13395	13546	14202	31286	289911	1099198	1121118
1 - 152	1510	13214	13726	14284	31646	294016	1105837	1141818
1 - 153	1520	13191	13510	13955	31870	295791	1115997	1156829
1 - 154	1530	13311	13651	14392	32018	299015	1123611	1174196
1 - 155	1540	13294	13650	14364	32129	302524	1133338	1190832
1 - 156	1550	13265	13497	14197	32385	305978	1142469	1206926
1 - 157	1560	13236	13542	14172	32717	309243	1151654	1225960
1 - 158	1570	13222	13592	14103	32872	313185	1161028	1243125
1 - 159	1580	13215	13420	14489	33431	317209	1170240	1263080
1 - 160	1590	13199	13654	14433	33424	319648	1182176	1284159
1 - 161	1600	13148	13628	14360	33692	323536	1189803	1304182
1 - 162	1610	13385	13520	14206	33930	327085	1202158	1325235
1 - 163	1620	13221	13906	14245	34171	329280	1212535	1343144
1 - 164	1630	13192	13613	14251	34530	333832	1222452	1361216
1 - 165	1640	13256	13464	14224	34509	336487	1230146	1379139
1 - 166	1650	13192	13530	14353	34820	339291	1235714	1393310
1 - 167	1660	13150	13616	14420	35266	343030	1244385	1402671
1 - 168	1670	13296	13437	14664	35171	345279	1253245	1414823
1 - 169	1680	13168	13675	14528	35307	350224	1261495	1443462
1 - 170	1690	13093	13683	14400	35655	353732	1268919	1464934
1 - 171	1700	13055	13619	14518	36167	357295	1277345	1488561
1 - 172	1710	13149	13643	14461	36818	359165	1287479	1510074
1 - 173	1720	13266	13692	14458	36530	364286	1301297	1526182
1 - 174	1730	13119	13529	14565	36905	365857	1314831	1543671
1 - 175	1740	13087	13493	14617	37502	369610	1326156	1562759
1 - 176	1750	13130	13573	14631	37519	373972	1332577	1592956
1 - 177	1760	13160	13562	14379	37619	377806	1343266	1610690
1 - 178	1770	13218	13634	14649	37750	382087	1354781	1622611
1 - 179	1780	13107	13741	14367	38348	384620	1358507	1641523
1 - 180	1790	13020	13450	14603	38125	389213	1364630	1647172
1 - 181	1800	13003	13673	14738	38573	394252	1381158	1668740
1 - 182	1810	12983	13754	14935	38936	395607	1388230	1693057
1 - 183	1820	13064	13585	14801	39056	400349	1395735	1716629
1 - 184	1830	13030	13700	14693	39399	402557	1402373	1740161
1 - 185	1840	13031	13735	14693	39815	407231	1414417	1766348
1 - 186	1850	13195	13727	14866	40343	411295	1430402	1793212
1 - 187	1860	13088	13648	14820	40491	414614	1445480	1825590
1 - 188	1870	13085	13552	14938	40758	419396	1462902	1856044
1 - 189	1880	13090	13466	14999	40677	422309	1477100	1875173
1 - 190	1890	13069	13813	14899	41230	426576	1483223	1895047
1 - 191	1900	13079	13857	14891	41212	429055	1490864	1903717
1 - 192	1910	13002	13828	14968	41775	433201	1499317	1915625
1 - 193	1920	13226	13517	14939	41769	435761	1511903	1928536
1 - 194	1930	13007	13749	14877	42202	439256	1521481	1941771
1 - 195	1940	13112	13574	14778	42470	442968	1529365	1963122
1 - 196	1950	12980	13542	15096	42675	447019	1532766	1996692
1 - 197	1960	13057	13680	14919	42661	450040	1539607	2021009
1 - 198	1970	13113	13750	15184	42966	452763	1552965	2025629
1 - 199	1980	12940	13679	15202	43670	457193	1568706	2041100
1 - 200	1990	12874	13518	15181	43636	459388	1576347	2053428
1 - 201	2000	13249	13617	15006	43873	462978	1582105	2103526
1 - 202	2010	13076	13707	15050	44243	464224	1588174	2129374
1 - 203	2020	12953	13564	15197	44567	467557	1597508	2162213
1 - 204	2030	12950	13592	15295	44966	471038	1611827	2189443
1 - 205	2040	13168	13763	15369	45209	474466	1623885	2216524
1 - 206	2050	12986	13705	15146	45705	477121	1631403	2232184
1 - 207	2060	12963	13684	15315	45870	479885	1640697	2236357
1 - 208	2070	12886	13658	15167	46102	483705	1647931	2257233
1 - 209	2080	12975	13686	15219	46261	486374	1657130	2277825
1 - 210	2090	13080	13656	15210	46473	488541	1664662	2314145
1 - 211	2100	13104	13472	15253	46684	492010	1672831	2333572
1 - 212	2110	13082	13607	15094	47015	495437	1677694	2345656
1 - 213	2120	13025	13784	15506	47530	497591	1684007	2358120
1 - 214	2130	12993	13599	15392	47879	501073	1693233	2375609
1 - 215	2140	12960	13582	15291	48223	503755	1705656	2412797
1 - 216	2150	13079	13583	15391	48428	506370	1721140	2435339
1 - 217	2160	13078	13752	15483	48612	507264	1731436	2460876
1 - 218	2170	13020	13691	15369	48786	509323	1746515	2484868
1 - 219	2180	12891	13628	15407	49358	512899	1752530	2510324
1 - 220	2190	12973	13540	15510	49845	516733	1762162	2526160
1 - 221	2200	12879	13607	15326	49525	518210	1769762	2547104
1 - 222	2210	12691	13786	15429	49675	522369	1773040	2574917
1 - 223	2220	13012	13687	15595	50384	524008	1778974	2588464
1 - 224	2230	12910	13699	15333	51011	527151	1785300	2619054
1 - 225	2240	12919	13721	15386	51079	528994	1792345	2623619
1 - 226	2250	12816	13673	15709	51303	531419	1807884	2653667
1 - 227	2260	12972	13668	15789	51625	532164	1816974	2689378
1 - 228	2270	12924	13735	15501	51771	535415	1823720	2728760
1 - 229	2280	12997	13683	15598	52194	538978	1828503	2754242
1 - 230	2290	13072	13625	15551	52038	542324	1838758	2769781
1 - 231	2300	12785	13576	15537	52573	544356	1847672	2800249
1 - 232	2310	12932	13685	15551	52747	546334	1858821	2832695
1 - 233	2320	13022	13732	15558	53151	548488	1868128	2849967
1 - 234	2330	13005	13706	15735	53934	552810	1875674	2863257
1 - 235	2340	12705	13607	15612	53619	554774	1880944	2889823
1 - 236	2350	12886	13796	15694	54403	556996	1897838	2991450
1 - 237	2360	12954	13598	15599	54434	561250	1902322	3028867
1 - 238	2370	12938	13491	15850	54629	562699	1911141	3078565
1 - 239	2380	13068	13641	15633	55004	565761	1923564	3104469
1 - 240	2390	12898	13745	15757	55283	569405	1933033	3118476
1 - 241	2400	12693	13897	15883	55542	570435	1945280	3130565
1 - 242	2410	13024	13608	15955	55998	574689	1949480	3134787
1 - 243	2420	12960	13919	15916	56643	578346	1959600	3156853
1 - 244	2430	12757	13661	15876	56465	580527	1972632	3190241
1 - 245	2440	13011	13769	15875	56797	582289	1983131	3219215
1 - 246	2450	13035	13490	15973	57293	586637	1989417	3232647
1 - 247	2460	12992	13647	16107	57264	588520	1998494	3276396
1 - 248	2470	12868	13758	16055	58091	594237	2008356	3306713
1 - 249	2480	12770	13353	16014	58065	595023	2013856	3327629
1 - 250	2490	12828	13774	16047	58812	596757	2027363	3350463
1 - 251	2500	12918	13744	16099	59118	601553	2036413	3371570
1 - 252	2510	12747	13756	16147	59698	603219	2043701	3402847
1 - 253	2520	12872	13668	16144	59782	607473	2051789	3414743
1 - 254	2530	12840	13695	16153	59664	610548	2060229	3437577
1 - 255	2540	12990	13537	16075	59904	612784	2070145	3475186
1 - 256	2550	12910	13689	16200	60376	616956	2082148	3493031
1 - 257	2560	12887	13702	16167	60825	620776	2090561	3517017
1 - 258	2570	12989	13600	16153	60932	623757	2101548	3556545
1 - 259	2580	12946	13797	16175	61479	628295	2105531	3592427
1 - 260	2590	12818	13743	16370	61425	631316	2116924	3601829
1 - 261	2600	12841	13473	16074	62637	634161	2126204	3645194
1 - 262	2610	12901	13564	16248	62774	637223	2136270	3674552
1 - 263	2620	12791	13582	16309	62849	640135	2141214	3695276
1 - 264	2630	12722	13474	16339	63313	644010	2154233	3717918
1 - 265	2640	12696	13745	16198	63762	647126	2156685	3726745
1 - 266	2650	12725	13779	16243	63842	649903	2166724	3730966
1 - 267	2660	12747	13719	16450	64389	653466	2177779	3749962
1 - 268	2670	12677	13615	16232	64503	657395	2187533	3756678
1 - 269	2680	12833	13556	16460	65117	660334	2196961	3756678
1 - 270	2690	12964	13607	16231	65529	664412	2209466	3780664
1 - 271	2700	12927	13440	16469	65737	669316	2213828	3812900
1 - 272	2710	12728	13705	16386	65953	671999	2225072	3847439
1 - 273	2720	12830	13682	16495	66481	674816	2237197	3892531
1 - 274	2730	12743	13402	16486	66672	679206	2250202	3914790
1 - 275	2740	12940	13574	16302	67490	682037	2257748	3915941
1 - 276	2750	12792	13621	16483	67339	685140	2261826	3932251
1 - 277	2760	12684	13792	16456	67573	688960	2269724	3969860
1 - 278	2770	12785	13699	16391	68349	693810	2279546	3967749
1 - 279	2780	12844	13555	16552	68139	696059	2288284	3929756
1 - 280	2790	12829	13534	16593	68888	699459	2297848	3917668
1 - 281	2800	12756	13711	16379	69037	701816	2306654	3915365
1 - 282	2810	12863	13618	16588	69347	706924	2315378	3946066
1 - 283	2820	12716	13632	16604	70287	709484	2325606	3952399
1 - 284	2830	12807	13635	16332	69816	713738	2333586	3959882
1 - 285	2840	12728	13635	16576	70299	716014	2343895	3970627
1 - 286	2850	12938	13482	16716	70445	720091	2356643	4007853
1 - 287	2860	12672	13409	16897	71117	723776	2365110	4011690
1 - 288	2870	12917	13672	16902	71010	727922	2369865	4024546
1 - 289	2880	12701	13627	16710	71281	730848	2379376	3966022
1 - 290	2890	12742	13692	16874	71017	733693	2388628	3938391
1 - 291	2900	12779	13628	16737	71618	738218	2400536	3946834
1 - 292	2910	12618	13677	16802	71895	741266	2410941	3959498
1 - 293	2920	12752	13704	16581	72463	745167	2422944	4000945
1 - 294	2930	12695	13603	17059	72916	746861	2430733	4096119
1 - 295	2940	12728	13625	16778	73339	751088	2439688	4129314
1 - 296	2950	12598	13509	16959	73713	755355	2449808	4141211
1 - 297	2960	12600	13705	17038	74078	758105	2454644	4160016
1 - 298	2970	12576	13310	17089	74884	761411	2461391	4172872
1 - 299	2980	12744	13562	16999	75014	765597	2468192	4187647
1 - 300	2990	12597	13657	17006	74931	768970	2481129	4181123
1 - 301	3000	12501	13454	16797	75948	770934	2493322	4151765
1 - 302	3010	12667	13582	17042	75694	775581	2499838	4079617
1 - 303	3020	12689	13790	16983	75798	777410	2503821	4071750
1 - 304	3030	12719	13640	16911	76644	781908	2514469	4091705
1 - 305	3040	12729	13544	17200	77272	785511	2526865	4076163
1 - 306	3050	12726	13449	17211	77802	788857	2537513	4069639
1 - 307	3060	12644	13541	17106	77705	791282	2542918	4081344
1 - 308	3070	12504	13601	17313	78009	796485	2552632	4113580
1 - 309	3080	12666	13414	17273	77781	797013	2559189	4130082
1 - 310	3090	12603	13639	17161	77824	800440	2569281	4055248
1 - 311	3100	12688	13422	17131	78258	804098	2579780	3993078
1 - 312	3110	12556	13629	17195	78887	808257	2585254	3979454
1 - 313	3120	12553	13488	17254	78891	809300	2595522	3975616
1 - 314	3130	12755	13262	17264	78850	816304	2600101	3904620
1 - 315	3140	12626	13580	17436	79345	816521	2611725	3922657
1 - 316	3150	12576	13467	17189	79731	819705	2620029	3926878
1 - 317	3160	12505	13551	17294	80317	825381	2630827	3932059
1 - 318	3170	12570	13579	17561	80298	827250	2638115	3947793
1 - 319	3180	12467	13567	17408	80330	828470	2644428	3985594
1 - 320	3190	12579	13523	17445	81224	834458	2651391	4037403
1 - 321	3200	12679	13452	17454	81736	838413	2662595	4080000
1 - 322	3210	12609	13463	17725	82061	839050	2672105	4093432
1 - 323	3220	12542	13402	17587	82138	840811	2677781	4122023
1 - 324	3230	12527	13419	17405	82798	847368	2688186	4130082
1 - 325	3240	12540	13601	17476	82808	849969	2695623	4144857
1 - 326	3250	12499	13468	17723	83040	854575	2706231	4144857
1 - 327	3260	12628	13763	17700	83263	856391	2712449	4164045
1 - 328	3270	12364	13752	17633	83990	857407	2724438	4167691
1 - 329	3280	12560	13590	17511	84366	863544	2726619	4194746
1 - 330	3290	12584	13466	17627	84757	867703	2734545	4221034
1 - 331	3300	12307	13684	17710	84891	869328	2744122	4212975
1 - 332	3310	12606	13382	17825	85374	873338	2752048	4236001
1 - 333	3320	12472	13474	17721	85650	876237	2759919	4260370
1 - 334	3330	12467	13452	17773	86436	878879	2768386	4267278
1 - 335	3340	12419	13453	17595	85634	880925	2774306	4274570
1 - 336	3350	12485	13507	17776	86080	884610	2787149	4284547
1 - 337	3360	12517	13450	17662	86598	887441	2798555	4307190
1 - 338	3370	12397	13386	17711	86627	889703	2800953	4314097
1 - 339	3380	12240	13321	17998	87604	892088	2810003	4338275
1 - 340	3390	12578	13389	17957	87806	896084	2821342	4365330
1 - 341	3400	12470	13526	17990	88072	897060	2834971	4396799
1 - 342	3410	12375	13462	17898	89138	902804	2838100	4415411
1 - 343	3420	12368	13323	17918	89061	903630	2845090	4430378
1 - 344	3430	12304	13449	17950	89191	906434	2854479	4453020
1 - 345	3440	12651	13471	18057	89865	912029	2860155	4466260
1 - 346	3450	12334	13599	17741	89978	914807	2865885	4483530
1 - 347	3460	12309	13572	17873	90210	916297	2873025	4499840
1 - 348	3470	12308	13328	18169	90731	919535	2884269	4525360
1 - 349	3480	12356	13371	17945	91126	922136	2973029	4552799
1 - 350	3490	12363	13451	18141	91171	927189	2979362	4571988
1 - 351	3500	12543	13297	17964	91171	931321	2985310	4585036
1 - 352	3510	12215	13473	18173	91625	932486	2998358	4617080
1 - 353	3520	12146	13423	18007	92232	934504	3006609	4631279
1 - 354	3530	12249	13467	18305	92666	937945	3020424	4653346
1 - 355	3540	12273	13448	17945	93097	941522	3030019	4673877
1 - 356	3550	12231	13618	18226	93057	946155	3038461	4687693
1 - 357	3560	12314	13271	18323	93507	947347	3044026	4710719
1 - 358	3570	12373	13683	18266	93922	949921	3050358	4733745
1 - 359	3580	12263	13482	18123	94140	953823	3059185	4757154
1 - 360	3590	12421	13524	18164	95026	956329	3067244	4783250
1 - 361	3600	12082	13502	18286	94938	957602	3079908	4802631
1 - 362	3610	12310	13448	18317	95147	963672	3081635	4823546
1 - 363	3620	12407	13327	18161	95298	968657	3087775	4837361
1 - 364	3630	12298	13215	18368	95362	969470	3093148	4847339
1 - 365	3640	12292	13532	18286	96337	972396	3099672	4868830
1 - 366	3650	12295	13491	18387	96386	975823	3112144	4884181
1 - 367	3660	12113	13531	18209	96754	980077	3126536	4910469
1 - 368	3670	12334	13218	18487	97718	982733	3122890	4927354
1 - 369	3680	12155	13448	18255	97738	985076	3126536	4952491
1 - 370	3690	12268	13326	18403	98145	987704	3128263	4979163
1 - 371	3700	12323	13474	18682	98811	990780	3134978	4995665
1 - 372	3710	12056	13413	18419	98942	990631	3142462	5017731
1 - 373	3720	12237	13403	18375	98940	995711	3153591	5032314
1 - 374	3730	12490	13452	18621	98996	998271	3159923	5055916
1 - 375	3740	12303	13431	18456	99655	1000656	3162226	5085274
1 - 376	3750	12251	13333	18566	100601	1005275	3179495	5096787
1 - 377	3760	12051	13446	18543	100307	1006860	3188706	5117126
1 - 378	3770	12118	13297	18463	100750	1008987	3192927	5125761
1 - 379	3780	11985	13335	18497	101441	1012279	3197532	5143414
1 - 380	3790	12269	13315	18527	101506	1017359	3210005	5171813
1 - 381	3800	11923	13393	18745	101623	1019270	3227658	5185053
1 - 382	3810	12200	13258	18780	102095	1021220	3235909	5214986
1 - 383	3820	12149	13313	18800	102240	1026599	3255289	5238204
1 - 384	3830	11945	13349	18772	103268	1028726	3255097	5266411
1 - 385	3840	12049	13367	18677	102937	1031164	3252602	5294042
1 - 386	3850	12117	13356	18828	103769	1033792	3257591	5299990
1 - 387	3860	12171	13425	19241	103464	1035797	3270256	5318603
1 - 388	3870	12049	13224	18700	104545	1038656	3279850	5333762
1 - 389	3880	12050	13208	18791	104689	1042110	3290979	5347002
1 - 390	3890	12031	13053	18708	104499	1044793	3307097	5373098
1 - 391	3900	12171	13213	19179	105507	1048518	3309400	5389983
1 - 392	3910	12250	13278	18999	105565	1052176	3316883	5416847
1 - 393	3920	12436	13377	19123	105701	1057459	3327437	5434884
1 - 394	3930	12212	13260	18916	105913	1057784	3333769	5451386
1 - 395	3940	12011	13337	18966	105963	1061591	3339525	5461364
1 - 396	3950	12022	13262	18890	106581	1062905	3342404	5478633
1 - 397	3960	11772	13376	18885	107643	1066252	3353725	5517010
1 - 398	3970	12105	13308	19128	107216	1068636	3352957	5542338
1 - 399	3980	12103	13269	19112	107825	1072903	3368308	5554619
1 - 400	3990	12148	13216	19120	108826	1075139	3370610	5566515
1 - 401	4000	12147	13287	19235	108468	1080408	3384042	5580331
1 - 402	4010	11908	13235	19038	108739	1081018	3391717	5604700
1 - 403	4020	12032	13074	19300	109085	1084337	3390374	5622737
1 - 404	4030	12120	13267	19023	108856	1087141	3401312	5638471
1 - 405	4040	11857	13150	18988	109519	1090244	3407836	5666486
1 - 406	4050	11981	13334	19217	109968	1093387	3415703	5687402
1 - 407	4060	11964	13228	19215	110547	1096205	3417813	5691239
1 - 408	4070	11756	13334	19251	111053	1098101	3423570	5712730
1 - 409	4080	11943	13285	19595	111335	1101976	3431245	5737867
1 - 410	4090	11964	13248	19247	111327	1106717	3436042	5759741
1 - 411	4100	12035	13234	19413	111810	1107882	3445061	5765690
1 - 412	4110	11777	13027	19425	111641	1111093	3458684	5787564
1 - 413	4120	11849	13184	19090	112474	1113667	3473843	5799461
1 - 414	4130	11784	13225	19584	112930	1117135	3475762	5830930
1 - 415	4140	11800	13232	19113	113134	1120549	3490921	5833808
1 - 416	4150	11933	13330	19359	113448	1124952	3503009	5857218
1 - 417	4160	11916	13271	19549	113369	1126781	3503585	5888495
1 - 418	4170	12051	13161	19477	113421	1128257	3507998	5903461
1 - 419	4180	12006	13272	19593	114559	1128989	3512412	5918044
1 - 420	4190	11981	13082	19234	115023	1132335	3520471	5935890
1 - 421	4200	11872	13237	19376	114506	1137768	3530257	5961026
1 - 422	4210	11919	13119	19439	115362	1139732	3545607	5977144
1 - 423	4220	11782	13238	19524	115315	1142956	3553091	5985587
1 - 424	4230	11691	13216	19579	116648	1148036	3557504	6001897
1 - 425	4240	11913	13216	19484	116596	1148985	3566714	6017248
1 - 426	4250	11966	13371	19837	116570	1150150	3571128	6045838
1 - 427	4260	11655	13259	19453	117346	1154038	3576692	6057927
1 - 428	4270	11848	13165	19474	117131	1159132	3588781	6067713
1 - 429	4280	11670	13293	19639	117637	1160852	3593194	6085366
1 - 430	4290	11693	13068	19540	117692	1166163	3600869	6100333
1 - 431	4300	11715	13054	19858	117952	1164456	3614109	6141204
1 - 432	4310	11674	13237	19532	118639	1166271	3621017	6151758
1 - 433	4320	11733	13171	19698	119668	1170268	3628309	6155403
1 - 434	4330	11788	13097	19417	118983	1176608	3630419	6169219
1 - 435	4340	11586	13058	19837	119574	1176472	3631763	6199344
1 - 436	4350	11809	13059	19690	120108	1179927	3644043	6229278
1 - 437	4360	11600	13259	19628	120571	1184018	3651910	6237913
1 - 438	4370	11878	12980	20066	120617	1185170	3652294	6257293
1 - 439	4380	11603	13140	19729	120670	1187757	3655556	6269765
1 - 440	4390	11806	12928	20004	120935	1192499	3670523	6286843
1 - 441	4400	11660	13213	19874	121271	1194531	3688176	6300850
1 - 442	4410	11744	12959	20022	121966	1196820	3690862	6324068
1 - 443	4420	11736	13027	20067	122353	1197985	3700457	6330017
1 - 444	4430	11529	13305	20027	122520	1202849	3704294	6345751
1 - 445	4440	11701	12929	20033	122293	1201318	3708324	6358415
1 - 446	4450	11639	13113	19863	122270	1208566	3715807	6377795
1 - 447	4460	11680	13106	19900	123570	1210720	3726745	6399862
1 - 448	4470	11448	12992	20211	123256	1212034	3735763	6422696
1 - 449	4480	11621	13098	19972	123643	1214256	3744014	6439390
1 - 450	4490	11605	13158	20322	124134	1214987	3748427	6445146
1 - 451	4500	11605	12987	20163	124311	1221774	3755911	6469707
1 - 452	4510	11728	13071	19912	125002	1219485	3762435	6494268
1 - 453	4520	11683	12881	19824	124913	1224131	3770110	6497914
1 - 454	4530	11582	13079	19950	125706	1226502	3772029	6517294
1 - 455	4540	11591	12972	19971	125600	1230566	3787955	6538017
1 - 456	4550	11535	12973	20068	125466	1231176	3794671	6547420
1 - 457	4560	11452	12910	20377	126356	1235728	3796014	6564497
1 - 458	4570	11640	13096	20235	126747	1235267	3803306	6583494
1 - 459	4580	11419	13224	20273	126948	1241756	3810789	6595198
1 - 460	4590	11668	13085	20054	126941	1245712	3810789	6616305
1 - 461	4600	11699	13032	20270	128322	1246539	3820575	6628202
1 - 462	4610	11496	13008	20226	127599	1247243	3830361	6633575
1 - 463	4620	11506	13086	20240	128232	1249682	3833623	6661206
1 - 464	4630	11368	12937	20166	128079	1252256	3841682	6674638
1 - 465	4640	11529	13020	20319	128909	1255724	3847631	6687302
1 - 466	4650	11697	13063	20411	128879	1257905	3852620	6700734
1 - 467	4660	11328	12857	20161	129470	1257675	3861446	6711671
1 - 468	4670	11556	12922	20420	129889	1260357	3861254	6715893
1 - 469	4680	11411	12901	20169	130233	1264082	3876221	6744099
1 - 470	4690	11434	13062	20413	131038	1267970	3888118	6768468
1 - 471	4700	11595	12928	20504	130549	1270978	3896369	6789384
1 - 472	4710	11534	12786	20361	130775	1271520	3900015	6810683
1 - 473	4720	11452	13232	20318	131338	1275896	3905004	6827376
1 - 474	4730	11349	12913	20403	130868	1275747	3918052	6835435
1 - 475	4740	11509	13086	20292	131438	1280285	3924767	6851170
1 - 476	4750	11452	12759	20386	132016	1281870	3925727	6864985
1 - 477	4760	11515	12808	20429	132262	1284132	3940886	6870550
1 - 478	4770	11471	12914	20646	132423	1287939	3940694	6902211
1 - 479	4780	11416	12912	20470	132976	1290527	3948369	6916602
1 - 480	4790	11410	12829	20383	133086	1294794	3948753	6927923
1 - 481	4800	11454	12844	20644	134266	1293507	3955661	6974359
1 - 482	4810	11333	12854	20787	133855	1298384	3964103	6986063
1 - 483	4820	11164	12885	20417	134646	1299387	3974849	7008897
1 - 484	4830	11440	12915	20392	134447	1302597	3982716	7024440
1 - 485	4840	11407	12921	20482	135139	1303884	3989048	7040750
1 - 486	4850	11320	12819	20843	134957	1307230	3994037	7046890
1 - 487	4860	11191	12855	20938	135024	1310143	4001329	7067230
1 - 488	4870	11167	13121	20704	135844	1311593	4014760	7082197
1 - 489	4880	11277	12919	20575	136364	1314871	4019749	7114241
1 - 490	4890	11227	12849	20473	136235	1313936	4027425	7122684
1 - 491	4900	11251	12763	20768	136789	1318353	4022819	7130359
1 - 492	4910	11144	12747	20861	136303	1321591	4034141	7159909
1 - 493	4920	11180	12943	20771	136560	1323325	4037786	7166241
1 - 494	4930	11303	12747	20809	137471	1324747	4044886	7173533
1 - 495	4940	11470	13096	20813	137088	1329583	4052945	7211909
1 - 496	4950	11197	12807	20812	137994	1327768	4057166	7231481
1 - 497	4960	11166	12987	21243	138381	1333715	4063499	7237622
1 - 498	4970	11278	12724	20825	137934	1337793	4072709	7265636
1 - 499	4980	11247	12911	21023	138713	1336831	4076547	7296530
1 - 500	4990	11436	12755	20980	139440	1339500	4090362	7317637
1 - 501	5000	11330	12701	21026	139547	1340367	4095735	7344500
1 - 502	5010	11141	12993	20849	139981	1344093	4098805	7361386
1 - 503	5020	11344	12693	20932	139948	1345312	4101875	7379039
1 - 504	5030	11066	12720	20979	140238	1348021	4111853	7390936
1 - 505	5040	11305	12752	21018	140608	1350487	4114731	7408973
1 - 506	5050	11007	12827	20953	140635	1353007	4113580	7426434
1 - 507	5060	11029	12673	21045	141194	1354483	4121639	7440058
1 - 508	5070	11285	12616	21088	141909	1357802	4117226	7455600
1 - 509	5080	11191	12794	20866	142311	1360376	4133536	7479394
1 - 510	5090	11155	12827	20770	141808	1359618	4147351	7484383
1 - 511	5100	11042	12766	20854	141896	1361135	4153683	7485150
1 - 512	5110	11102	12583	20949	142618	1362530	4158289	7530243
1 - 513	5120	11135	12768	21073	142772	1368613	4163469	7543099
1 - 514	5130	11204	12874	20977	142985	1372176	4167499	7549623
1 - 515	5140	11128	12658	20915	143271	1371959	4181506	7576294
1 - 516	5150	10929	12790	21103	144149	1377080	4183425	7593372
1 - 517	5160	11044	12782	21135	144163	1379248	4187071	7613328
1 - 518	5170	11119	12748	21188	143657	1379695	4191676	7623498
1 - 519	5180	10997	12648	21059	144897	1383041	4196473	7631365
1 - 520	5190	10925	12663	20995	144945	1385751	4203189	7654391
1 - 521	5200	11103	12680	21292	144923	1383705	4206835	7658036
1 - 522	5210	11125	12715	21138	145742	1385737	4214126	7684132
1 - 523	5220	10828	12633	21268	145498	1388067	4207794	7688546
1 - 524	5230	11047	12639	21186	145707	1393635	4218732	7706967
1 - 525	5240	10959	12676	21289	145944	1394814	4230437	7720015
1 - 526	5250	10971	12704	21263	146450	1399040	4238496	7729992
1 - 527	5260	11004	12637	21311	146536	1398797	4242717	7757624
1 - 528	5270	10992	12703	21325	146580	1400260	4252503	7772974
1 - 529	5280	11088	12515	21058	146494	1403430	4251160	7786022
1 - 530	5290	11097	12782	21379	147275	1403985	4255765	7806170
1 - 531	5300	10811	12528	21404	147019	1408361	4261521	7822096
1 - 532	5310	10813	12707	21190	147535	1410623	4270156	7831498
1 - 533	5320	10928	12568	21380	147508	1408293	4276488	7847233
1 - 534	5330	10970	12464	21332	148150	1413658	4281861	7868916
1 - 535	5340	10783	12461	21294	148436	1418968	4288001	7881772
1 - 536	5350	10861	12657	21263	148489	1418887	4289728	7914392
1 - 537	5360	10707	12610	21440	149847	1418670	4292415	7909019
1 - 538	5370	10830	12599	21314	148774	1421068	4305463	7930126
1 - 539	5380	10909	12749	21341	149678	1425336	4299898	7942407
1 - 540	5390	10857	12664	21457	149759	1426704	4308533	7963514
1 - 541	5400	10890	12391	21587	150061	1429278	4316976	7978864
1 - 542	5410	10776	12464	21660	150399	1431026	4326762	7981743
1 - 543	5420	10604	12540	21535	150384	1434168	4335972	7995174
1 - 544	5430	10794	12376	21664	150384	1436241	4344223	8020695
1 - 545	5440	10668	12464	21452	151384	1437759	4345950	8038924
1 - 546	5450	10655	12649	21540	150770	1441403	4352090	8043145
1 - 547	5460	10599	12484	21621	150891	1441132	4356503	8061374
1 - 548	5470	10583	12571	21290	152015	1444112	4365714	8071352
1 - 549	5480	10830	12408	21552	152351	1445616	4367441	8066938
1 - 550	5490	10708	12373	21537	151886	1446916	4376267	8092075
1 - 551	5500	10854	12352	21352	152281	1446334	4368976	8120282
1 - 552	5510	10613	12549	21576	152364	1454706	4374157	8145227
1 - 553	5520	10695	12645	21435	152987	1452972	4389699	8153861
1 - 554	5530	10578	12364	21782	153538	1455031	4388740	8163455
1 - 555	5540	10798	12311	21790	153345	1458459	4391810	8172474
1 - 556	5550	10638	12474	21846	153616	1458513	4403898	8176120
1 - 557	5560	10650	12447	21735	153727	1462550	4407160	8191662
1 - 558	5570	10587	12484	21870	154353	1462374	4411766	8199337
1 - 559	5580	10683	12225	21737	154362	1466059	4417522	8209891
1 - 560	5590	10788	12544	21631	153788	1467996	4420976	8234068
1 - 561	5600	10629	12586	21849	154932	1467427	4419441	8242319
1 - 562	5610	10538	12446	21631	154868	1471451	4429803	8257094
1 - 563	5620	10522	12385	21864	155548	1473347	4431146	8255367
1 - 564	5630	10471	12297	21695	155577	1473496	4438437	8278585
1 - 565	5640	10540	12356	21768	156367	1475406	4444578	8289522
1 - 566	5650	10612	12503	21739	155804	1476368	4446113	8311397
1 - 567	5660	10605	12210	21905	156460	1480216	4447840	8314851
1 - 568	5670	10615	12326	21668	155591	1483183	4452637	8328283
1 - 569	5680	10620	12370	21822	156290	1483196	4457817	8351117
1 - 570	5690	10728	12345	21898	156987	1486827	4461655	8356873
1 - 571	5700	10745	12443	21719	156760	1487436	4466452	8361286
1 - 572	5710	10717	12435	21768	157193	1489387	4471441	8358216
1 - 573	5720	10605	12216	21843	157478	1489726	4481035	8370881
1 - 574	5730	10525	12062	22024	157118	1492300	4483146	8384696
1 - 575	5740	10420	12146	21536	157768	1493248	4498880	8400814
1 - 576	5750	10630	12171	21979	158787	1495754	4505404	8415205
1 - 577	5760	10554	12285	21847	158963	1500279	4510393	8434202
1 - 578	5770	10391	12321	21907	158684	1500537	4515766	8442069
1 - 579	5780	10335	12357	22139	158316	1500211	4518644	8444180
1 - 580	5790	10581	12463	21806	159070	1504398	4517109	8454925
1 - 581	5800	10352	12218	21628	159865	1507486	4522290	8460682
1 - 582	5810	10409	12184	21808	159038	1507933	4528622	8480062
1 - 583	5820	10573	12109	21688	159000	1509789	4530157	8487545
1 - 584	5830	10439	12185	21860	160121	1507825	4533995	8494069
1 - 585	5840	10409	12023	21698	160259	1510467	4537449	8508269
1 - 586	5850	10427	12121	21855	159585	1515940	4543589	8519973
1 - 587	5860	10438	12214	21873	160655	1516048	4539368	8524770
1 - 588	5870	10416	12288	21770	160589	1516834	4530925	8543959
1 - 589	5880	10373	12327	21979	161180	1517240	4528238	8544918
1 - 590	5890	10408	12173	22195	161332	1519530	4534187	8561036
1 - 591	5900	10242	12212	22175	160731	1520885	4541478	8569095
1 - 592	5910	10348	12057	22004	161468	1525721	4551072	8598070
1 - 593	5920	10310	12062	21921	161594	1527401	4556445	8613036
1 - 594	5930	10406	12123	22136	162125	1528309	4566807	8640668
1 - 595	5940	10382	12008	22186	162476	1531506	4571604	8645657
1 - 596	5950	10272	12195	22344	162063	1532820	4581582	8650262
1 - 597	5960	10323	12117	21916	161989	1533565	4580239	8650645
1 - 598	5970	10213	12208	21986	162849	1536085	4590408	8658705
1 - 599	5980	10599	12079	22198	163008	1533741	4586379	8663310
1 - 600	5990	10312	12082	22165	163228	1541016	4598659	8676741
1 - 601	6000	10294	12010	21878	163091	1536491	4597508	8691708
1 - 602	6010	10503	12097	22318	163630	1540230	4596741	8700535
1 - 603	6020	10174	12156	22206	164053	1542818	4605951	8699767
1 - 604	6030	10206	12048	22093	163637	1543481	4606527	8708978
1 - 605	6040	10316	11943	22115	164183	1545514	4614969	8698232
1 - 606	6050	10294	12075	22138	164878	1547437	4628017	8703797
1 - 607	6060	10017	12068	22396	165074	1550445	4634541	8713391
1 - 608	6070	10266	11995	22316	164092	1552423	4639338	8713967
1 - 609	6080	10169	12038	22005	165104	1551122	4644327	8735649
1 - 610	6090	10215	12142	22295	165277	1554103	4651427	8740063
1 - 611	6100	10398	12118	22379	165144	1556961	4649892	8757332
1 - 612	6110	10253	12081	22309	165735	1556826	4631471	8785731
1 - 613	6120	10368	12238	22227	165685	1560118	4626290	8807414
1 - 614	6130	10327	12185	22260	165473	1561242	4630512	8834085
1 - 615	6140	10297	12144	22203	164855	1561513	4628977	8839458
1 - 616	6150	10164	12068	22218	166053	1562556	4638763	8845790
1 - 617	6160	10261	11947	22242	166321	1564791	4650851	8859414
1 - 618	6170	10138	11962	22431	167146	1566444	4652386	8862292
1 - 619	6180	10103	11851	22504	166627	1568869	4658719	8876299
1 - 620	6190	10178	12031	22018	167026	1570711	4675604	8889731
1 - 621	6200	10279	12093	22198	167317	1570427	4677331	8882056
1 - 622	6210	10221	11947	22037	166903	1571131	4680401	8876108
1 - 623	6220	10161	11823	22074	166895	1574207	4675796	8884359
1 - 624	6230	10047	11867	22339	167561	1575548	4681553	8894720
1 - 625	6240	10057	12032	22452	167692	1579057	4685390	8910263
1 - 626	6250	10176	11996	22428	168827	1579368	4689228	8905082
1 - 627	6260	10053	11977	22436	168029	1580696	4696519	8900285
1 - 628	6270	10113	11774	22068	168487	1581820	4697863	8922735
1 - 629	6280	10006	11946	22414	168325	1584015	4693833	8921968
1 - 630	6290	9963	11841	22302	168027	1582985	4697095	8925997
1 - 631	6300	9964	11985	22430	168994	1585939	4712062	8917362
1 - 632	6310	10065	12005	22167	168462	1587375	4716667	8918897
1 - 633	6320	10008	11909	22192	169185	1590640	4721080	8922927
1 - 634	6330	9981	11891	22205	169342	1589881	4720121	8945761
1 - 635	6340	9845	11836	22496	169720	1593688	4724918	8966868
1 - 636	6350	10006	11986	22326	169368	1595273	4737582	8966292
1 - 637	6360	10079	11761	22124	169800	1594582	4729523	8960920
1 - 638	6370	10033	11998	22385	169676	1597278	4735664	8977805
1 - 639	6380	10045	11785	22371	170685	1598240	4743339	8991621
1 - 640	6390	9922	11901	22401	169806	1601897	4746985	9013112
1 - 641	6400	10025	11744	22388	171129	1601477	4751782	9014263
1 - 642	6410	9887	11787	22269	170936	1602913	4746601	9006396
1 - 643	6420	9957	11729	22305	170562	1603686	4744874	9011961
1 - 644	6430	9780	11724	22381	170824	1604580	4746409	9010809
1 - 645	6440	9810	11686	22590	171122	1607926	4754276	9011577
1 - 646	6450	9819	11852	22474	170981	1607723	4770586	9035562
1 - 647	6460	9848	11711	22530	171481	1608210	4771929	9032876
1 - 648	6470	9972	11923	22169	170837	1610608	4773848	9036713
1 - 649	6480	10090	11703	22222	171681	1613182	4762719	9031724
1 - 650	6490	9846	11887	22258	171185	1611408	4768859	9043237
1 - 651	6500	9896	11808	22402	171888	1615038	4777302	9047459
1 - 652	6510	9813	11780	22428	172233	1614645	4778837	9077392
1 - 653	6520	9836	11813	22675	172367	1616867	4792653	9082573
1 - 654	6530	9744	11674	22552	172749	1618425	4792077	9091208
1 - 655	6540	9802	11755	22521	172657	1619346	4794380	9100035
1 - 656	6550	9887	11704	22111	172830	1623356	4803782	9105407
1 - 657	6560	9773	11590	22473	174027	1622245	4814527	9127282
1 - 658	6570	9860	11696	22432	173702	1623167	4814527	9131887
1 - 659	6580	9726	11524	22293	173606	1624548	4810690	9134765
1 - 660	6590	9681	11715	22595	172931	1628044	4810498	9135917
1 - 661	6600	9818	11668	22343	173536	1625659	4810690	9138411
1 - 662	6610	9716	11633	22449	173082	1628829	4822970	9135533
1 - 663	6620	9615	11649	22621	174016	1628464	4823162	9155873
1 - 664	6630	9720	11484	22322	174374	1630049	4812608	9150884
1 - 665	6640	9729	11592	22535	173630	1631539	4819133	9149157
1 - 666	6650	9750	11851	22448	174228	1631999	4823738	9160094
1 - 667	6660	9866	11658	22287	174315	1632961	4824697	9157408
1 - 668	6670	9693	11484	22536	174400	1635671	4837361	9169496
1 - 669	6680	9740	11674	22589	174939	1638638	4837937	9190987
1 - 670	6690	9718	11699	22393	174772	1635711	4841199	9177747
1 - 671	6700	9659	11740	22532	174864	1638380	4846188	9184655
1 - 672	6710	9709	11522	22435	174451	1639261	4844077	9175636
1 - 673	6720	9721	11533	22588	174944	1639721	4839664	9188493
1 - 674	6730	9593	11623	22461	175176	1642891	4841391	9189068
1 - 675	6740	9694	11556	22614	175929	1644571	4839280	9215548
1 - 676	6750	9677	11630	22405	175658	1647037	4846188	9214972
1 - 677	6760	9628	11681	22352	175385	1647091	4854055	9209408
1 - 678	6770	9576	11639	22363	175644	1648486	4851944	9214589
1 - 679	6780	9547	11742	22542	175310	1647674	4860387	9203843
1 - 680	6790	9498	11568	22573	175943	1649895	4860195	9229172
1 - 681	6800	9552	11441	22418	175346	1651047	4872284	9229939
1 - 682	6810	9538	11519	22494	176536	1653770	4871325	9225718
1 - 683	6820	9597	11557	22295	175460	1654610	4876122	9256803
1 - 684	6830	9526	11491	22766	176435	1653512	4874395	9260640
1 - 685	6840	9499	11588	22526	176422	1654461	4880919	9279253
1 - 686	6850	9625	11425	22569	176017	1652971	4885140	9282131
1 - 687	6860	9551	11367	22730	176097	1652849	4874587	9279637
1 - 688	6870	9499	11443	22708	177481	1657915	4876122	9276183
1 - 689	6880	9430	11373	22794	177654	1660435	4871325	9265246
1 - 690	6890	9628	11371	22320	177278	1659541	4880151	9268316
1 - 691	6900	9564	11593	22778	177336	1661085	4883605	9270618
1 - 692	6910	9254	11353	22447	176560	1667060	4888786	9254308
1 - 693	6920	9707	11450	22334	177683	1666288	4893967	9269851
1 - 694	6930	9353	11612	22686	177589	1668685	4904137	9300168
1 - 695	6940	9510	11488	22205	177386	1666355	4912196	9316095
1 - 696	6950	9436	11593	22554	177683	1666924	4923517	9325113
1 - 697	6960	9336	11297	22665	176753	1670121	4918911	9307268
1 - 698	6970	9359	11525	22376	178580	1671016	4917568	9315327
1 - 699	6980	9444	11438	22412	178721	1673251	4914690	9315135
1 - 700	6990	9247	11333	22645	178013	1674145	4915841	9363490
1 - 701	7000	9494	11341	22575	177688	1673942	4915649	9374811
1 - 702	7010	9420	11232	22756	178450	1674877	4919103	9363681
1 - 703	7020	9316	11376	22518	178492	1674172	4925052	9369054
1 - 704	7030	9274	11388	22646	177890	1677152	4919871	9346412
1 - 705	7040	9401	11357	22652	178621	1679428	4929081	9314559
1 - 706	7050	9389	11392	22658	178377	1679794	4932343	9318205
1 - 707	7060	9526	11379	22659	178680	1680336	4944048	9303238
1 - 708	7070	9278	11428	22522	178729	1680742	4944432	9316286
1 - 709	7080	9354	11371	22832	179029	1683533	4941937	9319357
1 - 710	7090	9318	11352	22691	178935	1682138	4936948	9334131
1 - 711	7100	9369	11308	22529	178863	1682409	4946159	9332405
1 - 712	7110	9592	11160	22692	179705	1687950	4940402	9337969
1 - 713	7120	9208	11183	22686	179785	1685850	4938867	9327032
1 - 714	7130	9335	11030	22590	179598	1686906	4942897	9355239
1 - 715	7140	9215	11281	22685	180290	1690984	4950572	9367135
1 - 716	7150	9260	11177	22682	179640	1690198	4951148	9376729
1 - 717	7160	9144	11276	22490	180334	1691160	4951532	9380567
1 - 718	7170	9185	11153	22472	179993	1693355	4953834	9380567
1 - 719	7180	9196	11274	22524	180556	1692203	4954602	9393615
1 - 720	7190	9253	11310	22602	179983	1693653	4960550	9384213
1 - 721	7200	9232	11379	22362	180081	1695197	4964388	9384213
1 - 722	7210	9197	11097	22663	180220	1695563	4972255	9384021
1 - 723	7220	9259	11281	22405	180197	1694425	4978779	9386899
1 - 724	7230	9134	11014	22566	180609	1696742	4978971	9378840
1 - 725	7240	9280	11176	22512	180625	1698286	4973790	9372508
1 - 726	7250	9322	11098	22345	181195	1699370	4983960	9376729
1 - 727	7260	9123	11262	22555	180836	1698124	4982425	9355430
1 - 728	7270	9177	11163	22491	180822	1700223	4978011	9365408
1 - 729	7280	9303	11148	22824	181492	1700630	4986454	9364833
1 - 730	7290	9213	11167	22583	180830	1703190	4984343	9358884
1 - 731	7300	9213	11124	22637	180893	1705399	4983960	9368670
1 - 732	7310	9001	11077	22517	180728	1703664	4986262	9363681
1 - 733	7320	9069	11189	22305	180859	1704721	4986262	9366176
1 - 734	7330	9055	11210	22558	181609	1706943	4982233	9372316
1 - 735	7340	8986	11122	22498	181282	1706482	4990484	9357349
1 - 736	7350	8955	10913	22668	182147	1708040	4995665	9359652
1 - 737	7360	9098	11241	22614	181635	1707756	5004299	9372700
1 - 738	7370	9147	11310	22565	181393	1710601	5011783	9361954
1 - 739	7380	9040	11039	22877	181930	1711820	5005834	9355430
1 - 740	7390	9099	10908	22544	181731	1710127	5006986	9354087
1 - 741	7400	9195	11058	22496	182044	1715342	5009864	9375770
1 - 742	7410	9023	11241	22498	182707	1712037	5007561	9382486
1 - 743	7420	9151	11033	22628	182224	1715803	5007369	9376729
1 - 744	7430	9084	11087	22403	182291	1714489	5004491	9379032
1 - 745	7440	9111	11077	22529	182263	1718878	5018115	9388242
1 - 746	7450	9018	11100	22571	183062	1714462	5014853	9398604
1 - 747	7460	9027	11142	22476	182176	1717171	5025023	9402250
1 - 748	7470	8976	11009	22732	182838	1718824	5024447	9398028
1 - 749	7480	8993	10983	22484	183033	1718445	5021185	9396301
1 - 750	7490	9007	10987	22388	182895	1719948	5015045	9396685
1 - 751	7500	8904	10974	22682	182622	1720409	5016772	9383253
1 - 752	7510	8989	10750	22668	182909	1724067	5018115	9406087
1 - 753	7520	8961	11085	22536	182149	1723728	5020034	9402634
1 - 754	7530	9017	11131	22683	183010	1723742	5020417	9401099
1 - 755	7540	8956	10976	22658	182294	1723728	5012166	9407814
1 - 756	7550	8929	10719	22638	183752	1724636	5018882	9400139
1 - 757	7560	8951	10894	22730	182958	1726465	5030203	9380759
1 - 758	7570	8986	10849	22819	183763	1724663	5035768	9364257
1 - 759	7580	8932	10953	22626	183548	1724487	5036727	9384980
1 - 760	7590	8899	10847	22526	183430	1729174	5041908	9381335
1 - 761	7600	8961	10921	22351	183456	1728388	5044403	9393615
1 - 762	7610	8818	10879	22537	183055	1726546	5047089	9383062
1 - 763	7620	8955	10853	22523	183927	1727941	5043251	9376729
1 - 764	7630	8791	10958	22497	184617	1729215	5042484	9377689
1 - 765	7640	8827	10875	22430	183686	1730000	5047665	9385556
1 - 766	7650	8986	10815	22709	184143	1731355	5047665	9375194
1 - 767	7660	8827	10879	22439	183840	1732574	5048432	9380951
1 - 768	7670	8881	10866	22410	184294	1735352	5042868	9384980
1 - 769	7680	8901	10703	22684	183264	1734010	5030395	9386132
1 - 770	7690	8720	10771	22604	183554	1731518	5034041	9384021
1 - 771	7700	8772	10705	22780	183741	1732547	5041141	9401674
1 - 772	7710	8936	10865	22533	184584	1732019	5043251	9407431
1 - 773	7720	8783	10763	22821	184002	1734783	5054189	9405896
1 - 774	7730	8818	10854	22533	183893	1734755	5051119	9398220
1 - 775	7740	8741	10923	22658	185247	1739307	5061097	9389969
1 - 776	7750	8752	10927	22585	183946	1739673	5068388	9379416
1 - 777	7760	8732	10684	22441	184692	1738318	5086617	9368862
1 - 778	7770	8844	10697	22553	184953	1739158	5083547	9383253
1 - 779	7780	8647	10837	22637	184619	1741353	5077598	9399563
1 - 780	7790	8655	10694	22420	184231	1740066	5082971	9403017
1 - 781	7800	8786	10856	22689	185066	1743168	5084314	9399947
1 - 782	7810	8625	10740	22463	184457	1739524	5071650	9387667
1 - 783	7820	8728	10725	22190	185747	1743060	5073953	9377881
1 - 784	7830	8735	10572	22457	185230	1741841	5070499	9384405
1 - 785	7840	8694	10697	22408	184806	1743521	5073185	9398412
1 - 786	7850	8720	10635	22406	185253	1745946	5072801	9385172
1 - 787	7860	8674	10753	22572	185203	1744469	5072034	9387283
1 - 788	7870	8655	10744	22365	184936	1745661	5075488	9390353
1 - 789	7880	8887	10543	22618	184706	1743250	5082012	9414914
1 - 790	7890	8831	10566	22364	185223	1745647	5078366	9402442
1 - 791	7900	8618	10575	22399	184659	1749061	5074528	9407814
1 - 792	7910	8621	10621	22638	185330	1747368	5065126	9396877
1 - 793	7920	8661	10552	22193	185337	1748669	5072034	9400139
1 - 794	7930	8755	10477	22427	185923	1748140	5079134	9399372
1 - 795	7940	8683	10543	22635	185238	1751093	5079134	9394575
1 - 796	7950	8655	10703	22470	185223	1749359	5072801	9379032
1 - 797	7960	8567	10478	22562	185984	1753044	5064742	9392656
1 - 798	7970	8704	10479	22314	185428	1751066	5072226	9376538
1 - 799	7980	8570	10674	22549	185613	1752895	5084890	9347755
1 - 800	7990	8530	10632	22386	184981	1750389	5083931	9356582
1 - 801	8000	8641	10419	22569	185730	1751717	5087960	9345261
1 - 802	8010	8654	10509	22495	185765	1753586	5084698	9345644
1 - 803	8020	8551	10555	22373	185270	1753505	5091222	9357157
1 - 804	8030	8634	10599	22405	185927	1752367	5098322	9355622
1 - 805	8040	8622	10511	22267	185516	1757054	5088152	9350442
1 - 806	8050	8647	10467	22320	186028	1754155	5084122	9360803
1 - 807	8060	8499	10535	22450	185705	1756716	5084122	9377689
1 - 808	8070	8662	10626	22489	185517	1756255	5094100	9378840
1 - 809	8080	8645	10517	22099	185565	1758152	5082587	9377113
1 - 810	8090	8568	10429	22632	186070	1759615	5077598	9371357
1 - 811	8100	8456	10492	22342	184662	1758409	5074528	9362530
1 - 812	8110	8519	10533	22253	185282	1758775	5079709	9368862
1 - 813	8120	8505	10442	22416	185415	1759059	5086425	9369822
User: USER
Path: C:\Program Files (x86)\BMG\CLARIOstar\User\Data
Test ID: 150
Test Name: Broccoli fluorescence
Date: 12/12/2022
Time: 8:43:59 AM
ID1: RNAP concentration
ID2: 12/12/2022,8:43:31 AM
Fluorescence (FI)
Legend:
Raw Data (470-15/532-20)
