# Supplementary material for: Broccoli aptamer allows quantitative transcription regulation studies in vitro
Source: PLoS One. 2024 Jun 13;19(6):e0304677. doi: 10.1371/journal.pone.0304677 (PMC11175446; doi:10.1371/journal.pone.0304677)
Supplement: S1 Data — (ZIP) [file pone.0304677.s006.zip › rnap/12-12-2022_2.xlsx]

## Sheet: Table All Cycles
Well		A03	B03	C03	D03	E03	F03	G03
Content	Time [s]	Sample X1	Sample X2	Sample X3	Sample X4	Sample X5	Sample X6	Sample X7
1 - 1	0	25661	24399	25711	26141	23712	24434	27174
1 - 2	10	25523	24331	25538	25820	24000	23775	26998
1 - 3	20	25424	24355	25171	25669	23595	23706	26666
1 - 4	30	24894	23920	24803	25554	23365	23654	26522
1 - 5	40	24981	23820	24727	25043	23336	23210	26284
1 - 6	50	24569	23807	24675	25032	23170	23226	25990
1 - 7	60	24463	23252	24693	25036	22940	23058	25942
1 - 8	70	24161	23125	24342	24856	23165	23113	25654
1 - 9	80	23740	23200	23990	24565	23007	22838	25857
1 - 10	90	23873	22787	24222	24450	23102	22561	25481
1 - 11	100	23404	22734	23531	24322	23065	22641	25105
1 - 12	110	23344	22622	23341	24271	23189	22288	25211
1 - 13	120	23378	22412	23338	24120	22879	22288	25011
1 - 14	130	23380	22420	23283	23978	23265	22316	24721
1 - 15	140	23289	22026	23261	23765	23284	22380	25037
1 - 16	150	22813	22114	23148	23645	23222	22293	25145
1 - 17	160	22805	21744	22949	23567	22790	22388	24611
1 - 18	170	22776	21994	22709	23332	22821	22422	24717
1 - 19	180	22538	21914	22684	23226	22565	22657	24807
1 - 20	190	22405	21498	22529	23090	22765	22861	24982
1 - 21	200	22551	21582	22302	23163	22728	23506	25022
1 - 22	210	22525	21445	22162	22963	22746	23881	25205
1 - 23	220	22189	21636	21949	22879	22729	24315	25205
1 - 24	230	22244	21179	22106	22924	22777	25083	25674
1 - 25	240	22227	21008	22100	22681	22559	25864	25841
1 - 26	250	21813	20880	21893	22661	22861	26928	26006
1 - 27	260	22016	21024	21771	22773	22827	28372	26113
1 - 28	270	21611	20904	21838	22400	22867	29105	26917
1 - 29	280	21665	20690	21783	22398	23070	30430	27265
1 - 30	290	21604	20647	21617	22276	23284	31737	27626
1 - 31	300	21536	20436	21319	22266	23417	33357	28458
1 - 32	310	21564	20288	21378	22522	23668	35000	28823
1 - 33	320	21336	20556	21303	22273	24208	37024	29558
1 - 34	330	21313	20613	21250	22226	24389	38894	30691
1 - 35	340	21152	20597	21235	22037	24561	41337	31466
1 - 36	350	21248	20381	21003	21932	24916	44029	32307
1 - 37	360	21238	20423	21172	21989	25750	46550	33524
1 - 38	370	21389	20164	21012	22081	25874	48820	35243
1 - 39	380	21084	20250	20960	22027	26517	52464	36169
1 - 40	390	21161	20204	21045	21962	26726	55417	37600
1 - 41	400	20901	20071	20773	22049	27363	59040	38893
1 - 42	410	20985	20043	20825	21964	27993	61985	40536
1 - 43	420	20974	20075	20913	21782	28744	65831	41892
1 - 44	430	20770	20097	20944	21762	29131	69899	43956
1 - 45	440	21089	20175	20728	21759	29744	74242	45730
1 - 46	450	20824	19988	20644	21756	30417	77866	47536
1 - 47	460	20607	20146	20671	21609	31226	82464	49629
1 - 48	470	20356	19997	20782	21713	32103	86741	51847
1 - 49	480	20611	20067	20652	21342	33003	91326	54169
1 - 50	490	20572	19717	20776	21876	33895	96823	56733
1 - 51	500	20562	19884	20779	21550	35002	101928	59142
1 - 52	510	20384	19586	20610	21599	35782	107338	61559
1 - 53	520	20598	19683	20772	21953	36475	112366	64363
1 - 54	530	20517	19809	20559	21655	37641	117862	67650
1 - 55	540	20542	19587	20520	21715	39131	123679	70564
1 - 56	550	20452	19566	20493	21566	39867	129565	73567
1 - 57	560	20661	19561	20504	21705	40842	136366	76454
1 - 58	570	20282	19739	20295	21754	42110	142176	79664
1 - 59	580	20353	19598	20303	21521	43267	148347	83066
1 - 60	590	20398	19636	20460	21694	44688	155614	87197
1 - 61	600	20105	19181	20399	21713	45797	160581	90876
1 - 62	610	20455	19678	20435	21785	47061	168223	94237
1 - 63	620	20395	19486	20397	21801	48291	174986	98216
1 - 64	630	20380	19574	20222	21625	49635	181790	102466
1 - 65	640	20094	19554	20232	21696	50806	188911	106558
1 - 66	650	20091	19512	20248	21771	52210	196041	109757
1 - 67	660	19795	19424	20202	21926	53635	207991	115287
1 - 68	670	19907	19430	20424	21585	54944	215374	119226
1 - 69	680	20040	19443	20129	21790	56898	223096	124140
1 - 70	690	20018	19491	20106	21778	57999	230913	129302
1 - 71	700	19999	19583	20223	22082	59477	238811	133781
1 - 72	710	19734	19687	20231	22212	61010	248389	139611
1 - 73	720	20071	19358	20317	22009	62671	255813	143225
1 - 74	730	19847	19352	20289	21987	64690	263047	149521
1 - 75	740	19865	19341	20263	22134	66277	271812	155422
1 - 76	750	19762	19357	20073	22235	67343	279344	160778
1 - 77	760	19883	19373	19998	22147	69551	288191	165653
1 - 78	770	19502	19702	20236	22258	71660	296861	172085
1 - 79	780	19467	19183	20101	22212	72488	304461	178034
1 - 80	790	19773	19462	19910	22218	75053	312169	183587
1 - 81	800	19619	19372	19749	22335	76927	321856	190278
1 - 82	810	19614	19419	20100	22295	78508	330255	197209
1 - 83	820	19488	19651	19924	22516	80559	338302	208289
1 - 84	830	19659	19344	20031	22327	81565	346999	215984
1 - 85	840	19527	19111	20080	22549	83839	356510	221511
1 - 86	850	19628	19217	20041	22405	85528	365221	229423
1 - 87	860	19347	19397	20063	22662	87750	372631	236779
1 - 88	870	19684	19441	19824	22682	89842	382412	244501
1 - 89	880	19376	19316	20042	22484	91666	390297	251627
1 - 90	890	19563	19370	19943	22655	93104	397964	258617
1 - 91	900	19447	19241	19936	22897	95736	407434	267612
1 - 92	910	19504	19204	19855	22881	98347	415630	274833
1 - 93	920	19596	19401	19832	23121	100031	424937	282867
1 - 94	930	19098	19042	19834	22929	101715	434610	290643
1 - 95	940	19383	19565	19878	23056	104118	441695	299096
1 - 96	950	19310	19353	20166	23484	106653	451652	307767
1 - 97	960	19321	19090	19924	23445	108187	461555	315746
1 - 98	970	19289	19114	19896	23489	110491	469074	324497
1 - 99	980	19417	19133	19910	23652	112777	478855	332897
1 - 100	990	19342	19405	19803	23498	115270	488582	342393
1 - 101	1000	19207	19081	19841	23529	117026	498187	350806
1 - 102	1010	19188	19289	19943	23623	120035	507751	359788
1 - 103	1020	19252	19136	19920	24017	121862	516259	370084
1 - 104	1030	19277	19164	19838	23777	124935	525986	379499
1 - 105	1040	19357	19033	19774	23828	126837	534941	388075
1 - 106	1050	19244	19213	19873	24031	129064	544803	397883
1 - 107	1060	19282	19053	19738	24254	131864	554327	408084
1 - 108	1070	19247	19078	19744	24243	133844	562239	417527
1 - 109	1080	19272	19055	19825	24384	136291	572860	427674
1 - 110	1090	19202	18910	19944	24460	138719	581842	436195
1 - 111	1100	19168	19288	19849	24538	140943	592043	446599
1 - 112	1110	19179	19284	20047	24477	144155	602203	457085
1 - 113	1120	19178	19070	19679	24454	146345	610670	468871
1 - 114	1130	19174	19049	20024	25001	149104	616793	478367
1 - 115	1140	19140	19216	20069	25121	151363	630341	489151
1 - 116	1150	19130	19032	19934	25126	154057	639797	500815
1 - 117	1160	19238	19045	19844	25220	156478	648481	510840
1 - 118	1170	19221	19090	19972	25004	159835	657869	523006
1 - 119	1180	19198	19025	19622	25253	162004	668314	532665
1 - 120	1190	19037	18937	19781	25484	163797	677838	542690
1 - 121	1200	19257	19094	19876	25240	166994	687944	555560
1 - 122	1210	19201	19152	20111	25655	170003	699215	566574
1 - 123	1220	18909	19283	19880	25669	172661	706490	580649
1 - 124	1230	19170	19110	20050	25849	175297	717504	591108
1 - 125	1240	18984	19391	19760	25715	178199	727746	603517
1 - 126	1250	19181	19025	19863	26067	180531	736294	615357
1 - 127	1260	18742	18871	19836	26362	183343	746278	627117
1 - 128	1270	19231	19138	19791	26205	186064	755111	639160
1 - 129	1280	19057	18865	19800	26178	188380	765380	649646
1 - 130	1290	19079	18838	19812	26728	192065	776123	661933
1 - 131	1300	19092	19180	20138	26697	194083	786202	671497
1 - 132	1310	18771	19043	19726	26857	196866	795767	686156
1 - 133	1320	19283	18991	19832	26728	205756	806035	700001
1 - 134	1330	19075	19089	19755	27183	208519	814950	715553
1 - 135	1340	19181	19051	19882	27242	210782	823511	728166
1 - 136	1350	19065	19108	19721	27331	214683	831735	739925
1 - 137	1360	19219	19017	19877	27279	216038	842870	755342
1 - 138	1370	19066	19239	19703	27873	219628	853234	768239
1 - 139	1380	19199	19188	19781	27978	222676	862568	780309
1 - 140	1390	19177	18853	20053	27957	226591	872688	794263
1 - 141	1400	19086	19007	20089	27853	229057	882740	810912
1 - 142	1410	18912	19042	19897	27978	232010	891383	823864
1 - 143	1420	19005	19024	19794	27992	234855	897859	836706
1 - 144	1430	19105	19149	19813	28539	236643	913140	850836
1 - 145	1440	18919	18927	19892	28593	239583	921458	866470
1 - 146	1450	19088	18850	19980	28490	242320	930833	879949
1 - 147	1460	19289	19215	19850	28506	246099	940275	896152
1 - 148	1470	18911	19150	20060	28775	248484	951723	909753
1 - 149	1480	18939	19287	19924	29255	252060	962032	923734
1 - 150	1490	19087	18819	20101	28891	254092	972789	935182
1 - 151	1500	18978	18992	20181	29354	257615	983559	947266
1 - 152	1510	19168	18998	19915	29549	260825	991647	961179
1 - 153	1520	18936	18897	19920	29606	263372	1004625	978357
1 - 154	1530	19149	19149	20012	29892	266718	1012022	997106
1 - 155	1540	19012	18874	19645	29723	268859	1021776	1011209
1 - 156	1550	19227	18902	19936	30098	272693	1033034	1025664
1 - 157	1560	19224	18934	19922	30426	274698	1043384	1042910
1 - 158	1570	18938	19058	19913	30105	277258	1053246	1054750
1 - 159	1580	19038	18955	20049	30342	280780	1060386	1067728
1 - 160	1590	19097	18963	19768	30695	284032	1071806	1087494
1 - 161	1600	18861	19083	20188	30668	287378	1080639	1100350
1 - 162	1610	19022	19081	20172	30984	290738	1087494	1117691
1 - 163	1620	19028	18886	20078	30737	292363	1098467	1133717
1 - 164	1630	19077	19051	20033	31189	295750	1109183	1153902
1 - 165	1640	18957	18997	19984	31475	299300	1119005	1176052
1 - 166	1650	19083	19091	20343	31552	302117	1127566	1189789
1 - 167	1660	18792	19006	20137	31549	305626	1137619	1207048
1 - 168	1670	18998	19162	19989	31707	308769	1146018	1226218
1 - 169	1680	18937	19131	20046	31636	311953	1152697	1246417
1 - 170	1690	18874	19076	20111	31898	314920	1165838	1263988
1 - 171	1700	18914	19171	20112	31969	317480	1176269	1281585
1 - 172	1710	19017	19008	20039	32521	320515	1185779	1299847
1 - 173	1720	19075	19132	20349	32369	324782	1196901	1314966
1 - 174	1730	19015	19258	20258	32102	327342	1204962	1334501
1 - 175	1740	18910	19040	19977	33313	329334	1218103	1352627
1 - 176	1750	18783	18829	20147	33191	333086	1223305	1370103
1 - 177	1760	19029	18885	20235	33119	337286	1232883	1386848
1 - 178	1770	19017	18987	20346	33472	337977	1240239	1399081
1 - 179	1780	18833	19136	20348	33372	340768	1250291	1414742
1 - 180	1790	19004	19040	20095	33451	344588	1263608	1438924
1 - 181	1800	18909	19017	20152	33827	347460	1269637	1456183
1 - 182	1810	18710	18928	20009	34015	349831	1281138	1474499
1 - 183	1820	18866	19028	20492	34057	353489	1290608	1491907
1 - 184	1830	19002	18851	20051	34048	355507	1299251	1504967
1 - 185	1840	19179	19198	20157	34577	359504	1309940	1518988
1 - 186	1850	18854	19007	20275	34741	363378	1316944	1539363
1 - 187	1860	18953	19166	20139	34834	364326	1325221	1555674
1 - 188	1870	18970	18975	20229	35000	368025	1333336	1575453
1 - 189	1880	19052	19004	20248	35006	369908	1339730	1589502
1 - 190	1890	18841	18903	20256	35469	373579	1347358	1614320
1 - 191	1900	19088	19007	20297	35323	375991	1354036	1638041
1 - 192	1910	18710	19011	20418	35903	379337	1362314	1663280
1 - 193	1920	18970	18925	20431	35661	382534	1371905	1685078
1 - 194	1930	18862	19194	20343	35966	384932	1383285	1704802
1 - 195	1940	19084	19150	20452	36379	388278	1391332	1728253
1 - 196	1950	19121	19090	20213	36294	390852	1398648	1749224
1 - 197	1960	18920	19197	20132	36787	395607	1410745	1769640
1 - 198	1970	19010	19113	20428	36785	397341	1416191	1789324
1 - 199	1980	18937	19281	20183	36849	402245	1425403	1801015
1 - 200	1990	18720	18975	20387	37129	404047	1436268	1825102
1 - 201	2000	18910	19156	20287	36875	407962	1442622	1846656
1 - 202	2010	18903	18999	20407	37629	409981	1455831	1870011
1 - 203	2020	18850	19018	20309	37724	414804	1460870	1887935
1 - 204	2030	18702	18887	20167	37776	417594	1474119	1914609
1 - 205	2040	18881	19063	20439	38131	421360	1480609	1927655
1 - 206	2050	18871	18873	20405	38012	423596	1490092	1943343
1 - 207	2060	18813	18889	20348	38299	427795	1501187	1965831
1 - 208	2070	19000	18988	20340	38737	429340	1508760	1981628
1 - 209	2080	18937	18949	20337	38694	433052	1516482	1999483
1 - 210	2090	18964	18890	20256	38765	435924	1528159	2017406
1 - 211	2100	18915	19015	20179	39427	438349	1534947	2042983
1 - 212	2110	18694	18888	20482	39364	442386	1542804	2062437
1 - 213	2120	18810	19051	20426	39742	444621	1551163	2082893
1 - 214	2130	18617	18830	20324	39666	448252	1563518	2110029
1 - 215	2140	18810	19087	20649	39704	450704	1572676	2134129
1 - 216	2150	18787	19143	20508	39916	454213	1581644	2162402
1 - 217	2160	18554	18715	20289	40135	456597	1591344	2189592
1 - 218	2170	18967	19019	20244	40466	460499	1601640	2214085
1 - 219	2180	18707	18997	20629	40742	462951	1612126	2234745
1 - 220	2190	19026	19025	20520	40802	466500	1618818	2242521
1 - 221	2200	18831	19124	20137	41088	468640	1623925	2262896
1 - 222	2210	19017	19102	20648	40982	472705	1636280	2277581
1 - 223	2220	18810	18957	20549	41474	475048	1646644	2289774
1 - 224	2230	18770	18926	20667	41662	477541	1652808	2298105
1 - 225	2240	18829	18671	20448	41664	480941	1664350	2307616
1 - 226	2250	18809	19006	20624	42184	484274	1671530	2327422
1 - 227	2260	18855	19062	20388	42341	486103	1677884	2338707
1 - 228	2270	18676	18705	20717	42735	490181	1686595	2355004
1 - 229	2280	18859	18917	20836	42822	491833	1694615	2383738
1 - 230	2290	19053	18899	20646	42772	496656	1706360	2410954
1 - 231	2300	18747	18669	20658	42539	499081	1719718	2442127
1 - 232	2310	18765	18904	20539	43205	500775	1727196	2466146
1 - 233	2320	18628	18966	20869	43664	504852	1736733	2487402
1 - 234	2330	18569	18721	20580	43576	507182	1747612	2511353
1 - 235	2340	18759	18798	20830	44125	510596	1756445	2526120
1 - 236	2350	18647	18904	20523	44353	513211	1761660	2531349
1 - 237	2360	18704	18969	20457	44575	515270	1770358	2543799
1 - 238	2370	18720	19143	20640	44111	518914	1778784	2558484
1 - 239	2380	18735	19030	20706	45023	522044	1787915	2589128
1 - 240	2390	18760	18930	20701	44851	525200	1797086	2610045
1 - 241	2400	18631	18678	20577	45133	527260	1804470	2624161
1 - 242	2410	18556	18790	20724	45235	531920	1815037	2630122
1 - 243	2420	18675	18922	20555	45590	534954	1826159	2660278
1 - 244	2430	18783	18856	20803	45399	538124	1831957	2681588
1 - 245	2440	18566	18911	20467	45930	540753	1844312	2698753
1 - 246	2450	18502	18913	20640	45900	544207	1850842	2723314
1 - 247	2460	18642	18829	20691	46165	547499	1859946	2750219
1 - 248	2470	18750	19056	20678	46518	551631	1867830	2776839
1 - 249	2480	18454	18932	20612	46821	554490	1870147	2791958
1 - 250	2490	18815	18839	20819	46955	557687	1876487	2818524
1 - 251	2500	18859	18745	20525	47438	562320	1887677	2835959
1 - 252	2510	18528	19025	20859	47802	564813	1892432	2858042
1 - 253	2520	18799	18959	20692	47221	569094	1898772	2957295
1 - 254	2530	18555	18720	20651	47568	570313	1913458	2984734
1 - 255	2540	18771	18793	20855	48110	576829	1920109	3019657
1 - 256	2550	18492	18889	20922	47889	579037	1925650	3036926
1 - 257	2560	18579	18921	20744	48201	582600	1937816	3032897
1 - 258	2570	18523	18979	20834	48435	586163	1941893	3046712
1 - 259	2580	18625	18861	20849	48411	588683	1946418	3056307
1 - 260	2590	18683	18878	20871	49015	591717	1955955	3076646
1 - 261	2600	18666	18742	20752	49313	594075	1965032	3103893
1 - 262	2610	18647	18938	20761	49442	597028	1970519	3128071
1 - 263	2620	18706	18824	20713	49129	601417	1983795	3150521
1 - 264	2630	18828	18979	20717	49258	603409	1990582	3170477
1 - 265	2640	18899	18814	21059	50028	606918	2000363	3189473
1 - 266	2650	18516	18816	20814	49958	609871	2009278	3234374
1 - 267	2660	18639	18817	21059	50518	613678	2012759	3276204
1 - 268	2670	18716	18859	20789	50408	614978	2015740	3293857
1 - 269	2680	18529	18608	20969	50312	619896	2023854	3312086
1 - 270	2690	18539	18676	21057	50802	622903	2034218	3311894
1 - 271	2700	18526	18688	21115	50746	625531	2044121	3340485
1 - 272	2710	18262	18904	20914	50833	628580	2054282	3363703
1 - 273	2720	18537	18692	20984	51512	630259	2066759	3370035
1 - 274	2730	18377	18959	20890	51399	632996	2072394	3385961
1 - 275	2740	18470	18604	20917	51982	636627	2082270	3378669
1 - 276	2750	18530	18814	20846	51597	641937	2088488	3354492
1 - 277	2760	18421	18557	21003	51925	641680	2095750	3364278
1 - 278	2770	18479	18558	20790	52557	646178	2104122	3427983
1 - 279	2780	18665	18700	20906	52378	649795	2109134	3490345
1 - 280	2790	18525	18682	21041	52906	651773	2120745	3536781
1 - 281	2800	18353	18846	21083	52797	655688	2126204	3553666
1 - 282	2810	18308	18678	20906	53270	657909	2132368	3558080
1 - 283	2820	18688	18756	20957	53358	661283	2138478	3582833
1 - 284	2830	18283	18844	20952	53457	665062	2142054	3596456
1 - 285	2840	18316	18680	20903	53515	667975	2156658	3596648
1 - 286	2850	18568	18507	20761	54111	668720	2165071	3591275
1 - 287	2860	18357	18701	20984	54196	672744	2170639	3583408
1 - 288	2870	18206	18614	21056	54293	674302	2178320	3627925
1 - 289	2880	18502	18653	21004	54471	679612	2191624	3661313
1 - 290	2890	18424	18578	20892	55088	683460	2203491	3680117
1 - 291	2900	18450	18423	21158	55040	687307	2216131	3681076
1 - 292	2910	18485	18595	21000	55483	688879	2221130	3726745
1 - 293	2920	18406	18770	21267	55813	692943	2226955	3777402
1 - 294	2930	18334	18720	21025	56208	695259	2232076	3796974
1 - 295	2940	18452	18970	20930	55885	698809	2231941	3821151
1 - 296	2950	18329	18565	21024	56381	700665	2242724	3855498
1 - 297	2960	18340	18592	21083	56411	702615	2253318	3856457
1 - 298	2970	18217	18590	21062	56417	706842	2261081	3838804
1 - 299	2980	18330	18781	20970	56650	711069	2270550	3827675
1 - 300	2990	18306	18491	21005	57144	714442	2276782	3853579
1 - 301	3000	18432	18479	21160	56973	717057	2283854	3827867
1 - 302	3010	18319	18513	20927	57065	721920	2293107	3809830
1 - 303	3020	18189	18405	21158	57637	723668	2299460	3850701
1 - 304	3030	18364	18844	21055	57752	727705	2303199	3860679
1 - 305	3040	18258	18553	21330	57868	729439	2306600	3870273
1 - 306	3050	18301	18784	21345	57992	732758	2314836	3857992
1 - 307	3060	18254	18594	21140	58314	735617	2317166	3900206
1 - 308	3070	18157	18567	21121	58387	738150	2327313	3943956
1 - 309	3080	18250	18580	21162	59002	740954	2334236	3934170
1 - 310	3090	18222	18673	21351	59162	741076	2339587	3831704
1 - 311	3100	18142	18325	21165	58601	746414	2351360	3811173
1 - 312	3110	18294	18583	21178	59246	749787	2358648	3881402
1 - 313	3120	18135	18679	21133	59670	752320	2364474	3908841
1 - 314	3130	18248	18653	21079	59639	755653	2376273	3925343
1 - 315	3140	18134	18496	21310	59666	758065	2383128	3975616
1 - 316	3150	18139	18527	21113	60812	762400	2390579	3963144
1 - 317	3160	18169	18419	21396	60649	764798	2396134	3893491
1 - 318	3170	17992	18644	21194	61029	768035	2404695	3828442
1 - 319	3180	18278	18304	21497	61079	770623	2405711	3566331
1 - 320	3190	18210	18603	21388	61417	773508	2411279	3483629
1 - 321	3200	18197	18397	21274	61183	776827	2418473	3693165
1 - 322	3210	18167	18444	21076	61897	779198	2425585	4042200
1 - 323	3220	18132	18387	21436	61773	781515	2441910	4261521
1 - 324	3230	18119	18557	21149	61948	785782	2445175	4359957
1 - 325	3240	18239	18545	21450	62439	788993	2454373	4347293
1 - 326	3250	17836	18519	21126	62371	790849	2464561	4379913
1 - 327	3260	18207	18308	21234	62637	794547	2465821	4386053
1 - 328	3270	17834	18474	21773	62757	798761	2468313	4354585
1 - 329	3280	18108	18631	21159	63170	800305	2478433	4289344
1 - 330	3290	18043	18364	21367	63323	800061	2484204	4260178
1 - 331	3300	17955	18311	21387	63876	805345	2492373	4235617
1 - 332	3310	18177	18434	21488	64022	806767	2501762	4223145
1 - 333	3320	18039	18229	21398	64093	810750	2513372	4255573
1 - 334	3330	18109	18311	21415	64563	815735	2518831	4259411
1 - 335	3340	17975	18463	21134	64742	817632	2524237	4289728
1 - 336	3350	17927	18340	21526	64472	820287	2531620	4284547
1 - 337	3360	18023	18294	21581	65249	824270	2540520	4285891
1 - 338	3370	18034	18289	21245	65478	827074	2546861	4260562
1 - 339	3380	18210	18545	21162	65606	829946	2551575	4195322
1 - 340	3390	17986	18461	21458	65524	831775	2560164	4099764
1 - 341	3400	17862	18322	21189	66100	835338	2570094	4066185
1 - 342	3410	18075	18391	21706	66202	836639	2581108	4053329
1 - 343	3420	17940	18223	21547	66464	842911	2585687	4063690
1 - 344	3430	17693	18440	21280	66918	842572	2592068	4074436
1 - 345	3440	18232	18424	21454	66815	844632	2595915	4062539
1 - 346	3450	17925	18457	21548	67001	849238	2596430	4085757
1 - 347	3460	17871	18459	21357	67226	850240	2598625	4119336
1 - 348	3470	18025	18383	21569	67651	855524	2610736	4155410
1 - 349	3480	17905	18350	21534	67657	856336	2615627	4179588
1 - 350	3490	17991	18204	21474	67868	860048	2625773	4190141
1 - 351	3500	17897	18315	21291	68455	862297	2633279	4207602
1 - 352	3510	17898	18260	21364	68446	866253	2642545	4211056
1 - 353	3520	17983	18372	21402	68614	866985	2649725	4208562
1 - 354	3530	17979	18196	21298	69218	871889	2651107	4196473
1 - 355	3540	17817	18053	21878	69337	872160	2652475	4192252
1 - 356	3550	17794	18341	21399	69422	873853	2661498	4230053
1 - 357	3560	17732	18417	21745	69748	876901	2671157	4281094
1 - 358	3570	17862	18179	21637	69725	879380	2678459	4329256
1 - 359	3580	18036	18273	21486	70135	883716	2687170	4382983
1 - 360	3590	17784	18225	21678	70097	886262	2696165	4409463
1 - 361	3600	17798	18241	21698	70146	890069	2698847	4419057
1 - 362	3610	17928	18333	21594	71036	891234	2704849	4421168
1 - 363	3620	17996	18377	21637	71117	893442	2716418	4425006
1 - 364	3630	17743	18321	21786	71419	896883	2721729	4434600
1 - 365	3640	17943	18242	21527	71436	903061	2728435	4454555
1 - 366	3650	17711	18307	21334	71967	903346	2730548	4484297
1 - 367	3660	17700	18062	21440	72309	908155	2739774	4485832
1 - 368	3670	17804	18271	21666	71973	907924	2745098	4499840
1 - 369	3680	17640	18297	21623	72709	913140	2750056	4519028
1 - 370	3690	17803	18087	21671	72379	914156	2761571	4536489
1 - 371	3700	17587	18388	21776	72675	917218	2765080	4567382
1 - 372	3710	17757	18164	21726	73187	920510	2770946	4591176
1 - 373	3720	17582	18086	21551	73111	923179	2774821	4604991
1 - 374	3730	17839	18168	21931	73605	928774	2777354	4623220
1 - 375	3740	17585	18278	21738	74126	931456	2787000	4641833
1 - 376	3750	17722	17933	21439	74037	934342	2800127	4661405
1 - 377	3760	17838	18358	21689	74388	934355	2801482	4683855
1 - 378	3770	17728	18106	21702	74347	939056	2813092	4704962
1 - 379	3780	17799	18096	21694	74917	943025	2820787	4722040
1 - 380	3790	17793	17973	21858	74914	945274	2821491	4732018
1 - 381	3800	17637	18151	21625	75375	947862	2917000	4764254
1 - 382	3810	17423	18230	21466	75334	949406	2837084	4783442
1 - 383	3820	17812	18179	21732	75829	955177	2937147	4814335
1 - 384	3830	17532	18041	21578	75611	957968	2948085	4838129
1 - 385	3840	17657	17800	21669	75762	959282	2869245	4847531
1 - 386	3850	17589	18287	21548	76688	962777	2865655	4862690
1 - 387	3860	17633	18108	21778	76272	965257	2958063	4891664
1 - 388	3870	17521	18126	21818	76629	967411	2965546	4904712
1 - 389	3880	17611	17971	21817	76966	967817	2884242	4922941
1 - 390	3890	17543	18049	21629	76840	973873	2976675	4954218
1 - 391	3900	17496	17967	21710	77526	976867	2981856	4972255
1 - 392	3910	17530	18033	21902	77866	977490	2987996	4987989
1 - 393	3920	17377	18068	21811	77979	979346	2907625	5000078
1 - 394	3930	17435	17927	21744	78434	982136	2999509	5025790
1 - 395	3940	17269	18051	21679	78170	984995	2996823	5051694
1 - 396	3950	17384	18001	21433	78759	987840	3005458	5076063
1 - 397	3960	17582	17968	21704	78810	987176	3002196	5088344
1 - 398	3970	17270	18039	21611	79232	990238	3018314	5116359
1 - 399	3980	17357	17953	21870	79576	991579	3029635	5130174
1 - 400	3990	17533	17833	21698	79554	994627	3030786	5137082
1 - 401	4000	17146	17654	21768	80037	995901	3043834	5155119
1 - 402	4010	17267	17927	21957	80112	999599	3044218	5158957
1 - 403	4020	17634	18142	21540	80230	1000886	3055155	5170278
1 - 404	4030	17462	17917	21586	80091	1004273	3065709	5184285
1 - 405	4040	17205	18017	21827	80814	1007917	3072233	5210765
1 - 406	4050	17362	17796	21647	80239	1010938	3079141	5227459
1 - 407	4060	17605	17757	21806	80775	1013363	3091229	5256625
1 - 408	4070	17246	17727	21584	81756	1017088	3098137	5276197
1 - 409	4080	17268	17923	21862	81628	1016967	3106196	5285407
1 - 410	4090	17240	18001	21982	82279	1020949	3107731	5303061
1 - 411	4100	17378	17768	21725	81838	1024580	3113871	5329732
1 - 412	4110	17300	17977	21614	81754	1025108	3121163	5353334
1 - 413	4120	17320	17619	21817	82431	1028956	3127111	5370028
1 - 414	4130	17103	17861	21836	82230	1031354	3133827	5385378
1 - 415	4140	17059	17797	21847	82863	1033819	3136322	5394205
1 - 416	4150	17158	17723	21959	82763	1037531	3143229	5408788
1 - 417	4160	17443	17632	21759	82705	1042706	3146108	5439297
1 - 418	4170	17479	17756	21684	83343	1043004	3157045	5450618
1 - 419	4180	17203	17417	21867	83610	1045240	3165488	5472301
1 - 420	4190	17286	17610	21923	83985	1048274	3164336	5483814
1 - 421	4200	17169	17698	21782	84400	1050076	3167598	5495711
1 - 422	4210	17544	17752	21899	84241	1054059	3172204	5515667
1 - 423	4220	17189	17967	22059	84663	1056565	3186979	5541571
1 - 424	4230	17354	17579	22101	84772	1059979	3191776	5563637
1 - 425	4240	17308	17697	21785	85026	1062336	3200219	5584936
1 - 426	4250	17139	17792	21689	85085	1065574	3205783	5598176
1 - 427	4260	16913	17561	21531	85863	1068094	3216529	5612567
1 - 428	4270	17061	17754	21803	85548	1072565	3221709	5617556
1 - 429	4280	17115	17765	21684	85820	1072605	3228233	5633674
1 - 430	4290	17008	17623	21669	86186	1076480	3237636	5644804
1 - 431	4300	17041	17705	22112	86296	1080314	3235141	5664376
1 - 432	4310	17218	17784	21733	86470	1081953	3246654	5677807
1 - 433	4320	17046	17699	21836	86572	1086261	3252027	5696804
1 - 434	4330	16954	17805	21828	86914	1087629	3263348	5725202
1 - 435	4340	17074	17688	21843	87306	1092506	3271023	5742664
1 - 436	4350	16925	17603	21781	86938	1094782	3269488	5759358
1 - 437	4360	16802	17634	21836	87053	1097844	3269296	5780848
1 - 438	4370	17252	17576	22086	87875	1100621	3272558	5805409
1 - 439	4380	16999	17625	21909	88002	1101691	3276780	5835343
1 - 440	4390	17175	17430	21896	87734	1104685	3280234	5844553
1 - 441	4400	16880	17406	21853	88723	1108329	3290979	5871417
1 - 442	4410	17031	17583	22025	88490	1106595	3295200	5875255
1 - 443	4420	17182	17618	22025	89069	1109860	3313046	5894251
1 - 444	4430	16941	17500	21949	88656	1114358	3319186	5900199
1 - 445	4440	16908	17738	22095	89059	1115821	3331274	5926679
1 - 446	4450	16790	17707	21793	89553	1117243	3331082	5943757
1 - 447	4460	16984	17516	21708	89249	1117271	3339909	5961986
1 - 448	4470	16778	17627	21834	89716	1118829	3348160	5980023
1 - 449	4480	16829	17613	21956	89147	1123353	3345090	5997484
1 - 450	4490	16921	17659	21664	89795	1123204	3357179	6028953
1 - 451	4500	16630	17701	22090	90692	1127052	3355068	6046030
1 - 452	4510	16730	17603	22100	90864	1128461	3366581	6065218
1 - 453	4520	16728	17316	21897	91368	1130669	3369075	6075772
1 - 454	4530	16943	17467	21925	91172	1133473	3380204	6099757
1 - 455	4540	16798	17517	21702	91448	1134598	3376559	6104363
1 - 456	4550	16884	17376	21924	91204	1136968	3385961	6132569
1 - 457	4560	16737	17368	21826	91518	1137605	3398625	6131226
1 - 458	4570	16476	17414	21938	91382	1142170	3405533	6152333
1 - 459	4580	16527	17533	22273	92257	1145137	3410906	6164806
1 - 460	4590	16743	17348	21957	92433	1146573	3418965	6177278
1 - 461	4600	16734	17268	22087	92923	1149730	3439688	6190710
1 - 462	4610	16561	17063	21752	92611	1151369	3447747	6212392
1 - 463	4620	16552	17614	21755	93220	1151206	3432205	6229662
1 - 464	4630	16532	17480	22045	93029	1155447	3431245	6240599
1 - 465	4640	16807	17408	21880	93239	1157194	3433740	6273027
1 - 466	4650	16582	17117	21924	93842	1160459	3437961	6289337
1 - 467	4660	16824	17446	21958	93289	1163507	3449474	6320039
1 - 468	4670	16646	17180	22259	94299	1165241	3453695	6338268
1 - 469	4680	16613	17306	22134	94325	1165783	3472116	6361677
1 - 470	4690	16526	17097	21876	94506	1169238	3484013	6381825
1 - 471	4700	16804	17445	22173	94403	1170674	3493223	6384319
1 - 472	4710	16610	17058	21769	94585	1173410	3493031	6388349
1 - 473	4720	16671	17230	22074	95016	1174548	3491880	6397175
1 - 474	4730	16655	17460	22275	95305	1178504	3481327	6411759
1 - 475	4740	16355	17300	21878	95227	1181336	3493991	6427685
1 - 476	4750	16558	17266	22132	95854	1181918	3495526	6443419
1 - 477	4760	16617	17368	22028	96024	1183869	3490153	6468556
1 - 478	4770	16777	17124	21960	95974	1186457	3503393	6475464
1 - 479	4780	16600	17164	22126	96201	1186362	3511068	6500216
1 - 480	4790	16592	17184	21863	96385	1188123	3521046	6511921
1 - 481	4800	16219	17333	22068	96637	1189938	3519319	6522091
1 - 482	4810	16497	17188	22049	96958	1192729	3532559	6533988
1 - 483	4820	16283	17217	21905	97069	1192499	3516825	6550106
1 - 484	4830	16336	17355	22116	97499	1194287	3528530	6568910
1 - 485	4840	16573	17240	21964	97607	1195289	3534478	6586180
1 - 486	4850	16299	17135	22053	97658	1196712	3528146	6616305
1 - 487	4860	16390	17116	22044	97547	1197200	3547142	6626667
1 - 488	4870	16459	17304	22251	98182	1202564	3555010	6649309
1 - 489	4880	16560	17173	22060	97401	1205653	3566906	6656985
1 - 490	4890	16476	17131	21924	98359	1205599	3569401	6668306
1 - 491	4900	16375	17091	21879	98046	1208010	3566522	6684999
1 - 492	4910	16359	16943	21922	98749	1208362	3582641	6718963
1 - 493	4920	16152	17072	22072	99052	1214296	3593194	6739302
1 - 494	4930	16254	17130	21780	98936	1214052	3586478	6749280
1 - 495	4940	16431	17055	22085	99246	1216112	3597607	6763479
1 - 496	4950	16309	17039	21881	99673	1217019	3598759	6766933
1 - 497	4960	16263	17031	21877	100039	1220149	3602788	6786122
1 - 498	4970	16339	17032	22087	100278	1222723	3602021	6795716
1 - 499	4980	16165	16989	22051	99877	1227925	3611807	6808188
1 - 500	4990	16304	17192	22093	100103	1228074	3618139	6829487
1 - 501	5000	16091	16823	21761	100712	1230661	3620250	6851362
1 - 502	5010	16224	17001	22115	100523	1233466	3627925	6860380
1 - 503	5020	16137	16957	22187	100938	1233858	3628117	6871893
1 - 504	5030	16262	17062	22070	101293	1236920	3640397	6888587
1 - 505	5040	16101	16852	21790	101224	1238194	3642316	6906624
1 - 506	5050	16322	17154	22074	101445	1242068	3642316	6934063
1 - 507	5060	16148	17165	21800	101373	1242217	3640781	6932144
1 - 508	5070	16351	17059	22029	102135	1246484	3646729	6960351
1 - 509	5080	16247	16695	21898	102331	1248828	3658626	6989325
1 - 510	5090	16190	16957	22023	102530	1250440	3663231	7002565
1 - 511	5100	16090	16970	21787	102207	1250142	3678582	7019835
1 - 512	5110	16121	16744	21774	102683	1251971	3677814	7038831
1 - 513	5120	16178	16922	22059	102377	1257146	3679733	7049001
1 - 514	5130	16144	16660	21858	102970	1256035	3690095	7066462
1 - 515	5140	16209	16899	22099	102503	1262362	3698346	7065119
1 - 516	5150	15992	16742	21896	103044	1260709	3693741	7072602
1 - 517	5160	16094	16802	22056	103659	1262904	3698922	7095628
1 - 518	5170	16293	16973	21819	103298	1264435	3701992	7117887
1 - 519	5180	16096	17129	21954	103404	1265776	3692781	7142448
1 - 520	5190	15974	16674	21948	103731	1269596	3703335	7157990
1 - 521	5200	15986	16896	21975	103732	1269975	3707364	7156839
1 - 522	5210	15927	16759	22068	103546	1270477	3712161	7186005
1 - 523	5220	15819	16526	22089	104436	1272536	3730966	7205961
1 - 524	5230	16214	16748	21988	104235	1274419	3725593	7215939
1 - 525	5240	15888	16797	22229	104986	1273918	3737490	7230906
1 - 526	5250	16048	16878	22170	104449	1274812	3754951	7246832
1 - 527	5260	16080	16698	21964	104649	1274731	3750538	7264677
1 - 528	5270	15824	16814	22231	105131	1274947	3750922	7264101
1 - 529	5280	15978	16777	21749	105545	1276221	3751497	7288279
1 - 530	5290	15937	16930	22072	104759	1277914	3756103	7307083
1 - 531	5300	15841	16624	22169	105130	1282439	3762051	7313991
1 - 532	5310	15738	16793	22060	105549	1285514	3759556	7326463
1 - 533	5320	15948	16726	21987	105579	1284634	3778745	7350065
1 - 534	5330	15850	16396	21868	105668	1289077	3783542	7385755
1 - 535	5340	15869	16598	21934	106639	1291136	3790066	7407821
1 - 536	5350	16113	16659	21808	105975	1291597	3793520	7415689
1 - 537	5360	15735	16601	22340	106845	1292789	3787955	7427777
1 - 538	5370	15855	16723	21790	106549	1296501	3789298	7440250
1 - 539	5380	15692	16647	21833	107178	1298736	3797933	7452722
1 - 540	5390	15704	16607	22102	106786	1299251	3797741	7474213
1 - 541	5400	15731	16427	22059	106655	1299915	3805225	7475940
1 - 542	5410	15643	16326	21791	107355	1300768	3809638	7487453
1 - 543	5420	15751	16602	21932	107241	1304196	3818848	7493209
1 - 544	5430	15551	16470	21938	108103	1309818	3815970	7494361
1 - 545	5440	15808	16478	21912	108011	1306445	3822686	7514124
1 - 546	5450	15629	16467	22066	107648	1312920	3830937	7517962
1 - 547	5460	15673	16472	21944	108134	1315603	3830745	7529283
1 - 548	5470	15395	16498	21773	108427	1313760	3833815	7555379
1 - 549	5480	15579	16482	21767	108420	1315616	3834583	7560560
1 - 550	5490	15669	16381	22002	108749	1318854	3843985	7566125
1 - 551	5500	15599	16630	21702	108886	1319559	3848782	7579940
1 - 552	5510	15370	16316	21996	108603	1320087	3854538	7588575
1 - 553	5520	15467	16428	21828	109381	1321726	3850317	7605269
1 - 554	5530	15546	16368	21960	109308	1323569	3868354	7624841
1 - 555	5540	15361	16280	21769	109347	1326630	3872575	7643453
1 - 556	5550	15386	16274	21816	109767	1328608	3873727	7654583
1 - 557	5560	15455	16207	21854	109759	1327131	3874302	7658996
1 - 558	5570	15586	16345	22018	109807	1330098	3871232	7675690
1 - 559	5580	15398	16524	21904	109999	1328242	3879867	7700443
1 - 560	5590	15599	16226	21824	110099	1329665	3877564	7709269
1 - 561	5600	15243	16293	21960	109969	1332726	3883896	7725387
1 - 562	5610	15408	16049	21817	109889	1334677	3885431	7744000
1 - 563	5620	15606	16468	21909	110688	1335720	3900974	7762804
1 - 564	5630	15468	16436	21768	110099	1335449	3901550	7773742
1 - 565	5640	15511	16289	21764	110398	1337102	3907114	7782952
1 - 566	5650	15254	16491	21771	110753	1337075	3920162	7807321
1 - 567	5660	15647	16055	21822	111055	1339595	3917092	7808472
1 - 568	5670	15454	16311	21866	111013	1339893	3927838	7827469
1 - 569	5680	15487	16264	21984	111389	1339920	3931483	7838790
1 - 570	5690	15492	16093	21854	111227	1341993	3919395	7843971
1 - 571	5700	15447	16194	21878	111738	1342277	3925727	7848000
1 - 572	5710	15337	16082	22067	111621	1340882	3931291	7859705
1 - 573	5720	15531	15926	21867	112029	1343307	3930140	7870642
1 - 574	5730	15317	16167	21650	112236	1342697	3936280	7897698
1 - 575	5740	15260	16049	21826	111766	1342657	3942996	7912665
1 - 576	5750	15201	16212	21693	111927	1344133	3935129	7935691
1 - 577	5760	15234	16037	21550	112574	1344784	3937432	7945860
1 - 578	5770	15307	16373	21752	112438	1349159	3942804	7964857
1 - 579	5780	15099	16281	21575	112301	1350636	3945875	7980783
1 - 580	5790	15077	16115	21512	112429	1350230	3945299	7995750
1 - 581	5800	15292	16163	22035	113249	1352682	3953934	7992872
1 - 582	5810	15217	16128	21761	113297	1354185	3954893	8007455
1 - 583	5820	15133	16197	21626	113089	1354849	3960649	8012444
1 - 584	5830	15187	16204	21771	114005	1358019	3974465	8028754
1 - 585	5840	15089	16029	21843	113779	1357572	3972930	8039883
1 - 586	5850	15212	16119	21779	113860	1359631	3972738	8050053
1 - 587	5860	15132	16142	21884	114322	1361948	3961993	8061566
1 - 588	5870	15096	15983	21741	113845	1364834	3981181	8074997
1 - 589	5880	15216	15980	21679	113807	1365565	3983100	8079986
1 - 590	5890	14933	15591	21530	113877	1368153	3982908	8093610
1 - 591	5900	15209	16020	21551	113916	1369291	3998642	8114525
1 - 592	5910	15068	15890	21880	113753	1372894	3992886	8118747
1 - 593	5920	15238	15996	21970	113936	1370957	4003056	8133138
1 - 594	5930	15092	16016	21568	113979	1374574	4009580	8142540
1 - 595	5940	15308	15927	21637	114559	1374005	4006893	8152902
1 - 596	5950	14997	15801	21653	115003	1379830	4010731	8158275
1 - 597	5960	15034	15862	21498	114130	1375861	4009388	8182452
1 - 598	5970	15226	15990	21525	115602	1376416	3999026	8195116
1 - 599	5980	15136	15617	21922	115507	1380074	4010731	8191470
1 - 600	5990	14976	15899	21511	115391	1382729	4019366	8198954
1 - 601	6000	14896	15871	21479	115574	1382160	4023395	8194348
1 - 602	6010	15048	15930	21577	115619	1383691	4028768	8195884
1 - 603	6020	15040	15825	21811	115166	1386130	4033181	8216223
1 - 604	6030	14979	15744	21514	115985	1384843	4052561	8241360
1 - 605	6040	15001	15938	21408	115963	1387390	4056783	8247308
1 - 606	6050	14873	15921	21583	116062	1387376	4058318	8280504
1 - 607	6060	15036	16009	21595	115162	1388433	4046613	8268607
1 - 608	6070	14791	15928	21671	116343	1389720	4052753	8277242
1 - 609	6080	14981	15756	21608	116564	1389503	4051794	8282998
1 - 610	6090	14880	15878	21393	116314	1390844	4055056	8305449
1 - 611	6100	14923	15893	21595	116481	1390438	4059469	8314275
1 - 612	6110	14981	15660	21387	116773	1392795	4059277	8332888
1 - 613	6120	14781	15858	21599	117270	1391373	4064074	8348430
1 - 614	6130	14823	15537	21594	116350	1391440	4061004	8357065
1 - 615	6140	14974	15729	21660	116725	1394353	4062155	8371456
1 - 616	6150	14879	15693	21664	116570	1391901	4070214	8375486
1 - 617	6160	14670	15707	21678	116583	1392497	4080960	8388150
1 - 618	6170	14643	15767	21769	117343	1392402	4088827	8397360
1 - 619	6180	14771	15597	21702	117323	1392456	4092857	8406571
1 - 620	6190	14810	15723	21614	117039	1393418	4086333	8416549
1 - 621	6200	14732	15628	21404	117536	1396304	4100532	8410600
1 - 622	6210	14567	15594	21446	117309	1397184	4100532	8408106
1 - 623	6220	14651	15496	21592	117433	1398228	4102259	8426335
1 - 624	6230	14682	15632	21446	117703	1401438	4106864	8445523
1 - 625	6240	14649	15652	21274	117655	1402359	4105137	8463560
1 - 626	6250	14791	15666	21686	118201	1403687	4097462	8478527
1 - 627	6260	14767	15522	21677	118402	1403931	4098421	8487929
1 - 628	6270	14766	15550	21285	118224	1405462	4097078	8496756
1 - 629	6280	14507	15420	21336	117975	1405990	4103986	8497907
1 - 630	6290	14597	15536	21563	118613	1409648	4113004	8509420
1 - 631	6300	14764	15362	21425	118609	1408049	4117226	8514025
1 - 632	6310	14711	15583	21638	119460	1410203	4115115	8522084
1 - 633	6320	14707	15516	21492	118401	1413861	4116266	8533981
1 - 634	6330	14331	15505	21374	118285	1414864	4118377	8558542
1 - 635	6340	14462	15503	21330	118329	1416489	4125477	8555855
1 - 636	6350	14542	15535	21426	119215	1417776	4126436	8571014
1 - 637	6360	14467	15479	21408	119156	1418061	4127012	8573701
1 - 638	6370	14558	15539	20958	119121	1416571	4132576	8576003
1 - 639	6380	14514	15466	21101	119903	1420283	4131425	8583870
1 - 640	6390	14439	15514	21240	119058	1421691	4136222	8594999
1 - 641	6400	14752	15679	21329	119132	1419524	4137949	8614572
User: USER
Path: C:\Program Files (x86)\BMG\CLARIOstar\User\Data
Test ID: 151
Test Name: Broccoli fluorescence
Date: 12/12/2022
Time: 12:23:12 PM
ID1: RNAP concentration
ID2: 12/12/2022,12:22:43 PM
Fluorescence (FI)
Legend:
Raw Data (470-15/532-20)
