# Supplementary material for: Broccoli aptamer allows quantitative transcription regulation studies in vitro
Source: PLoS One. 2024 Jun 13;19(6):e0304677. doi: 10.1371/journal.pone.0304677 (PMC11175446; doi:10.1371/journal.pone.0304677)
Supplement: S1 Data — (ZIP) [file pone.0304677.s006.zip › rnap/12-12-2022_3.xlsx]

## Sheet: Table All Cycles
Well		H03	I03	J03	K03	L03	M03	N03	O02	O03	P02	P03
Content	Time [s]	Sample X1	Sample X2	Sample X3	Sample X4	Sample X5	Sample X6	Sample X7	Sample X10	Sample X8	Sample X11	Sample X9
1 - 1	0	17374	18124	17586	17458	18181	17170	17550	17295	17698	18628	18888
1 - 2	10	17429	18108	17629	17314	17901	17010	17535	17266	17592	18101	18613
1 - 3	20	17154	18052	17569	17338	17822	16710	17389	17041	17613	18131	18255
1 - 4	30	17089	17604	17100	17280	17657	16812	17181	17012	17618	18037	18225
1 - 5	40	17022	17618	17395	16953	17620	16680	17167	16650	17523	18073	17909
1 - 6	50	16903	17684	17126	17096	17355	16707	16777	16673	17450	17718	17723
1 - 7	60	17035	17317	16854	16774	17514	16537	16636	16549	17493	17680	17577
1 - 8	70	16627	17389	16857	16689	17223	16402	16534	16538	17504	17568	17638
1 - 9	80	16652	17459	16926	16821	17216	16460	16499	16615	17328	17763	17657
1 - 10	90	16705	17247	16683	16568	17006	16504	16335	16578	17183	17795	17428
1 - 11	100	16738	17370	16645	16415	16898	16402	16230	16502	16988	17454	17484
1 - 12	110	16604	17242	16653	16382	16721	16311	16135	16156	17316	17291	17210
1 - 13	120	16274	17195	16563	16363	16970	16553	16232	16264	17171	17134	17109
1 - 14	130	16420	17206	16527	16457	16902	16679	16158	16151	17527	17125	17069
1 - 15	140	16400	16876	16516	16315	16739	16506	16349	16189	17189	16968	17342
1 - 16	150	16368	16862	16341	15957	16794	16740	16471	16129	17504	17113	17173
1 - 17	160	16226	16752	16290	16435	16868	17169	16370	16052	17179	17194	16876
1 - 18	170	16145	16721	16207	15988	16731	16932	16693	15981	17586	16706	16728
1 - 19	180	16023	16545	16153	16210	16909	17324	16739	15512	17683	16680	16924
1 - 20	190	15928	16584	16053	16150	16655	17697	17021	15906	18057	16587	16691
1 - 21	200	16072	16487	16055	16097	16900	18052	17352	15637	17919	16608	16557
1 - 22	210	15932	16365	15952	16052	16899	18694	17594	15633	18280	16377	16624
1 - 23	220	15655	16492	15837	16139	17081	19059	17753	15448	18108	16462	16508
1 - 24	230	15721	16343	15958	16298	16926	19501	18252	15521	18688	16456	16463
1 - 25	240	15494	16161	15952	16228	17128	19756	18487	15861	18848	16262	16451
1 - 26	250	15777	16434	15694	16080	17040	20913	19102	15550	19238	15780	16546
1 - 27	260	15574	16432	15728	16204	17167	21562	19551	15400	19524	15735	16453
1 - 28	270	15645	16310	15660	16342	17350	22204	20005	15556	19903	15395	16147
1 - 29	280	15461	16195	15604	16374	17327	23138	20923	15370	20592	15507	16426
1 - 30	290	15409	16071	15843	16173	17307	23894	21596	15557	20907	15257	16438
1 - 31	300	15400	15900	15648	16480	17398	25213	22005	15316	21385	15291	16464
1 - 32	310	15352	16047	15789	16823	17604	26241	23013	15292	21661	15369	16139
1 - 33	320	15200	15970	15669	16896	17801	27550	23747	15131	22345	15316	16271
1 - 34	330	15198	15663	15538	17028	17747	28197	24975	15345	23131	15236	16049
1 - 35	340	15079	15747	15411	17115	17996	29878	25816	15019	23651	15469	15889
1 - 36	350	15398	15645	15513	17288	18120	31370	26703	15178	24513	15174	16234
1 - 37	360	14842	15785	15487	17430	18266	32266	28228	15087	25271	14962	16047
1 - 38	370	15165	15741	15475	17522	18347	34005	28756	15053	26062	14930	15769
1 - 39	380	15024	15665	15314	17725	18668	35434	30201	15132	27041	15195	15989
1 - 40	390	14992	15462	15299	17731	18804	36786	31827	14923	27441	15011	15992
1 - 41	400	14742	15483	15286	17987	19055	38536	32992	14949	28717	14989	15902
1 - 42	410	14923	15392	15389	18252	19150	40145	34043	14674	29614	14999	15820
1 - 43	420	14799	15410	15420	18278	19271	42470	36234	14667	30522	14793	15719
1 - 44	430	14858	15150	15178	18405	19752	44065	37515	14844	31356	14680	15785
1 - 45	440	14763	15269	15319	18378	20182	45910	38815	14840	32370	14793	15720
1 - 46	450	14654	15322	15437	18761	20412	47859	40729	14632	33620	14821	15632
1 - 47	460	14630	14940	15321	19100	20435	49931	42237	14755	34944	14836	15477
1 - 48	470	14746	15200	15459	19470	20534	52005	44173	14728	35794	14833	15599
1 - 49	480	14687	15326	15276	19288	21076	54045	45888	14571	37517	14639	15333
1 - 50	490	14554	15288	15331	19477	21393	56522	48207	14629	38533	14548	15496
1 - 51	500	14360	15234	15383	19738	21491	58131	49726	14591	39879	14638	15257
1 - 52	510	14729	15290	15252	20045	22026	60824	52068	14720	41318	14602	15359
1 - 53	520	14699	14865	15095	20112	22430	62930	54216	14592	42798	14560	15181
1 - 54	530	14483	15011	15299	20540	22833	65527	56219	14623	44389	14502	15305
1 - 55	540	14458	14801	15172	20771	23296	67843	58380	14578	45700	14418	15348
1 - 56	550	14431	15088	15034	20982	23772	70361	60878	14508	47216	14373	15231
1 - 57	560	14485	14946	15158	21269	24049	72778	63116	14376	49410	14444	15142
1 - 58	570	14358	14900	15101	21419	24728	76020	65226	14265	50388	14511	15393
1 - 59	580	14337	14900	15121	21912	24821	78106	67962	14303	51877	14213	15295
1 - 60	590	14162	14772	15160	22338	25472	81254	69833	14273	53743	14447	15254
1 - 61	600	14184	14746	15169	22475	25776	84170	72655	14304	55017	14199	15079
1 - 62	610	14203	14819	15148	22687	26339	86490	75822	14429	57642	14516	14962
1 - 63	620	14362	14749	14953	23244	26869	89449	78511	14483	59057	14418	15032
1 - 64	630	14199	14664	15099	23283	27512	92661	81423	14555	61020	14269	15093
1 - 65	640	14157	14656	15057	23727	27700	95337	83776	14185	62935	14165	15147
1 - 66	650	14284	14617	15233	24143	28422	98635	86430	14324	64569	13962	14901
1 - 67	660	14298	14523	15170	24441	28813	101926	89550	14154	67057	14389	14993
1 - 68	670	13973	14546	14971	24759	29736	105221	92068	14200	69323	14266	14947
1 - 69	680	14153	14695	15155	25174	29914	107956	95747	14106	71182	14239	14956
1 - 70	690	13976	14590	15251	25390	30482	111381	98731	14156	72941	14233	14993
1 - 71	700	14063	14516	15010	25713	31069	115436	101905	13984	75727	14200	15080
1 - 72	710	13921	14603	15015	26328	31662	118165	105036	14157	77679	14006	14712
1 - 73	720	14001	14646	15450	26499	32375	121956	108234	14023	79894	14052	14549
1 - 74	730	14182	14489	15225	26746	33006	125201	111890	14026	82255	14225	14660
1 - 75	740	14108	14514	15057	27125	33360	128893	115656	14122	85093	13967	14834
1 - 76	750	13855	14240	15114	27317	33976	132543	117883	13962	87610	14058	14779
1 - 77	760	14056	14508	15242	27941	34645	135231	122024	14136	90261	13910	14598
1 - 78	770	14027	14478	15290	28182	35482	140087	125935	13929	92441	13920	14689
1 - 79	780	14042	14442	14925	28741	35939	143115	129617	13922	95309	14006	14528
1 - 80	790	14016	14468	15214	29366	36994	147047	132990	13885	97383	14065	14657
1 - 81	800	13930	14289	15205	29469	37262	150767	136760	13929	100283	13906	14732
1 - 82	810	14036	14423	15066	29840	37777	154589	140708	13894	103299	13846	14807
1 - 83	820	14048	14462	15078	30171	38791	158124	144980	13953	105019	13890	14715
1 - 84	830	13913	14170	15194	31055	39460	162670	149116	13918	108525	14049	14517
1 - 85	840	13983	14375	15090	31497	40286	166406	152939	13908	111301	13871	14748
1 - 86	850	13772	14222	15394	31590	41085	170026	157739	13769	114434	13705	14501
1 - 87	860	13601	14370	15331	31893	42175	174921	161566	13850	117110	13870	14524
1 - 88	870	13903	14430	15189	32483	42597	178191	165929	13916	120482	13784	14232
1 - 89	880	13720	14192	15228	32723	43771	183473	170205	13768	123213	13740	14367
1 - 90	890	13820	14346	15243	33347	44140	185598	174684	13616	126551	13891	14535
1 - 91	900	13646	14077	15129	33902	45049	190612	179269	13984	130473	13543	14390
1 - 92	910	13828	14165	15402	34565	45951	194242	183903	13954	132235	13657	14342
1 - 93	920	13737	14111	15308	35126	47199	198393	188260	13849	136411	13610	14520
1 - 94	930	13834	14250	15406	35270	47601	206975	192028	13866	138789	13653	14474
1 - 95	940	13870	14190	15363	35858	48637	212461	198256	13965	142829	13769	14401
1 - 96	950	13926	14213	15554	36157	49574	211066	206934	13672	146037	13772	14507
1 - 97	960	13835	14166	15372	36932	50580	221335	211825	13722	149768	13670	14396
1 - 98	970	13645	13997	15677	37350	51395	224668	217217	13711	152943	13742	14412
1 - 99	980	13724	14222	15588	37677	52160	230154	220915	13586	156600	13764	14335
1 - 100	990	13707	14361	15608	38168	52959	234720	226700	13749	159853	13695	14375
1 - 101	1000	13719	13988	15380	38613	54497	238567	231793	13666	163385	13634	14288
1 - 102	1010	13715	14185	15444	39299	55083	243959	237348	13738	166510	13611	14005
1 - 103	1020	13809	14015	15443	40140	56033	247183	242767	13726	170516	13733	14320
1 - 104	1030	13725	14044	15591	40532	57465	252616	248226	13707	173965	13656	14125
1 - 105	1040	13700	13995	15599	40815	58116	256138	253008	13665	179347	13493	14155
1 - 106	1050	13817	14139	15581	41645	59118	261977	258075	13678	183024	13503	14174
1 - 107	1060	13566	14049	15676	42190	60246	266637	263304	13631	185886	13680	14150
1 - 108	1070	13554	13980	15653	42960	61202	271460	267707	13614	190480	13683	14097
1 - 109	1080	13669	13874	15754	43149	62329	276107	275009	13814	194988	13601	14159
1 - 110	1090	13548	14178	15806	43569	63246	281051	280171	13587	197896	13442	14225
1 - 111	1100	13651	14287	15842	44588	64384	285955	285901	13797	201962	13704	14052
1 - 112	1110	13469	13777	15924	45128	65787	290047	291103	13621	211120	13548	14146
1 - 113	1120	13609	14034	15736	45502	66589	295709	296712	13838	216675	13486	14043
1 - 114	1130	13522	13947	15782	46096	67961	301088	303987	13810	220170	13499	13968
1 - 115	1140	13531	13914	15901	47347	69488	305748	309501	13785	224789	13743	14026
1 - 116	1150	13660	13984	15891	47497	70353	310720	316044	13604	228488	13491	14152
1 - 117	1160	13753	13920	15844	47819	71871	315245	321368	13532	233866	13404	14220
1 - 118	1170	13482	13951	16079	48784	72940	321002	327071	13642	238513	13510	14069
1 - 119	1180	13766	13891	16165	49472	73900	325202	332775	13574	243607	13542	14199
1 - 120	1190	13701	14003	16039	50045	75105	330959	340090	13564	248470	13637	13914
1 - 121	1200	13658	13786	16012	50620	76395	334197	346972	13422	253171	13556	13964
1 - 122	1210	13605	14053	16188	51053	77496	340117	353014	13592	258129	13461	13989
1 - 123	1220	13610	14009	16164	52181	79256	345414	358257	13624	262126	13622	14153
1 - 124	1230	13454	13680	16190	52430	79976	350942	364760	13766	266772	13328	14004
1 - 125	1240	13626	13933	16377	52849	81414	355331	372103	13501	271487	13453	14112
1 - 126	1250	13354	13966	16362	53590	82591	361983	376600	13666	277380	13479	13997
1 - 127	1260	13462	13886	16132	54400	84561	364624	384065	13731	283381	13493	13865
1 - 128	1270	13478	13763	16390	55125	85587	371574	392058	13828	289044	13525	13782
1 - 129	1280	13360	13895	16596	55492	87236	376939	398168	13660	292499	13476	13840
1 - 130	1290	13686	13908	16534	56989	88147	382033	404332	13760	298974	13452	13862
1 - 131	1300	13549	14037	16373	57549	90300	387899	411593	13605	305260	13276	13856
1 - 132	1310	13503	13817	16430	58368	91511	393074	417838	13494	310408	13423	13626
1 - 133	1320	13487	13673	16470	58343	92917	399346	424151	13544	316057	13281	13739
1 - 134	1330	13472	13883	16411	59301	94057	403830	431345	13655	320772	13365	14070
1 - 135	1340	13219	13910	16811	60107	95935	409290	438430	13665	326841	13488	13800
1 - 136	1350	13580	13808	16909	60955	96895	415196	444851	13535	332748	13382	13837
1 - 137	1360	13729	13758	16756	61876	98373	419721	451408	13634	337489	13349	13724
1 - 138	1370	13486	14019	16748	62231	100392	425939	458615	13472	343965	13353	13716
1 - 139	1380	13527	13620	16816	63459	101684	431345	465199	13514	348652	13458	13901
1 - 140	1390	13478	13782	16824	62954	102898	438335	471025	13581	354572	13266	13744
1 - 141	1400	13429	13686	16948	64398	105107	442250	479587	13648	359869	13326	13891
1 - 142	1410	13579	13898	16988	65397	106786	448076	486062	13399	365749	13567	13879
1 - 143	1420	13424	13629	16895	65766	108291	453969	493107	13530	370680	13326	13700
1 - 144	1430	13605	13775	16953	66956	109825	460024	501466	13518	376654	13437	13805
1 - 145	1440	13557	13626	17315	67647	111378	465579	509878	13571	383604	13495	13876
1 - 146	1450	13525	13641	17320	68072	113220	471214	517573	13702	388955	13252	14001
1 - 147	1460	13472	13684	17188	68489	115119	476362	525796	13335	395837	13253	13742
1 - 148	1470	13492	13859	17410	69720	116797	483583	531906	13452	402543	13378	13715
1 - 149	1480	13422	13919	17311	70557	118334	486442	538802	13566	407718	13250	13542
1 - 150	1490	13682	13724	17354	71299	119901	491142	546808	13567	414451	13397	14025
1 - 151	1500	13447	13755	17201	72328	122376	499718	553568	13426	420195	13335	13809
1 - 152	1510	13268	13604	17241	73084	123199	505056	560816	13474	427741	13391	13751
1 - 153	1520	13355	13808	17411	73545	125004	510285	567807	13519	433539	13267	13816
1 - 154	1530	13490	13789	17525	74428	126706	517465	572643	13500	440354	13401	13803
1 - 155	1540	13356	13618	17652	75209	128553	521651	579796	13531	447602	13244	13590
1 - 156	1550	13465	13672	17674	76119	130414	527138	584930	13589	453427	13331	13618
1 - 157	1560	13495	13656	17527	77225	131851	534494	591501	13421	460255	13320	13732
1 - 158	1570	13640	13838	17503	78026	133517	539926	599846	13266	467679	13271	13895
1 - 159	1580	13343	13691	17986	78713	135830	544857	605346	13610	474655	13111	13712
1 - 160	1590	13322	13736	17932	79322	136934	552403	614518	13609	481226	13396	13691
1 - 161	1600	13566	13638	17864	80507	138994	556955	621251	13622	486658	13179	13739
1 - 162	1610	13558	13777	18073	80954	141425	564311	625897	13582	494990	13395	13665
1 - 163	1620	13493	13523	18023	82055	143049	569094	633917	13504	502319	13229	13822
1 - 164	1630	13492	13633	18160	83003	144066	574052	640583	13567	509038	13331	13949
1 - 165	1640	13491	13611	18132	84018	146461	581056	646381	13478	516977	13325	13749
1 - 166	1650	13521	13624	18228	84999	148768	587288	652030	13550	523832	13354	13700
1 - 167	1660	13294	13925	18190	85704	149557	593086	661635	13302	528899	13236	13762
1 - 168	1670	13559	13537	18087	86373	152292	598369	668097	13488	538517	13246	13520
1 - 169	1680	13603	13701	17992	87103	153845	605739	674044	13396	544099	13049	13740
1 - 170	1690	13541	13472	18264	88392	155542	612242	684584	13578	551455	13376	13696
1 - 171	1700	13509	13736	18479	89269	157011	617661	689434	13500	559814	13456	13773
1 - 172	1710	13570	13588	18352	89898	159499	623391	696939	13716	566831	13321	13773
1 - 173	1720	13525	13587	18372	91294	162067	631208	703699	13598	574607	13411	13826
1 - 174	1730	13477	13800	18534	91685	162881	636383	710270	13651	582492	13548	13573
1 - 175	1740	13466	13703	18663	92829	164879	641585	718005	13506	589929	13178	13597
1 - 176	1750	13571	13707	18621	94120	166538	647790	724806	13241	596730	13218	13708
1 - 177	1760	13464	13575	18669	94871	168473	652762	733016	13340	606335	13387	13701
1 - 178	1770	13570	13706	18776	95935	171173	659359	741781	13551	613678	13221	13908
1 - 179	1780	13651	13735	18738	96961	172614	664236	747931	13468	622592	13238	13587
1 - 180	1790	13672	13657	18837	98399	174217	669560	756087	13486	630476	13211	13587
1 - 181	1800	13462	13880	19015	98057	176636	675250	766748	13624	639133	12834	13830
1 - 182	1810	13667	13698	19070	99725	178892	682985	772709	13584	649077	13188	13574
1 - 183	1820	13592	13629	18862	100849	181390	687713	780526	13398	655105	13232	13682
1 - 184	1830	13713	13649	19184	101585	183683	694067	791743	13514	664995	13189	13564
1 - 185	1840	13516	13597	18928	102175	185506	701315	798002	13452	673895	13148	13761
1 - 186	1850	13680	13692	19366	103534	187975	708251	803258	13541	682349	13331	13775
1 - 187	1860	13351	13866	19270	104877	189639	715106	813486	13551	692469	13275	13547
1 - 188	1870	13535	13661	19325	105845	192376	721351	823173	13635	700692	13558	13656
1 - 189	1880	13711	13743	19506	106476	194450	728938	829933	13515	710148	13258	13525
1 - 190	1890	13579	13815	19520	107659	197600	735400	834891	13555	718683	13321	13702
1 - 191	1900	13647	13714	19542	109264	199268	743108	843887	13672	727136	13385	13572
1 - 192	1910	13748	13756	19607	110480	202051	746617	850741	13708	736131	13316	13677
1 - 193	1920	13621	13732	19377	111057	210036	751724	858639	13625	747023	13203	13571
1 - 194	1930	13649	13658	19965	112201	207018	760151	867201	13463	755870	13346	13692
1 - 195	1940	13670	13732	19848	113222	209441	764933	878662	13478	767114	13090	13610
1 - 196	1950	13560	13618	19742	115027	218233	770731	888024	13480	778006	13056	13477
1 - 197	1960	13661	13678	20175	115821	220305	778819	894025	13587	790348	13123	13733
1 - 198	1970	13444	13755	19853	116387	222961	786731	900704	13469	799045	13270	13713
1 - 199	1980	13527	13766	19991	117184	226361	795767	907328	13519	809625	13330	13491
1 - 200	1990	13518	13615	19992	118311	228434	798368	915606	13459	819339	13133	13742
1 - 201	2000	13628	13766	20182	119796	231726	805114	920876	13361	830190	13194	13381
1 - 202	2010	13494	13717	20261	121100	233555	811292	930562	13550	839782	13157	13465
1 - 203	2020	13593	13742	20514	121628	236603	819867	937593	13591	851663	13308	13517
1 - 204	2030	13731	13684	20521	122885	238852	821479	944692	13652	861349	13467	13692
1 - 205	2040	13599	13617	20626	123751	241642	830881	952780	13404	870006	13220	13725
1 - 206	2050	13528	13814	20465	125036	245977	834132	964091	13314	880965	13137	13599
1 - 207	2060	13570	13717	20374	126177	246533	842301	974252	13534	889825	13141	13573
1 - 208	2070	13512	13724	20615	127985	250313	847639	980010	13525	901381	13152	13755
1 - 209	2080	13656	13706	20484	128196	252873	853776	989791	13371	913072	13228	13539
1 - 210	2090	13446	13744	20843	129512	255244	859466	997770	13734	921959	13075	13686
1 - 211	2100	13599	13736	20786	130955	257669	867269	1008147	13412	935168	13189	13600
1 - 212	2110	13814	13591	20942	131203	260839	870358	1016967	13323	942511	13021	13410
1 - 213	2120	13754	13732	20877	132493	264375	878717	1025285	13554	951763	13089	13322
1 - 214	2130	13817	13809	20949	134348	265946	882361	1032695	13470	964376	13233	13526
1 - 215	2140	13699	13611	20880	135113	269563	891031	1040769	13500	975011	13160	13617
1 - 216	2150	13876	13646	21228	136369	272151	894079	1048030	13583	984873	13160	13604
1 - 217	2160	13640	13719	21207	137713	274982	905025	1058015	13405	999545	13224	13671
1 - 218	2170	13660	13692	21345	139027	277543	907681	1065290	13516	1007700	13202	13569
1 - 219	2180	13595	13701	20937	139759	281783	915701	1075355	13365	1019459	13134	13441
1 - 220	2190	13546	13777	21473	140631	284045	919643	1087074	13566	1027127	13169	13495
1 - 221	2200	13540	13668	21886	141945	287608	928110	1095690	13578	1042259	13091	13532
1 - 222	2210	13538	13769	21427	143147	290507	933962	1104265	13229	1053585	13090	13472
1 - 223	2220	13562	13722	21589	144811	293528	941549	1113206	13647	1064125	13248	13786
1 - 224	2230	13612	13737	21837	145766	295466	947957	1121701	13351	1074935	13092	13725
1 - 225	2240	13709	13670	21492	147687	298771	955137	1129721	13480	1087399	13193	13359
1 - 226	2250	13770	13836	22195	148129	302835	960840	1139312	13425	1096543	13163	13619
1 - 227	2260	13584	13712	21751	149972	305328	969808	1148931	13539	1109698	13042	13599
1 - 228	2270	13697	13884	21903	150816	308932	976325	1159281	13592	1121430	13341	13464
1 - 229	2280	13951	13700	21933	152896	311180	983708	1166366	13371	1133568	13164	13652
1 - 230	2290	13636	13890	22197	153393	316166	989723	1176296	13539	1146140	13276	13374
1 - 231	2300	13563	13610	22034	155139	318076	998827	1183977	13561	1156802	13212	13665
1 - 232	2310	13584	13717	22198	156165	321016	1002566	1193664	13513	1168764	13127	13470
1 - 233	2320	13595	13771	22116	157260	323888	1012333	1205192	13717	1180618	13234	13586
1 - 234	2330	13729	13763	22220	159599	327058	1016696	1216098	13714	1193081	13058	13305
1 - 235	2340	13714	13893	22775	159952	330838	1024025	1227776	13584	1204488	13250	13470
1 - 236	2350	13702	13780	22247	161028	334319	1029498	1233100	13497	1215583	13078	13383
1 - 237	2360	13649	13792	22767	162478	337327	1040525	1240686	13394	1230472	13151	13648
1 - 238	2370	13721	13737	22552	164340	339630	1044738	1250251	13423	1242651	13075	13649
1 - 239	2380	13618	13820	22481	165178	343667	1053395	1258921	13510	1256062	12948	13587
1 - 240	2390	13645	13631	22750	166059	347650	1056376	1271696	13286	1267713	13128	13498
1 - 241	2400	13699	13718	22532	167629	349899	1064585	1281599	13566	1277887	13194	13571
1 - 242	2410	13637	13738	23082	168972	354017	1070004	1289904	13507	1289822	13103	13458
1 - 243	2420	13764	13633	23062	170423	356076	1076927	1298289	13446	1306242	13198	13454
1 - 244	2430	13718	13756	23147	171305	359775	1088117	1309141	13428	1318014	13103	13294
1 - 245	2440	13811	13820	23003	172568	364435	1096503	1318299	13544	1328933	13174	13578
1 - 246	2450	13716	13903	23321	173271	367429	1098508	1330261	13340	1341519	13242	13644
1 - 247	2460	13637	13920	23325	174808	370138	1109305	1336195	13356	1352953	13130	13445
1 - 248	2470	13647	13995	23190	175924	374595	1117569	1344838	13400	1366947	13083	13490
1 - 249	2480	13624	13956	23307	177562	376221	1126699	1353820	13282	1381266	13245	13546
1 - 250	2490	13608	13728	23738	178437	381843	1128610	1365050	13460	1393391	13165	13420
1 - 251	2500	13731	13964	23445	179302	384905	1137442	1376200	13521	1406193	13119	13668
1 - 252	2510	13492	13867	23647	180890	387316	1148334	1388988	13335	1416584	13158	13667
1 - 253	2520	13691	13528	23828	181307	391015	1157289	1394908	13352	1432272	13045	13380
1 - 254	2530	13637	13631	23800	184250	394523	1160270	1405164	13546	1446239	13340	13692
1 - 255	2540	13881	13968	23657	184882	396759	1164916	1413346	13456	1460288	13307	13619
1 - 256	2550	13741	13797	24029	185693	401514	1171907	1425674	13213	1473103	13313	13525
1 - 257	2560	13843	13816	24200	187013	402706	1179480	1434290	13333	1484131	13181	13621
1 - 258	2570	13591	13790	24034	188595	406445	1187012	1448285	13525	1498301	13247	13624
1 - 259	2580	13555	13699	24201	189199	409236	1193095	1456996	13532	1512011	13083	13483
1 - 260	2590	13796	13758	24525	191119	412988	1201738	1466966	13463	1525626	13073	13546
1 - 261	2600	13698	13989	24198	192254	416646	1210909	1473158	13481	1538550	13207	13652
1 - 262	2610	13552	13855	24298	193352	420317	1219756	1485824	13354	1555213	13157	13515
1 - 263	2620	13542	13860	24510	194807	423569	1226868	1498057	13462	1568097	13182	13248
1 - 264	2630	13698	13839	24632	195527	426617	1234576	1507446	13512	1583121	13053	13540
1 - 265	2640	13688	13923	24668	197611	429557	1239846	1514924	13435	1593837	13019	13255
1 - 266	2650	13780	13772	25229	199061	434244	1248313	1525220	13456	1611164	13029	13536
1 - 267	2660	13816	13675	24651	199931	437157	1253353	1534594	13504	1626228	13428	13486
1 - 268	2670	13503	13726	24672	201183	442034	1262850	1545378	13587	1641266	13090	13547
1 - 269	2680	13750	13858	24889	207381	446328	1266087	1553818	13457	1656222	13199	13422
1 - 270	2690	13673	13862	25075	210077	450067	1274338	1566810	13574	1673928	13133	13530
1 - 271	2700	13829	14023	25226	210605	453833	1283929	1578420	13556	1688559	13407	13511
1 - 272	2710	13528	13737	25193	205886	456949	1290540	1584476	13513	1701930	13144	13284
1 - 273	2720	13665	14037	24965	213681	461393	1296758	1598930	13749	1713933	13083	13413
1 - 274	2730	13637	13836	25377	214764	465552	1304345	1609497	13614	1730353	13150	13282
1 - 275	2740	13692	14022	25500	215916	469345	1312026	1615946	13605	1742179	13175	13536
1 - 276	2750	13771	13820	25450	218056	473098	1320710	1629859	13467	1757257	13164	13593
1 - 277	2760	13708	13752	25697	219249	476891	1325452	1640195	13357	1771536	13205	13445
1 - 278	2770	13828	13856	25512	222012	481036	1331318	1650573	13490	1786791	13263	13594
1 - 279	2780	13685	13801	25859	222514	484437	1339839	1659135	13354	1800717	13032	13421
1 - 280	2790	13625	13622	25908	224410	488189	1346558	1668211	13318	1814996	13089	13510
1 - 281	2800	13637	13820	25832	226307	491292	1355174	1679171	13628	1830901	13122	13596
1 - 282	2810	13436	13794	25953	226876	494624	1360634	1690022	13329	1843879	13220	13553
1 - 283	2820	13782	13870	25847	229965	499718	1369169	1699085	13364	1859485	13127	13469
1 - 284	2830	13727	14095	26000	231997	504500	1373152	1710140	13619	1875823	13065	13713
1 - 285	2840	13756	14021	26283	234002	506844	1382472	1720504	13426	1890928	13263	13437
1 - 286	2850	13741	13960	26067	234462	509933	1387308	1730258	13209	1906928	12951	13441
1 - 287	2860	13780	13807	25928	237957	516544	1396643	1741434	13483	1920448	12999	13642
1 - 288	2870	13639	13836	26406	238255	517898	1405502	1753261	13536	1939170	13319	13305
1 - 289	2880	13665	13896	26694	240572	522735	1412344	1765156	13344	1954221	13091	13383
1 - 290	2890	13617	13759	26447	241547	526840	1419212	1775750	13461	1970112	13016	13608
1 - 291	2900	13641	13829	26950	244690	531175	1429562	1785192	13376	1991233	12995	13339
1 - 292	2910	13762	14042	26960	246289	535063	1435808	1795298	13574	2002030	13123	13324
1 - 293	2920	13616	13815	27096	248335	537894	1443706	1806299	13460	2022473	13032	13542
1 - 294	2930	13695	13857	27036	250407	544424	1454395	1814657	13520	2036250	13098	13371
1 - 295	2940	13615	13812	27002	251369	548556	1461344	1828963	13363	2056612	12985	13643
1 - 296	2950	13427	13950	27052	253469	552701	1468809	1840627	13451	2070931	13158	13503
1 - 297	2960	13707	13841	27372	255352	556616	1474743	1850151	13359	2089857	13034	13403
1 - 298	2970	13675	13922	27372	256517	563051	1483277	1858144	13187	2107807	13139	13394
1 - 299	2980	13659	13665	27439	259349	565883	1490728	1870459	13458	2123102	13187	13462
1 - 300	2990	13582	13807	27645	261245	570950	1498423	1879860	13561	2139033	13170	13383
1 - 301	3000	13728	13882	27587	263277	574621	1504723	1892297	13571	2155371	13282	13368
1 - 302	3010	13584	13981	27511	264524	580121	1512485	1898352	13433	2170504	13015	13393
1 - 303	3020	13796	14085	27631	266325	584280	1518243	1909651	13515	2183861	13027	13447
1 - 304	3030	13659	13901	27610	268493	588087	1526385	1918389	13413	2198994	13040	13488
1 - 305	3040	13603	13801	27766	269265	592883	1535177	1933142	13384	2215968	13079	13404
1 - 306	3050	13608	13768	27785	271135	596933	1541151	1946635	13399	2226535	13233	13373
1 - 307	3060	13652	13636	28060	273709	601390	1552314	1955129	13510	2239974	13071	13361
1 - 308	3070	13605	14002	28306	276039	605102	1557489	1967024	13557	2252871	13125	13510
1 - 309	3080	13623	13909	28491	277082	610399	1566525	1977753	13284	2268369	12884	13440
1 - 310	3090	13575	13977	28495	278843	615832	1572676	1988889	13356	2278773	13127	13458
1 - 311	3100	13646	13766	28278	281065	617850	1582064	2000716	13304	2297523	12915	13550
1 - 312	3110	13622	13723	28266	282447	623797	1591263	2008803	13480	2309296	13154	13357
1 - 313	3120	13511	13768	28510	284370	627726	1600854	2020942	13352	2328560	13128	13475
1 - 314	3130	13676	13927	28835	285874	631546	1607059	2029734	13508	2339899	13067	13455
1 - 315	3140	13679	13723	28866	287920	636640	1615878	2042401	13476	2355546	12878	13458
1 - 316	3150	13511	13823	28769	289654	640989	1620552	2055718	13502	2373875	12939	13493
1 - 317	3160	13828	13748	28904	290751	646245	1628965	2064943	13365	2390254	12930	13409
1 - 318	3170	13617	13644	29022	293041	651000	1634113	2070267	13676	2405969	12920	13492
1 - 319	3180	13728	13802	29113	294246	654428	1638949	2083842	13317	2418338	13109	13580
1 - 320	3190	13667	13982	29236	296373	659522	1646251	2095411	13439	2444917	13144	13314
1 - 321	3200	13666	13849	29830	297457	664575	1653648	2109094	13122	2456703	12903	13195
1 - 322	3210	13549	13803	29312	301142	668368	1661912	2120135	13650	2473516	13144	13402
1 - 323	3220	13482	13800	29484	301792	672920	1671815	2133330	13428	2485397	13001	13447
1 - 324	3230	13437	14115	29549	304339	677973	1680851	2142109	13393	2504661	12968	13430
1 - 325	3240	13702	13868	29640	305992	681346	1686080	2154396	13433	2521229	13017	13451
1 - 326	3250	13650	13995	29844	306845	688702	1697893	2163730	13315	2541076	12948	13520
1 - 327	3260	13837	13692	30130	310625	692130	1706347	2173037	13405	2555355	13033	13377
1 - 328	3270	13450	13684	29921	311519	694501	1714435	2185866	13459	2573657	12791	13568
1 - 329	3280	13539	13725	29896	313240	701830	1719975	2194780	13297	2592230	12993	13460
1 - 330	3290	13613	13839	30106	315651	705786	1726559	2208152	13337	2606143	13028	13389
1 - 331	3300	13626	13806	29967	316572	710879	1734390	2218569	13181	2622387	12910	13263
1 - 332	3310	13728	13893	30258	318103	713900	1738738	2231101	13340	2633550	12846	13372
1 - 333	3320	13381	13641	30247	320420	720322	1747205	2244106	13433	2653992	13028	13380
1 - 334	3330	13651	13845	30244	321978	723532	1753071	2252004	13547	2673948	13088	13243
1 - 335	3340	13572	13911	30591	324213	728274	1764519	2262774	13455	2691464	13071	13374
1 - 336	3350	13420	13591	30490	325622	732054	1771591	2271593	13192	2708398	13113	13436
1 - 337	3360	13592	13706	30596	327803	736511	1782157	2285737	13318	2730684	13102	13528
1 - 338	3370	13460	13936	30805	330607	742404	1791532	2298783	13196	2753213	13101	13533
1 - 339	3380	13551	13726	30860	332694	746712	1798509	2312737	13321	2767654	12889	13457
1 - 340	3390	13682	13900	30909	333195	751359	1805797	2324157	13453	2787108	12921	13418
1 - 341	3400	13517	13763	31129	335308	756060	1818247	2335388	13355	2807930	12871	13235
1 - 342	3410	13559	13921	30984	337462	760476	1822867	2342703	13253	2827343	12970	13271
1 - 343	3420	13583	13570	31219	339007	765556	1833515	2353297	13322	2839685	12949	13372
1 - 344	3430	13629	13798	31305	342556	771327	1838284	2368700	13210	2860588	13028	13171
1 - 345	3440	13626	13776	31290	343138	773779	1848011	2381448	13429	2944631	12812	13553
1 - 346	3450	13445	13852	31725	345062	779537	1857101	2396066	13544	2963819	12998	13218
1 - 347	3460	13453	13864	31677	346756	782883	1867966	2407215	13412	2984351	13049	13337
1 - 348	3470	13471	13692	31700	348937	789874	1873913	2416793	13198	2997974	12668	13259
1 - 349	3480	13521	13898	31654	350820	795170	1881500	2427238	13370	3015052	12957	13385
1 - 350	3490	13414	13742	31742	353854	800508	1886959	2437900	13554	3035775	12985	13361
1 - 351	3500	13552	13738	32055	355331	805128	1895386	2450255	13560	3048247	13069	13065
1 - 352	3510	13492	13765	32247	357837	809639	1902417	2465089	13333	3064941	12916	13425
1 - 353	3520	13609	13696	32008	359639	813947	1910613	2478040	13403	3077605	12815	13310
1 - 354	3530	13605	13935	32139	361156	821425	1916926	2487388	13156	3092572	12933	13262
1 - 355	3540	13486	13747	32322	363324	824053	1929525	2500150	13393	3112528	12754	13491
1 - 356	3550	13462	13601	32583	364001	830597	1936854	2511624	13351	3133060	12951	13432
1 - 357	3560	13371	13816	32324	366616	833929	1948057	2520565	13186	3148986	12838	13179
1 - 358	3570	13450	13819	32503	368743	840608	1954668	2534763	13265	3163569	12986	13264
1 - 359	3580	13388	13747	32766	370748	843819	1961212	2545831	13183	3179111	12957	13269
1 - 360	3590	13623	13752	32894	373241	851216	1974095	2560977	13173	3192735	12757	13164
1 - 361	3600	13419	13795	32984	374975	855469	1983145	2573603	13381	3209045	12863	13372
1 - 362	3610	13470	13777	33144	377169	859954	1988713	2589656	13213	3220750	12919	13299
1 - 363	3620	13332	13848	33246	379350	865156	1995419	2595983	13221	3234949	12790	13256
1 - 364	3630	13337	13593	33448	380990	868746	2005525	2599790	13350	3245695	12698	13213
1 - 365	3640	13287	13781	33092	383523	875966	2011540	2615003	13354	3253370	12853	13175
1 - 366	3650	13431	13786	33536	385975	882090	2017433	2625096	13221	3262197	12700	13320
1 - 367	3660	13634	13713	33685	387330	885870	2025629	2635961	13219	3268912	12822	13299
1 - 368	3670	13581	13771	33578	389931	890286	2032172	2651473	13414	3271791	13012	13156
1 - 369	3680	13616	13828	33953	390771	895190	2039420	2664126	13373	3273518	12864	13314
1 - 370	3690	13513	13850	33566	392356	901571	2048483	2672308	13394	3279274	12784	13408
1 - 371	3700	13474	13749	33727	395445	906597	2061015	2679001	13101	3281769	12862	13202
1 - 372	3710	13516	13802	34034	398140	911067	2068831	2692291	13243	3286374	12715	13284
1 - 373	3720	13349	13730	34208	400240	918559	2077122	2708480	13209	3292706	12745	13281
1 - 374	3730	13275	13710	33849	401094	923721	2087134	2721783	13422	3299806	12981	13307
1 - 375	3740	13397	13902	34163	404860	928584	2097010	2728055	13396	3309975	12838	13379
1 - 376	3750	13615	13722	34194	406364	932838	2103499	2743662	13329	3310551	12885	13209
1 - 377	3760	13361	13751	34464	407420	936252	2114973	2755475	13430	3320913	12787	13411
1 - 378	3770	13466	13770	34583	410848	944827	2124375	2769469	13141	3327437	12788	13229
1 - 379	3780	13466	13828	34589	412555	950368	2132084	2778953	13187	3333769	12672	13254
1 - 380	3790	13585	13716	34352	414858	953728	2139873	2789777	13203	3344322	12927	13364
1 - 381	3800	13574	13716	34525	415698	959634	2139413	2803771	13332	3360249	12747	13508
1 - 382	3810	13370	13651	34998	418367	966516	2149153	2814216	13245	3385385	12617	13054
1 - 383	3820	13369	13747	34794	421293	969280	2156970	2825189	13191	3405725	12758	13349
1 - 384	3830	13231	13643	34791	423948	977138	2159612	2843289	13111	3440839	12849	13400
1 - 385	3840	13629	13662	34756	426224	979928	2170395	2856091	13259	3474035	12786	13132
1 - 386	3850	13438	13798	34982	428744	985361	2177088	2869679	13215	3512412	12658	13328
1 - 387	3860	13374	13888	34958	429286	991037	2186544	2877997	13125	3544456	12824	13272
1 - 388	3870	13416	13744	35373	431914	996456	2197517	2973029	13169	3581681	12531	13099
1 - 389	3880	13408	13795	35320	434677	1002701	2209113	2902192	13156	3600678	12750	13307
1 - 390	3890	13685	13837	35570	436398	1007985	2217282	2998166	13114	3616412	12816	13220
1 - 391	3900	13319	13676	35650	438823	1013471	2227592	3015244	13010	3620058	12701	13186
1 - 392	3910	13190	13703	35814	440814	1018633	2233634	3027524	13179	3621593	12669	13197
1 - 393	3920	13350	13734	35834	440679	1024661	2242995	3040572	13178	3603364	12672	13306
1 - 394	3930	13245	13912	35747	444621	1030297	2249159	3053812	13291	3579762	12696	13197
1 - 395	3940	13369	13621	35766	446464	1033332	2254145	3062447	12939	3553091	12614	13187
1 - 396	3950	13404	13747	36099	447764	1038778	2264874	3079908	13027	3530449	12729	13296
1 - 397	3960	13396	13610	36130	450704	1044847	2271891	3091997	13199	3505888	12635	13250
1 - 398	3970	13423	13772	36062	453251	1051051	2274276	3106388	13082	3480943	12730	12980
1 - 399	3980	13372	13580	36099	454077	1056254	2282255	3121738	13003	3465400	12676	13127
1 - 400	3990	13261	13691	36480	457897	1058543	2294705	3131333	13250	3437769	12672	13050
1 - 401	4000	13474	13809	36523	459591	1065994	2303199	3146299	13111	3423762	12612	13353
1 - 402	4010	13225	13650	36564	461745	1070194	2313509	3161458	12928	3498404	12611	13101
1 - 403	4020	13342	13637	36755	465091	1073906	2323805	3172396	13143	3551748	12582	13251
1 - 404	4030	13363	13647	36469	467272	1079948	2333613	3181222	13070	3594537	12626	12976
1 - 405	4040	13320	13706	36573	467706	1084161	2341592	3193694	13116	3626774	12694	13102
1 - 406	4050	13253	13755	36960	472176	1090745	2351888	3211348	13011	3659202	12781	13031
1 - 407	4060	13314	13635	36862	472881	1094877	2360464	3217680	13115	3701608	12615	13022
1 - 408	4070	13347	13679	37035	474642	1100160	2371396	3236676	13085	3742287	12571	13303
1 - 409	4080	13303	13513	37181	477636	1105891	2379484	3252794	13203	3780280	12586	13228
1 - 410	4090	13307	13693	37232	479316	1110280	2392598	3264115	13187	3809446	12469	13187
1 - 411	4100	13321	13809	37497	479817	1118869	2396255	3282536	13025	3825756	12801	13019
1 - 412	4110	13288	13752	37065	483935	1123326	2406849	3293282	13254	3839380	12631	13263
1 - 413	4120	13476	13796	37422	486482	1127770	2414016	3303835	13018	3841682	12559	13182
1 - 414	4130	13344	13702	37563	488203	1134421	2419801	3318802	13036	3832280	12614	13112
1 - 415	4140	13202	13613	37745	490126	1137890	2428755	3329931	13101	3824029	12416	13177
1 - 416	4150	13358	13544	37557	492836	1144921	2435868	3344898	12923	3815586	12588	13123
1 - 417	4160	13269	13589	37864	495478	1150028	2447247	3361016	13128	3796014	12494	13134
1 - 418	4170	13232	13521	37826	497537	1156666	2455769	3381548	12974	3772221	12516	13055
1 - 419	4180	13340	13747	37855	498444	1164198	2463138	3393444	13071	3738257	12562	13086
1 - 420	4190	13226	13720	38168	501601	1168506	2470427	3407068	13107	3711010	12623	13182
1 - 421	4200	13267	13657	38349	504405	1173234	2478935	3419924	13307	3687025	12345	13194
1 - 422	4210	13200	13530	38224	507033	1179927	2489745	3439688	13107	3665342	12687	13113
1 - 423	4220	13086	13540	38252	507331	1186457	2500163	3459836	13154	3651143	12672	13132
1 - 424	4230	13264	13477	38356	509946	1191659	2506259	3465400	13139	3644043	12415	13066
1 - 425	4240	13386	13594	38243	513753	1197958	2515634	3475954	13035	3643659	12522	13262
1 - 426	4250	13200	13720	38691	514092	1203296	2527745	3488234	12996	3647881	12461	13096
1 - 427	4260	13122	13562	38557	518102	1208132	2534736	3506655	12967	3658242	12480	13021
1 - 428	4270	13293	13419	38919	519876	1213023	2546549	3521430	13161	3668988	12441	13030
1 - 429	4280	13295	13739	38850	522613	1219065	2555639	3537932	12743	3683955	12287	13125
1 - 430	4290	13110	13572	38851	525363	1227708	2557455	3544840	13139	3689903	12583	13158
1 - 431	4300	13344	13536	38874	527002	1228372	2562304	3555969	12868	3697195	12493	13063
1 - 432	4310	13180	13823	38845	528330	1236947	2575879	3571128	13114	3700457	12653	13254
1 - 433	4320	13019	13484	39577	532584	1243504	2579835	3580914	12880	3692398	12543	13012
1 - 434	4330	13129	13514	39365	533844	1246945	2588437	3597991	12851	3680117	12415	12939
1 - 435	4340	13001	13651	39493	536174	1252621	2598015	3615261	12993	3682036	12370	13145
1 - 436	4350	13074	13625	39374	538721	1259734	2607850	3621593	12972	3683763	12539	13164
1 - 437	4360	12946	13673	39586	541904	1264177	2614475	3629460	12914	3682803	12419	13005
1 - 438	4370	13266	13570	39531	544099	1269786	2625787	3640397	12927	3691438	12341	13059
1 - 439	4380	13067	13676	39904	546212	1275272	2636083	3655940	12898	3698538	12422	12936
1 - 440	4390	13235	13455	39772	548177	1279675	2642193	3667069	12745	3696619	12420	13028
1 - 441	4400	13034	13603	39686	552281	1286463	2652231	3688752	12915	3700457	12365	12971
1 - 442	4410	12970	13436	39994	554571	1293196	2661647	3703335	12989	3704870	12429	13139
1 - 443	4420	13288	13519	40314	555411	1298208	2672281	3709091	13006	3709091	12340	12986
1 - 444	4430	13148	13553	40410	558486	1306242	2682726	3719261	12842	3715615	12233	12993
1 - 445	4440	13012	13511	40528	560545	1309655	2686980	3738833	12810	3719261	12446	13097
1 - 446	4450	13050	13485	40317	562916	1314831	2691126	3753800	12804	3720412	12419	12897
1 - 447	4460	13029	13589	40460	565544	1320846	2695420	3765121	12923	3726169	12439	12902
1 - 448	4470	13002	13636	40562	567807	1325736	2702058	3779512	12872	3729623	12315	12939
1 - 449	4480	13218	13764	40756	570150	1333363	2704808	3786228	12727	3733652	12323	12984
1 - 450	4490	13032	13384	40799	572386	1340218	2712612	3809254	12959	3742863	12422	13056
1 - 451	4500	12916	13604	40759	575298	1344066	2722108	3816546	12828	3760132	12359	12964
1 - 452	4510	13200	13602	40821	577249	1349539	2739083	3828826	12959	3763778	12310	12908
1 - 453	4520	13122	13574	40990	580704	1355540	2743134	3839955	12926	3775483	12444	12971
1 - 454	4530	13019	13569	41292	581327	1361745	2757439	3852236	12850	3793903	12368	12939
1 - 455	4540	12912	13718	41504	582126	1365430	2769551	3869313	12980	3805225	12213	12921
1 - 456	4550	12939	13354	41226	584361	1373287	2779440	3882361	12708	3820575	12442	13030
1 - 457	4560	12895	13431	41245	587626	1380711	2785658	3894642	12683	3834774	12286	12912
1 - 458	4570	13123	13384	41204	591230	1382242	2791253	3905771	12834	3841490	12493	13064
1 - 459	4580	12945	13397	41473	591880	1389273	2797851	3919395	12900	3855114	12409	12791
1 - 460	4590	12983	13517	41207	595186	1393486	2807321	3933402	12968	3881594	12243	13115
1 - 461	4600	12955	13564	41687	598681	1400273	2810856	3949904	12839	3905004	12260	12904
1 - 462	4610	12839	13420	41764	600076	1405882	2821789	3962376	12836	3925919	12352	12960
1 - 463	4620	12997	13266	42009	600537	1413997	2823753	3978303	12752	3933978	12232	12958
1 - 464	4630	12864	13570	41794	601756	1417018	2836705	3993653	12996	3950672	12304	12958
1 - 465	4640	12881	13417	41758	604479	1420364	2842991	4002096	12885	3962568	12310	12984
1 - 466	4650	12977	13390	42001	608787	1426541	2851525	4014185	12698	3986937	12249	12884
1 - 467	4660	12767	13444	42117	611767	1432529	2861130	4028192	12938	4016295	12367	12984
1 - 468	4670	12820	13305	42020	613854	1435347	2867945	4041624	12857	4039897	12273	12807
1 - 469	4680	12907	13411	42401	614626	1443773	2883226	4054672	12722	4055056	12447	12911
1 - 470	4690	12867	13438	42354	618473	1449057	2892194	4069831	12548	4055056	12397	12904
1 - 471	4700	12948	13327	42329	620167	1452281	2993945	4083838	12756	4065993	12318	12816
1 - 472	4710	12865	13256	42373	623188	1458174	3007376	4109359	12710	4077698	12054	12960
1 - 473	4720	12823	13444	42721	625098	1463742	3012173	4114923	12880	4088827	12063	12821
1 - 474	4730	12822	13497	42681	626019	1470313	3025413	4132001	12778	4107632	12133	12884
1 - 475	4740	12877	13238	42662	629379	1478549	3035967	4145432	12897	4119528	12197	12911
1 - 476	4750	12898	13292	43003	632563	1481503	3045369	4162702	12618	4139100	12376	12531
1 - 477	4760	12951	13383	42914	634229	1489292	3047288	4176901	12685	4153875	12029	13060
1 - 478	4770	12859	13474	43077	636965	1494616	3057650	4190525	12581	4165388	12113	12829
1 - 479	4780	12786	13383	43425	639011	1501241	3061487	4197816	12528	4172488	12084	12749
1 - 480	4790	12785	13239	43199	642628	1506281	3070698	4217580	12583	4187455	12277	12914
1 - 481	4800	12905	13537	43402	643333	1508679	3076838	4230437	12595	4202997	12091	12843
1 - 482	4810	12883	13291	42936	647139	1517593	3087967	4245595	12617	4229861	12342	12767
1 - 483	4820	13040	13340	43229	649171	1523133	3097753	4266127	12711	4234466	12109	12805
1 - 484	4830	12719	13236	43265	652477	1530463	3106388	4280326	12766	4237728	12286	12639
1 - 485	4840	12813	13269	43566	653141	1539079	3117325	4295868	12795	4249433	12337	12721
1 - 486	4850	12699	13347	43493	656419	1544538	3132484	4309684	12629	4266702	12220	12741
1 - 487	4860	12885	13326	43706	659793	1546191	3136897	4321581	12713	4283780	12156	12859
1 - 488	4870	12888	13334	44166	660307	1554956	3152056	4339426	12563	4296444	12180	12621
1 - 489	4880	12775	13498	44134	663396	1560754	3161074	4357463	12621	4304887	12203	12912
1 - 490	4890	12799	13514	44114	666444	1564534	3175274	4368592	12728	4321773	12208	12828
1 - 491	4900	12792	13310	44187	667813	1573895	3185060	4381640	12623	4336356	12091	12808
1 - 492	4910	12751	13501	44277	672134	1580289	3198300	4392002	12553	4348828	12195	12642
1 - 493	4920	12650	13252	44175	676117	1584299	3209621	4400445	12484	4363219	12135	12783
1 - 494	4930	12576	13251	44438	676456	1591385	3219407	4419633	12825	4386053	12007	12634
1 - 495	4940	12854	13409	44457	678989	1597074	3221901	4436135	12720	4403131	12140	12853
1 - 496	4950	12699	13339	44556	679707	1601748	3231495	4445729	12757	4415795	12205	12852
1 - 497	4960	12682	13243	44534	683297	1610920	3238403	4456282	12598	4431721	11921	12660
1 - 498	4970	12574	13455	44952	685099	1613467	3246462	4477198	12522	4448223	12106	12785
1 - 499	4980	12732	13179	45027	688161	1618019	3256632	4494659	12685	4473168	12071	12674
1 - 500	4990	12940	13587	44791	688161	1623573	3265650	4508091	12536	4491781	12040	12864
1 - 501	5000	12798	13399	44788	691493	1627881	3272366	4518644	12601	4500607	12189	12590
1 - 502	5010	12720	13357	45082	694596	1633354	3282152	4524976	12462	4513847	12125	12556
1 - 503	5020	12488	13150	44774	696072	1640060	3288868	4542054	12600	4532076	12232	12888
1 - 504	5030	12528	13250	45313	699500	1644409	3294241	4561434	12574	4546275	12075	12840
1 - 505	5040	12571	13153	44897	703239	1650369	3307865	4579663	12539	4563929	12001	12524
1 - 506	5050	12583	13188	45292	702588	1654691	3318418	4592519	12673	4571988	12062	12789
1 - 507	5060	12370	13094	45473	706029	1659148	3330699	4601538	12502	4582157	12232	12804
1 - 508	5070	12735	13240	45319	710039	1668523	3335688	4607870	12548	4590600	12031	12773
1 - 509	5080	12605	13195	44987	711624	1673833	3349119	4619575	12527	4608637	12027	12682
1 - 510	5090	12570	13363	45394	715011	1680404	3354492	4638955	12633	4624372	11937	12510
1 - 511	5100	12665	13000	45664	715485	1686473	3357562	4661597	12466	4639530	11886	12695
1 - 512	5110	12680	13258	45690	720782	1693043	3363319	4670232	12457	4663324	11951	12773
1 - 513	5120	12523	13172	45683	721378	1695455	3371186	4679826	12500	4682704	12048	12660
1 - 514	5130	12533	13018	45896	724535	1705222	3368308	4694601	12440	4699014	12053	12845
1 - 515	5140	12645	13265	45767	727529	1711752	3381548	4713789	12620	4712830	11753	12766
1 - 516	5150	12655	13081	45843	729453	1716819	3384810	4729523	12415	4727413	12065	12684
1 - 517	5160	12610	13172	46022	730171	1721466	3399009	4744682	12517	4743723	11802	12625
1 - 518	5170	12692	13159	45950	731105	1727047	3408987	4763678	12450	4764638	11881	12718
1 - 519	5180	12639	13077	45973	734086	1732696	3426448	4772121	12354	4780948	12088	12757
1 - 520	5190	12501	13136	46129	736917	1740811	3435467	4786321	12377	4796682	11879	12761
1 - 521	5200	12570	13190	46595	737730	1745580	3449474	4800520	12537	4813376	11958	12498
1 - 522	5210	12567	13254	46334	742431	1750646	3462906	4820092	12564	4826616	11885	12651
1 - 523	5220	12555	13154	46649	742553	1754074	3469430	4831413	12400	4846764	11823	12399
1 - 524	5230	12674	12999	46571	747728	1760902	3474035	4848491	12514	4855974	11807	12478
1 - 525	5240	12354	13265	46486	746509	1765819	3479024	4862114	12612	4880151	11909	12643
1 - 526	5250	12232	13111	46753	751738	1769206	3487083	4876505	12603	4891089	11710	12610
1 - 527	5260	12526	13107	46776	753675	1779163	3491496	4889745	12491	4909125	12065	12573
1 - 528	5270	12558	13108	46911	754745	1784366	3499939	4903561	12561	4924668	11959	12547
1 - 529	5280	12399	13165	46755	758688	1786506	3510301	4918911	12605	4946543	11968	12371
1 - 530	5290	12510	13246	46861	760002	1791586	3523541	4933495	12380	4959591	11742	12491
1 - 531	5300	12611	12868	46743	761451	1798252	3534478	4949037	12245	4969760	11822	12631
1 - 532	5310	12486	12975	47142	764472	1800988	3546950	4966115	12556	4981273	11614	12649
1 - 533	5320	12422	13188	47202	766789	1807261	3557888	4974557	12355	4991443	12048	12398
1 - 534	5330	12381	12898	46793	769485	1814888	3572279	4981849	12454	5013702	11747	12625
1 - 535	5340	12417	13126	46920	769282	1818505	3584368	5001421	12344	5024639	12053	12538
1 - 536	5350	12461	13022	47100	772533	1824858	3597607	5029244	12333	5033657	11895	12589
1 - 537	5360	12494	13206	47284	775825	1828760	3609888	5037879	12413	5045554	11813	12695
1 - 538	5370	12324	12965	47554	777180	1836468	3617180	5042868	12408	5057259	11744	12541
1 - 539	5380	12499	13073	47760	782842	1842998	3630803	5060137	12337	5064742	11806	12421
1 - 540	5390	12293	13011	47850	781488	1847306	3636368	5078366	12457	5087384	11932	12350
1 - 541	5400	12309	13148	47447	785877	1851140	3655364	5092757	12503	5109067	11776	12320
1 - 542	5410	12376	13050	47815	788451	1861314	3657283	5107724	12243	5126145	11836	12410
1 - 543	5420	12459	13085	47820	791404	1864999	3666301	5121156	12262	5149746	11692	12518
1 - 544	5430	12121	12960	47792	791499	1871840	3670715	5143606	12193	5167975	11708	12562
1 - 545	5440	12344	12993	47999	794276	1876690	3685874	5163946	12277	5186588	11585	12678
1 - 546	5450	12402	12843	48578	795983	1885984	3694316	5180064	12388	5204049	11752	12359
1 - 547	5460	12419	12982	48102	801592	1888124	3703143	5194263	12255	5219208	11622	12569
1 - 548	5470	12109	12959	48446	802811	1897201	3715423	5209806	12485	5233599	11568	12505
1 - 549	5480	12366	12953	48411	803732	1902823	3721180	5221702	12293	5238204	11600	12582
1 - 550	5490	12176	12946	48359	808325	1907497	3736147	5230529	12219	5259503	11832	12340
1 - 551	5500	12245	13084	48418	810574	1914081	3745933	5248758	12270	5272743	11568	12413
1 - 552	5510	12340	13036	49104	812321	1918822	3759556	5264684	12358	5286367	11536	12418
1 - 553	5520	12288	13015	48469	813879	1929159	3766272	5279267	12125	5313038	11682	12399
1 - 554	5530	12411	13081	49137	818391	1930907	3779896	5294810	12258	5322057	11761	12268
1 - 555	5540	12247	12861	48806	818756	1937775	3781815	5309009	12095	5332227	11707	12440
1 - 556	5550	12235	12962	48810	823417	1944291	3794671	5322441	12250	5347194	11510	12313
1 - 557	5560	12379	12824	48826	823945	1951065	3803498	5348537	12255	5355061	11707	12511
1 - 558	5570	12323	12975	49312	825896	1952826	3814051	5356788	12163	5368301	11467	12517
1 - 559	5580	12178	12708	49231	830542	1959654	3816354	5371371	12160	5377895	11560	12428
1 - 560	5590	12152	13025	49176	832182	1962743	3826524	5388256	12054	5392670	11647	12362
1 - 561	5600	12382	12817	49265	834146	1968866	3828634	5397851	12019	5404950	11656	12339
1 - 562	5610	12376	12785	48971	835352	1977577	3833239	5410323	12265	5416079	11508	12275
1 - 563	5620	12182	12914	49510	836896	1982183	3849549	5423563	12225	5430663	11711	12304
1 - 564	5630	12139	13110	49492	841597	1987656	3854922	5439105	12039	5448316	11696	12336
1 - 565	5640	12345	13044	49355	843141	1992885	3859911	5456950	12103	5461364	11625	12325
1 - 566	5650	12141	12943	48938	843656	2000607	3868546	5464434	12186	5478249	11510	12247
1 - 567	5660	12143	12700	49416	847097	2002355	3886967	5478058	12061	5494943	11452	12533
1 - 568	5670	12284	12840	49775	849129	2007476	3893682	5492065	12017	5512021	11501	12211
1 - 569	5680	12142	13023	49874	850552	2016024	3905771	5512021	12041	5521615	11584	12347
1 - 570	5690	12081	12774	49794	855429	2022703	3924000	5519696	12126	5545792	11544	12093
1 - 571	5700	12073	13036	50023	857163	2023746	3926494	5534471	12171	5571313	11607	12426
1 - 572	5710	12266	12733	49768	861092	2032999	3936856	5543298	12036	5583977	11486	12334
1 - 573	5720	11896	13068	49964	863476	2037239	3942804	5567667	12174	5592995	11621	12209
1 - 574	5730	12073	12764	49845	864329	2044812	3952782	5586471	12124	5611992	11678	12357
1 - 575	5740	12033	12899	49956	867377	2047779	3952590	5608922	12048	5631180	11643	12341
1 - 576	5750	12084	12897	50063	869233	2057560	3957196	5632331	11939	5635785	11620	12110
1 - 577	5760	11796	12893	50154	871780	2060947	3963336	5643269	11928	5651519	11698	12264
1 - 578	5770	12043	12641	50568	875154	2062816	3971587	5645763	12065	5666870	11489	12295
1 - 579	5780	12050	12906	50322	876346	2068168	3980605	5654590	11968	5683948	11469	12234
1 - 580	5790	12141	12886	50432	877782	2077244	3990199	5676080	11929	5700066	11529	12178
1 - 581	5800	12007	12605	50372	882307	2085278	4002096	5694501	12124	5715800	11624	12157
1 - 582	5810	11938	12708	50214	881846	2089803	4017447	5706590	11993	5732494	11538	12362
1 - 583	5820	11992	12737	50772	884081	2095235	4028000	5717911	12138	5750339	11511	12284
1 - 584	5830	12102	12720	50482	885585	2102225	4038554	5738634	11952	5760509	11661	12173
1 - 585	5840	11960	12643	50724	887549	2108728	4050451	5758782	11942	5785070	11689	12173
1 - 586	5850	12112	12749	50824	890814	2112264	4061580	5778162	12018	5797542	11455	12293
1 - 587	5860	11721	12792	51207	894594	2119796	4066377	5792745	11977	5817690	11544	12273
1 - 588	5870	12129	12629	50836	895176	2125784	4073668	5800612	12095	5825557	11439	12234
1 - 589	5880	11970	12787	50640	897195	2131257	4084989	5813085	11927	5851269	11464	12221
1 - 590	5890	12170	12579	51065	900704	2134658	4093240	5821336	12018	5869882	11354	12190
1 - 591	5900	11919	12755	51500	902993	2141350	4104370	5836302	11829	5883122	11280	12091
1 - 592	5910	11849	12817	51265	906231	2143937	4111277	5853188	11862	5904229	11396	12266
1 - 593	5920	11895	12486	51016	905418	2153258	4121255	5867004	11779	5916318	11179	12206
1 - 594	5930	11853	12715	51319	910282	2156645	4123174	5884081	12086	5939535	11262	11890
1 - 595	5940	12087	12744	51404	911216	2161183	4132576	5890797	11901	5947786	11372	12125
1 - 596	5950	12062	12770	51608	913709	2162728	4140827	5902694	11878	5969661	11399	11991
1 - 597	5960	11901	12505	51561	914969	2170585	4155410	5919388	11902	5984436	11298	12121
1 - 598	5970	11782	12514	51222	917855	2171587	4157329	5936849	11875	5992303	11326	12043
1 - 599	5980	12111	12581	51356	919887	2179445	4171912	5965440	11901	6018399	11310	12046
1 - 600	5990	11948	12534	51405	922366	2183482	4177669	5976377	11943	6029720	11281	12139
1 - 601	6000	11567	12666	51574	924615	2188142	4187647	5999978	11654	6048717	11147	12268
1 - 602	6010	11782	12539	51308	924249	2194157	4199735	6012643	11886	6063875	11528	12238
1 - 603	6020	11828	12519	51353	928923	2198492	4206643	6024731	11889	6075964	11243	12164
1 - 604	6030	11795	12602	51524	930427	2205198	4222377	6059462	11945	6089204	11367	11898
1 - 605	6040	11875	12618	51870	932933	2212351	4229861	6055624	11930	6106857	11273	12138
1 - 606	6050	11898	12705	51936	935304	2216172	4244828	6068097	11764	6120097	11267	11790
1 - 607	6060	11736	12537	51879	937160	2221319	4255381	6075005	11879	6133337	11351	11943
1 - 608	6070	11697	12516	52286	939395	2225438	4261905	6086134	11771	6142547	11131	11934
1 - 609	6080	11820	12560	51816	940452	2231507	4265551	6094960	11779	6159241	11335	11851
1 - 610	6090	11808	12435	51957	942958	2235571	4272075	6110887	11853	6181883	11263	12106
1 - 611	6100	11882	12441	51735	943825	2242995	4286274	6132569	11810	6198385	11267	11915
1 - 612	6110	11834	12503	51900	947130	2248414	4293374	6141780	11945	6212009	11187	12051
1 - 613	6120	11578	12573	52415	950192	2255242	4302584	6160009	11710	6237913	11254	11839
1 - 614	6130	11760	12531	51961	951560	2259577	4308917	6175743	11750	6254990	11260	12028
1 - 615	6140	11772	12581	52018	956370	2264820	4318319	6179197	11594	6277633	11267	11915
1 - 616	6150	11749	12551	52213	956072	2271688	4327337	6196850	11683	6297013	11249	11930
1 - 617	6160	11688	12590	52259	957453	2275400	4344031	6214119	11836	6315433	11185	12031
1 - 618	6170	11692	12517	52001	961816	2279342	4350939	6233116	11768	6327138	11173	12081
1 - 619	6180	11629	12645	52474	962385	2286590	4361492	6240791	11886	6347286	11228	11918
1 - 620	6190	11693	12468	52524	963441	2290221	4365906	6263050	11749	6364939	11138	11842
1 - 621	6200	11766	12355	52331	966354	2296195	4379146	6279360	11761	6382976	10952	11892
1 - 622	6210	11616	12489	52344	969212	2302305	4385478	6302961	11703	6401589	11026	12065
1 - 623	6220	11780	12565	52598	967912	2306437	4393729	6304112	11790	6411950	11179	11901
1 - 624	6230	11622	12534	52703	972870	2314105	4409655	6322341	11784	6431331	10997	11789
1 - 625	6240	11719	12473	52614	973046	2318968	4414836	6337308	11704	6453013	11117	12124
1 - 626	6250	11724	12378	52862	974753	2323629	4422511	6354961	11896	6467596	11060	12055
1 - 627	6260	11617	12434	53031	978912	2329914	4438054	6373766	11726	6474696	11199	12003
1 - 628	6270	11688	12388	52854	979888	2333870	4439972	6389884	11682	6497146	10952	12057
1 - 629	6280	11564	12258	53176	984182	2341403	4450718	6403124	11679	6511346	11196	11901
1 - 630	6290	11534	12304	52846	984534	2346740	4456858	6409072	11686	6525161	10974	11762
1 - 631	6300	11430	12445	52924	986797	2353013	4457817	6427109	11670	6537058	10939	11980
1 - 632	6310	11624	12428	53016	990522	2358418	4467028	6441500	11605	6554136	11066	11886
1 - 633	6320	11570	12124	52748	993923	2362970	4477773	6454548	11763	6566992	11023	11912
1 - 634	6330	11472	12425	53361	995277	2365991	4484681	6472394	11689	6579656	11177	11932
1 - 635	6340	11572	12233	53642	994641	2368307	4493891	6489663	11580	6602106	11092	11908
1 - 636	6350	11635	12381	53422	997350	2376517	4500799	6492925	11562	6620719	11144	11746
1 - 637	6360	11522	12400	53465	1000574	2381245	4507131	6510578	11614	6627818	11108	11800
1 - 638	6370	11576	12352	53288	1000588	2385269	4507899	6523818	11519	6651804	11030	11908
1 - 639	6380	11398	12402	53406	1003067	2388127	4523249	6535523	11487	6661014	10997	11895
1 - 640	6390	11512	12335	53666	1007646	2393370	4535722	6554519	11497	6676365	10860	11781
1 - 641	6400	11390	12185	53373	1008256	2398897	4540519	6562195	11497	6692099	10989	11796
1 - 642	6410	11541	12175	53318	1010247	2403110	4552991	6578888	11618	6704380	11068	11798
1 - 643	6420	11518	12292	53239	1012550	2410006	4562585	6583685	11581	6724335	10926	11743
1 - 644	6430	11392	12268	53478	1013769	2413731	4572180	6607863	11489	6738919	10952	11533
1 - 645	6440	11418	12169	53333	1016276	2420925	4581582	6620527	11515	6757915	11043	11828
1 - 646	6450	11546	12085	53729	1016194	2423472	4589065	6639140	11534	6771347	10851	11830
1 - 647	6460	11523	12225	53754	1020773	2428214	4599235	6658520	11371	6789000	10749	11734
1 - 648	6470	11353	12138	53609	1022209	2434432	4602113	6664276	11294	6812601	10950	11791
1 - 649	6480	11398	12155	53678	1024174	2439214	4614010	6677516	11409	6825649	10899	11639
1 - 650	6490	11418	12090	53447	1027452	2445554	4619383	6691523	11595	6838122	10865	11644
1 - 651	6500	11479	12164	53866	1028942	2448250	4621110	6712247	11547	6860956	11073	11889
1 - 652	6510	11281	12394	53888	1031841	2454427	4628785	6729324	11347	6879185	10933	11724
1 - 653	6520	11650	12171	53760	1033806	2457963	4629169	6746594	11527	6898373	11007	11474
1 - 654	6530	11490	12308	53681	1033982	2466606	4639147	6751391	11458	6902978	10633	11773
1 - 655	6540	11369	12298	53744	1037111	2467352	4640490	6764247	11358	6922742	10658	11447
1 - 656	6550	11406	12208	54072	1040376	2474288	4647973	6778446	11363	6942122	10821	11624
1 - 657	6560	11520	12098	53846	1041731	2478406	4648357	6787273	11327	6954403	10905	11541
1 - 658	6570	11269	12103	54086	1043506	2484096	4653730	6806077	11488	6975126	10817	11635
1 - 659	6580	11283	12222	53854	1044549	2491439	4656224	6824114	11327	6988174	10969	11683
1 - 660	6590	11217	12121	54406	1048437	2495191	4657759	6837354	11365	7002949	10773	11547
1 - 661	6600	11439	11934	54516	1048220	2502371	4660446	6846757	11293	7019067	10594	11604
1 - 662	6610	11348	12211	54177	1051648	2507384	4697479	6863067	11546	7040174	10785	11640
1 - 663	6620	11193	12162	54503	1052420	2510771	4732210	6873620	11252	7053798	10726	11644
1 - 664	6630	11158	12268	54423	1055427	2513629	4737199	6898949	11372	7067614	10823	11524
1 - 665	6640	11066	12186	54737	1057134	2519441	4718778	6911613	11330	7096588	10810	11710
1 - 666	6650	11479	12026	54370	1057527	2526350	4712254	6921399	11299	7100617	10617	11540
1 - 667	6660	11134	12150	54458	1059166	2527109	4737007	6938668	11334	7119806	10816	11591
1 - 668	6670	11151	12087	54153	1061049	2533286	4766749	6951908	11173	7132662	10761	11520
1 - 669	6680	11343	12195	54749	1061876	2538800	4797834	6966108	11155	7151466	10845	11400
1 - 670	6690	11327	11991	54783	1063623	2544314	4780180	6978580	11287	7171806	10769	11509
1 - 671	6700	11211	11845	54429	1066157	2548622	4763870	6983761	11162	7185238	10594	11483
1 - 672	6710	11369	11958	54668	1067471	2551602	4792077	7003908	11425	7207688	10814	11525
1 - 673	6720	11302	11893	54942	1070153	2558362	4828151	7013886	11179	7229754	10727	11397
1 - 674	6730	11233	12096	54863	1072524	2563835	4844653	7025975	11212	7247216	10775	11414
1 - 675	6740	11130	11873	54674	1075382	2566775	4816830	7041326	11085	7261607	10892	11760
1 - 676	6750	11115	11976	55219	1075518	2576285	4814719	7046315	11201	7276957	10783	11662
1 - 677	6760	11223	12068	54874	1078607	2577220	4860387	7063584	11253	7285592	10866	11641
1 - 678	6770	11173	11868	55254	1080408	2583818	4878232	7080470	11022	7306891	10714	11473
1 - 679	6780	11251	11985	55148	1081438	2586432	4844845	7093518	11248	7326079	10927	11592
1 - 680	6790	11126	12014	54500	1083551	2589115	4849642	7117887	11264	7337976	10567	11396
1 - 681	6800	11100	12062	54557	1086572	2596362	4881302	7119230	11152	7353711	10745	11413
1 - 682	6810	11047	12112	55322	1089106	2599519	4883221	7119614	11268	7368294	10758	11463
1 - 683	6820	11224	12267	54743	1088767	2604003	4850985	7127289	11209	7387290	10537	11424
1 - 684	6830	11245	11785	55253	1089011	2607336	4876889	7150699	11209	7398035	10677	11591
1 - 685	6840	11191	12004	54875	1093048	2611061	4905672	7176411	11184	7418183	10710	11416
1 - 686	6850	10970	11701	54870	1093603	2615992	4925244	7198094	11091	7430080	10435	11328
1 - 687	6860	11270	11958	55267	1094809	2618417	4885332	7214788	11201	7442168	10582	11375
1 - 688	6870	11016	11919	55388	1096828	2626559	4891089	7214020	11198	7468456	10448	11569
1 - 689	6880	10968	11871	55385	1098128	2625232	4929465	7220544	11127	7469224	10650	11621
1 - 690	6890	10844	11848	54861	1098304	2634064	4959015	7241075	10984	7491099	10539	11352
1 - 691	6900	10954	11769	55348	1101407	2638332	4927738	7267939	11069	7504914	10555	11433
1 - 692	6910	11140	12027	55269	1105064	2639009	4909893	7280603	11229	7524294	10434	11269
1 - 693	6920	11119	11698	55339	1104225	2642992	4959207	7298256	11107	7544442	10641	11455
1 - 694	6930	11033	11885	55496	1107273	2650890	5001997	7308618	10960	7561711	10520	11541
1 - 695	6940	11135	11739	55466	1109833	2649942	4962469	7337592	11027	7582051	10612	11457
1 - 696	6950	11059	11747	55532	1112123	2657813	4971679	7353519	10817	7595483	10708	11358
1 - 697	6960	10953	11875	55657	1113247	2664397	5005067	7368294	11038	7620427	10667	11341
1 - 698	6970	10982	11933	55059	1114832	2666009	5017731	7374242	11120	7634051	10631	11203
1 - 699	6980	11171	11592	55007	1116729	2672430	4979930	7384987	11068	7655926	10429	11346
1 - 700	6990	10821	11765	55500	1116742	2676359	5015812	7401297	10987	7674346	10458	11218
1 - 701	7000	11226	11761	55379	1117298	2684636	5058794	7422405	11119	7690657	10557	11207
1 - 702	7010	11032	11840	55468	1120928	2688281	5036536	7436412	11012	7706199	10360	11205
1 - 703	7020	10877	11764	55904	1123340	2693808	5022912	7454257	10978	7721933	10450	11345
1 - 704	7030	10939	11736	55364	1125358	2693876	5068772	7469224	11104	7734598	10230	11300
1 - 705	7040	10862	11934	55560	1125440	2698414	5071266	7473637	11027	7745343	10638	11322
1 - 706	7050	10950	11825	56109	1128434	2704971	5042292	7491099	10956	7769137	10330	11158
1 - 707	7060	10948	11689	55453	1131861	2711812	5069731	7499158	10940	7787365	10580	11358
1 - 708	7070	10974	11822	55844	1130872	2713180	5097362	7526213	10956	7799070	10543	11118
1 - 709	7080	10769	11697	55681	1133852	2722027	5066853	7537918	10785	7818450	10399	11201
1 - 710	7090	10955	11743	56111	1135871	2721133	5087384	7549623	11035	7833993	10380	11068
1 - 711	7100	10893	11877	55779	1135600	2729817	5118661	7547512	10953	7845890	10460	11411
1 - 712	7110	10798	11683	55665	1139339	2729356	5087384	7555955	11054	7862583	10369	11172
1 - 713	7120	10848	11822	55801	1141317	2736590	5102927	7570346	10890	7877934	10417	11246
1 - 714	7130	10932	11690	55891	1141276	2738148	5147636	7600664	11082	7895779	10340	11270
1 - 715	7140	10790	11892	56248	1142374	2749772	5127488	7600088	10957	7903071	10570	11308
1 - 716	7150	10983	11695	55755	1145544	2748539	5116934	7611217	10915	7935499	10477	10917
1 - 717	7160	10922	11810	56009	1146682	2749663	5154927	7618317	10815	7950466	10520	10891
1 - 718	7170	10757	11777	56339	1146912	2753308	5157614	7630981	11002	7974835	10433	11002
1 - 719	7180	10850	11615	56392	1148294	2756681	5148787	7657077	10735	7986540	10409	11037
1 - 720	7190	10690	11680	55674	1150218	2761382	5185053	7669549	10844	8015514	10473	11115
1 - 721	7200	10830	11556	55858	1150800	2762411	5179872	7672428	10908	8032783	10310	11072
1 - 722	7210	10638	11672	55904	1152548	2768061	5176226	7689121	10881	8052931	10283	10934
1 - 723	7220	10756	11536	55985	1153591	2774685	5205776	7701210	10962	8064060	10114	11160
1 - 724	7230	10780	11727	56260	1157723	2779223	5206544	7715985	10834	8083824	10215	11149
1 - 725	7240	10717	11620	55989	1158888	2779278	5207887	7733638	10901	8098599	10383	11060
1 - 726	7250	10626	11587	56209	1161191	2789452	5239547	7738819	10770	8117212	10287	10948
1 - 727	7260	10558	11604	56009	1162966	2792581	5231872	7761653	10681	8138511	10078	11035
1 - 728	7270	10628	11680	56029	1162817	2796442	5237053	7758775	10842	8150407	10328	10949
1 - 729	7280	10577	11465	56480	1163575	2799910	5264876	7788517	10742	8165182	10343	11078
1 - 730	7290	10733	11549	56167	1167450	2802484	5247031	7805786	10678	8180533	10182	11177
1 - 731	7300	10868	11473	56300	1167992	2809935	5257201	7810967	10886	8188784	10395	11215
1 - 732	7310	10648	11604	56462	1171392	2814121	5284256	7816340	10875	8204326	10347	11103
1 - 733	7320	10904	11600	56181	1171622	2817508	5250868	7834569	10811	8230998	10325	11026
1 - 734	7330	10747	11301	56607	1172340	2819080	5282721	7847041	10847	8238290	10146	11119
1 - 735	7340	10746	11502	56825	1173749	2820732	5302677	7869107	10701	8254216	10130	11073
1 - 736	7350	10647	11518	56637	1173438	2826517	5283105	7872945	10820	8266880	10203	10984
1 - 737	7360	10801	11535	56394	1176445	2832126	5311887	7877742	10648	8279736	10227	11080
1 - 738	7370	10774	11619	56399	1178694	2834090	5304212	7896547	10831	8297198	10278	11061
1 - 739	7380	10612	11568	56903	1178653	2838655	5308817	7914584	10762	8304489	10085	10735
1 - 740	7390	10691	11376	56375	1179466	2930240	5343164	7935499	10802	8337493	10303	11034
1 - 741	7400	10525	11453	56295	1182501	2840417	5310544	7936074	10780	8370113	10108	10937
1 - 742	7410	10491	11620	56707	1185644	2848856	5325319	7938953	10566	8379707	10345	10981
1 - 743	7420	10540	11392	56483	1185589	2850252	5355636	7970805	10667	8390836	10206	11067
1 - 744	7430	10641	11445	56323	1184966	2945974	5332227	7982510	10828	8405611	10197	10982
1 - 745	7440	10438	11539	56538	1188285	2856971	5359666	7983853	10657	8432283	10208	10991
1 - 746	7450	10606	11260	56499	1191090	2961900	5359666	7996709	10681	8436121	10034	10794
1 - 747	7460	10552	11398	56495	1189898	2960941	5365422	8012060	10779	8472770	10232	10924
1 - 748	7470	10698	11432	56617	1191604	2966314	5408404	8015514	10557	8486394	10309	10954
1 - 749	7480	10491	11346	56518	1194571	2870139	5373290	8032400	10790	8495604	10203	10899
1 - 750	7490	10460	11383	56920	1196251	2874461	5391518	8046407	10586	8491958	10215	11013
1 - 751	7500	10534	11369	56701	1197768	2977635	5401113	8056769	10790	8519590	10130	10927
1 - 752	7510	10556	11449	56890	1200573	2885163	5405334	8075765	10597	8537243	10181	11006
1 - 753	7520	10493	11252	56477	1202022	2983391	5433925	8094186	10478	8549523	10029	10949
1 - 754	7530	10514	11275	57059	1201209	2988188	5413969	8096488	10381	8574084	10200	10914
1 - 755	7540	10516	11334	56337	1201846	2993177	5430854	8111647	10561	8591929	10106	10998
1 - 756	7550	10422	11085	56983	1203445	2896407	5446013	8126998	10671	8606512	10050	10828
1 - 757	7560	10501	11474	56586	1205518	2998934	5439681	8142732	10557	8615147	10092	10929
1 - 758	7570	10365	11396	56592	1206317	3003347	5467888	8153477	10392	8626852	10095	10815
1 - 759	7580	10588	11283	56624	1208566	3006033	5452729	8169020	10707	8662158	10198	10907
1 - 760	7590	10309	11291	56672	1209379	3006225	5463283	8174968	10487	8675206	10111	10973
1 - 761	7600	10447	11036	56652	1211424	3007376	5476906	8186098	10496	8691133	10199	10795
1 - 762	7610	10503	11326	56403	1212088	3015052	5474796	8211234	10377	8718188	9961	10865
1 - 763	7620	10390	11009	56430	1212440	3018506	5511829	8216991	10484	8744092	10087	10892
1 - 764	7630	10398	11221	56969	1214161	3025222	5479976	8240976	10557	8759251	10083	10753
1 - 765	7640	10410	11278	56434	1216301	3025222	5503770	8238098	10497	8778056	10127	10869
1 - 766	7650	10454	11246	57061	1217615	3030594	5500124	8243662	10497	8790720	10160	10825
1 - 767	7660	10300	11122	56891	1220000	3034048	5521423	8281655	10305	8793982	10096	10783
1 - 768	7670	10597	11140	56739	1218835	3037118	5514323	8293552	10340	8828521	10208	10975
1 - 769	7680	10363	11163	56255	1223576	3044794	5523726	8306024	10508	8835620	9997	10876
1 - 770	7690	10430	11320	56307	1225148	3047288	5528523	8327131	10439	8838115	9937	10939
1 - 771	7700	10447	11251	56786	1225838	3049974	5542530	8329818	10443	8859030	9919	11015
1 - 772	7710	10213	11168	56741	1226286	3054580	5541763	8343825	10594	8875148	10110	10758
1 - 773	7720	10287	11215	56654	1226922	3061487	5550781	8365892	10523	8895296	10022	10618
1 - 774	7730	10023	11195	57025	1228670	3061104	5555578	8389685	10425	8902971	9923	10697
1 - 775	7740	10339	11284	56873	1228859	3065517	5566324	8390644	10387	8916595	9980	10542
1 - 776	7750	10420	11245	56824	1229063	3072425	5565364	8391220	10606	8930602	9866	10683
1 - 777	7760	10338	11077	57299	1230932	3073576	5573615	8397936	10521	8947296	10002	10653
1 - 778	7770	10292	11207	56665	1234062	3078181	5573807	8409641	10428	8966868	9834	10757
1 - 779	7780	10284	11115	57160	1235985	3084129	5582634	8417316	10504	8984713	10079	10668
1 - 780	7790	10166	11068	57031	1237245	3089310	5590117	8428637	10403	9000064	9891	10698
1 - 781	7800	10332	11318	57009	1237205	3086432	5599136	8439383	10496	9026352	9871	10709
1 - 782	7810	10171	10983	56768	1238085	3092764	5593379	8443988	10551	9037097	9836	10857
1 - 783	7820	10224	10989	56902	1239359	3095067	5609497	8466246	10322	9045732	9904	10633
1 - 784	7830	10304	11017	57017	1238424	3101399	5602973	8479294	10458	9068566	9786	10706
1 - 785	7840	10220	11126	57050	1244385	3105045	5628494	8490423	10359	9086219	9914	10555
1 - 786	7850	10209	11046	56909	1243396	3109650	5617172	8498099	10313	9118072	9874	10622
1 - 787	7860	10310	11200	56930	1246132	3115982	5638280	8514793	10350	9125363	9921	10679
1 - 788	7870	10337	11310	57090	1243247	3114639	5625807	8535900	10519	9152419	9818	10650
1 - 789	7880	10209	11072	56832	1246295	3118476	5652287	8536667	10282	9151459	10004	10680
1 - 790	7890	10096	10998	57146	1248815	3126152	5631372	8558926	10329	9179666	9845	10655
1 - 791	7900	10140	11024	56651	1252256	3128646	5657276	8578114	10422	9190028	9604	10711
1 - 792	7910	10113	11045	57153	1251660	3127687	5648257	8589051	10342	9209024	9759	10478
1 - 793	7920	10110	11090	56905	1250942	3132484	5668597	8591929	10369	9222456	9784	10706
1 - 794	7930	10130	10980	57300	1253190	3136130	5661881	8600948	10379	9227828	9781	10570
1 - 795	7940	10084	11309	57065	1252594	3143229	5686058	8618025	10446	9260449	9828	10500
1 - 796	7950	10171	11080	56799	1254477	3143229	5672818	8621863	10315	9273305	9749	10674
1 - 797	7960	10205	10842	57374	1256537	3154359	5689896	8639900	10319	9282707	9688	10694
1 - 798	7970	10018	11123	57032	1256062	3145916	5676848	8655251	10442	9295371	9772	10485
1 - 799	7980	10082	10912	57241	1257986	3151288	5693734	8674055	10214	9319932	9693	10460
1 - 800	7990	10163	11116	57317	1260086	3157429	5692774	8678277	10270	9334131	9773	10735
1 - 801	8000	10173	11009	57340	1260885	3161266	5720789	8681730	10050	9357925	9833	10545
1 - 802	8010	10088	10958	57170	1260181	3165872	5696228	8704564	10263	9360995	9795	10539
1 - 803	8020	10058	10879	57553	1263771	3170093	5726929	8711472	10252	9373467	9920	10549
1 - 804	8030	10000	10996	57298	1265315	3171628	5712730	8719339	10210	9392272	9576	10646
1 - 805	8040	10052	10786	57065	1264895	3172971	5744199	8736225	10080	9410309	9742	10661
1 - 806	8050	10027	10953	57356	1266033	3176041	5725586	8747354	10158	9427386	9744	10568
1 - 807	8060	10082	10960	57495	1268025	3178152	5754369	8762513	10248	9439283	9600	10438
1 - 808	8070	10050	10902	57205	1268390	3180838	5739594	8767502	10294	9468641	9747	10449
1 - 809	8080	10075	10860	57110	1269975	3183333	5761276	8784771	10286	9479195	9617	10355
1 - 810	8090	10092	10969	57457	1269149	3181222	5747653	8797244	10324	9502413	9704	10611
1 - 811	8100	9868	10848	56913	1272563	3187362	5781232	8809332	10221	9512966	9610	10524
1 - 812	8110	9958	11008	57156	1272902	3193886	5761660	8829096	10098	9529084	9643	10356
1 - 813	8120	9867	10758	56809	1275056	3199643	5787948	8839842	9917	9545394	9687	10497
1 - 814	8130	10028	10916	57715	1274433	3200602	5777011	8841761	10184	9563815	9791	10451
1 - 815	8140	10014	10822	57168	1275652	3202329	5806561	8856919	10099	9579358	9777	10481
1 - 816	8150	10089	10775	57323	1274852	3203481	5789291	8866513	10204	9598930	9586	10310
1 - 817	8160	9863	10626	56970	1279635	3208086	5815387	8879178	10085	9617542	9648	10412
1 - 818	8170	9945	10728	57504	1281111	3213075	5793896	8883591	10175	9635771	9512	10368
1 - 819	8180	9967	10861	57270	1281152	3210772	5831697	8898174	10234	9647092	9576	10364
1 - 820	8190	10075	10994	57338	1280149	3211348	5812125	8908344	10207	9661100	9535	10380
1 - 821	8200	10003	10956	57237	1283618	3213267	5836494	8929259	10154	9672421	9775	10488
1 - 822	8210	9900	11032	56771	1283360	3219215	5829587	8936551	9930	9686044	9488	10071
1 - 823	8220	9968	10892	56922	1284593	3214802	5855491	8960728	10136	9720391	9558	10238
1 - 824	8230	9877	10816	57436	1284796	3218064	5837646	8970706	9938	9732096	9622	10261
1 - 825	8240	10040	10953	57479	1285528	3226506	5859520	8977805	10007	9745720	9537	10434
1 - 826	8250	9814	10756	57056	1287980	3224204	5854531	8992772	10178	9759919	9698	10402
1 - 827	8260	9988	10859	57305	1287939	3230344	5882354	9001791	10181	9776229	9591	10427
1 - 828	8270	9943	10841	57297	1288928	3232647	5866044	9006780	9925	9785440	9433	10375
1 - 829	8280	9984	10803	57571	1292017	3235717	5895978	9024625	9963	9798679	9512	10335
1 - 830	8290	9760	10805	57057	1292843	3237828	5885808	9040167	9850	9813838	9466	10316
1 - 831	8300	9861	10651	57367	1291434	3240706	5916126	9049953	9955	9833602	9559	10510
1 - 832	8310	9833	10675	57113	1293494	3243392	5899240	9061850	10100	9851063	9499	10472
1 - 833	8320	9835	10595	57042	1294726	3242049	5925720	9069525	10054	9866414	9503	10425
1 - 834	8330	9998	10721	57181	1296013	3251835	5919580	9091784	9914	9876392	9444	10285
1 - 835	8340	9954	10603	57332	1296433	3252986	5937808	9091400	9871	9900953	9472	10339
1 - 836	8350	9806	10656	57703	1295661	3256632	5929366	9100994	9880	9919182	9703	10287
1 - 837	8360	9762	10582	57736	1299224	3261045	5953351	9120182	10044	9927241	9512	10320
1 - 838	8370	9886	10608	57158	1298628	3262964	5934930	9137836	10102	9946621	9527	10219
1 - 839	8380	9775	10653	57591	1298791	3269680	5967742	9138027	9954	9960628	9640	10287
1 - 840	8390	9675	10674	57325	1300579	3268529	5947786	9148197	9857	9977898	9454	10331
1 - 841	8400	9699	10650	57724	1303071	3267953	5974074	9154913	10051	9992289	9416	10278
1 - 842	8410	9775	10635	57433	1304507	3270831	5962369	9163740	9959	10006105	9496	10371
1 - 843	8420	9823	10699	56666	1303600	3272366	5990960	9182928	10024	10022990	9510	10246
1 - 844	8430	9946	10697	57475	1303898	3275820	5975993	9184655	9757	10036998	9494	10047
1 - 845	8440	9805	10722	57446	1304629	3279658	6006119	9201349	9941	10057721	9442	10354
1 - 846	8450	9567	10545	57182	1304995	3278507	5978488	9210751	9921	10063094	9502	10111
1 - 847	8460	9829	10652	56989	1307203	3281769	6010532	9218426	9851	10071920	9473	10238
1 - 848	8470	9877	10321	57116	1308626	3287141	5988274	9239150	10020	10092260	9508	10368
1 - 849	8480	9787	10676	57311	1306960	3288676	6012067	9239341	10079	10100703	9443	10251
1 - 850	8490	9717	10491	57016	1308125	3291363	5996141	9248744	9900	10115286	9344	10262
1 - 851	8500	9778	10565	57171	1308450	3295009	6023004	9261600	9848	10150592	9333	10154
1 - 852	8510	9878	10630	57532	1310577	3294625	6003816	9280788	9934	10149825	9375	10067
1 - 853	8520	9540	10594	57602	1312026	3301149	6025883	9295755	9889	10172851	9278	10237
1 - 854	8530	9583	10465	56906	1310658	3296927	6012643	9308995	9818	10183020	9306	10090
1 - 855	8540	9713	10619	57191	1311769	3301341	6039122	9321467	9840	10202976	9382	10130
1 - 856	8550	9660	10628	57114	1313273	3304411	6026266	9345261	9965	10226962	9362	10312
1 - 857	8560	9790	10802	57407	1314966	3307481	6050252	9350058	9805	10233486	9219	10164
1 - 858	8570	9748	10626	57482	1314411	3309975	6026074	9354087	9923	10248836	9517	10126
1 - 859	8580	9826	10497	57199	1317296	3313621	6063108	9366176	9810	10263227	9325	10104
1 - 860	8590	9746	10570	57034	1316077	3315348	6048333	9385748	9837	10285294	9312	10128
1 - 861	8600	9615	10443	57773	1318353	3314772	6072894	9396110	9867	10313692	9180	10050
1 - 862	8610	9657	10540	57557	1318393	3316691	6058119	9412995	9799	10319065	9464	10063
1 - 863	8620	9698	10487	56691	1319640	3321296	6078075	9422973	9525	10345929	9313	10034
1 - 864	8630	9696	10387	57451	1319355	3323023	6070399	9424508	9738	10360896	9121	9874
1 - 865	8640	9837	10316	57242	1322444	3328588	6095152	9447534	9704	10366652	9371	10044
1 - 866	8650	9845	10502	57338	1323284	3328588	6080569	9462501	9839	10377014	9323	10162
1 - 867	8660	9619	10571	57560	1322878	3335304	6113573	9468641	9809	10395818	9235	10061
1 - 868	8670	9700	10433	57567	1323338	3335880	6101868	9490516	9831	10403110	9179	9950
1 - 869	8680	9816	10532	57348	1323867	3340485	6117219	9495313	9704	10432468	9300	10034
1 - 870	8690	9500	10318	57253	1326264	3341060	6108392	9506058	9743	10437457	9383	9967
1 - 871	8700	9571	10672	57508	1326237	3342787	6132377	9518339	9596	10452807	9130	9805
1 - 872	8710	9602	10480	57328	1327944	3350271	6124702	9531195	9619	10476985	9339	9989
1 - 873	8720	9607	10412	56891	1328527	3352573	6144850	9541557	9916	10497900	9200	10007
1 - 874	8730	9560	10362	56729	1327511	3353149	6126429	9551343	9662	10494062	9243	10055
1 - 875	8740	9453	10406	56415	1328256	3353725	6142355	9565350	9580	10507878	9152	9955
1 - 876	8750	9543	10444	57204	1328446	3355835	6134104	9571874	9773	10517280	9241	9974
1 - 877	8760	9484	10445	56945	1331683	3357370	6162119	9575712	9466	10547022	9426	9944
1 - 878	8770	9553	10350	57063	1330559	3357179	6149455	9579933	9560	10548173	9354	10057
1 - 879	8780	9572	10414	57109	1333621	3363127	6174975	9601040	9665	10568705	9197	9924
1 - 880	8790	9651	10215	57131	1332997	3364662	6170754	9609867	9557	10583096	9217	9899
1 - 881	8800	9432	10399	56929	1334081	3364470	6185529	9619653	9806	10594417	9271	10031
1 - 882	8810	9517	10341	56872	1335368	3369075	6180924	9630590	9638	10601325	9215	9925
1 - 883	8820	9514	10190	56929	1333973	3369459	6194356	9636730	9619	10615908	9145	9706
1 - 884	8830	9722	10428	57108	1336032	3370035	6197618	9649011	9698	10620897	9166	9775
1 - 885	8840	9480	10371	56756	1336940	3374064	6206636	9654959	9607	10641428	9034	9998
1 - 886	8850	9513	10461	57207	1338362	3374256	6194739	9664170	9474	10637974	9141	9946
1 - 887	8860	9389	10169	57107	1335937	3380588	6209898	9689306	9458	10650255	9207	9927
1 - 888	8870	9500	10168	57096	1340421	3380588	6206636	9698900	9513	10671362	9123	10000
1 - 889	8880	9438	10325	56841	1340597	3380972	6226016	9699860	9627	10688823	9183	9871
1 - 890	8890	9399	10274	57801	1340814	3384618	6217573	9705233	9658	10700528	9062	9897
1 - 891	8900	9427	10363	57451	1340476	3387688	6229854	9720583	9607	10710890	9109	10089
1 - 892	8910	9443	10372	57262	1340625	3392101	6222370	9727491	9458	10739672	9124	9880
1 - 893	8920	9403	10357	56465	1343442	3388455	6242902	9736701	9470	10754063	9022	10036
1 - 894	8930	9385	10212	57362	1342955	3393061	6238105	9746104	9734	10767303	9216	9872
1 - 895	8940	9347	10370	57328	1343917	3396323	6253072	9752052	9538	10790521	9133	9791
1 - 896	8950	9316	10140	56987	1343930	3397090	6237721	9767211	9487	10798580	9139	9817
1 - 897	8960	9451	10149	57025	1344540	3399968	6259212	9772200	9442	10821798	9055	9980
1 - 898	8970	9312	10320	57281	1345745	3398817	6253264	9769897	9396	10831392	9225	9957
1 - 899	8980	9434	10408	57359	1344580	3405341	6266312	9785440	9471	10848853	9158	9810
1 - 900	8990	9398	10215	56905	1344296	3404190	6254607	9797336	9498	10862669	9053	9928
1 - 901	9000	9406	10244	56968	1346748	3406684	6278592	9799447	9491	10876292	9129	9914
1 - 902	9010	9277	10265	57020	1345718	3406876	6269957	9817676	9642	10893178	9155	9621
1 - 903	9020	9378	10226	56911	1346789	3410906	6285692	9816716	9681	10905267	9081	9635
1 - 904	9030	9378	10259	57002	1345854	3411098	6272452	9839550	9290	10915053	9084	9904
1 - 905	9040	9387	10215	57307	1347601	3410714	6298548	9847609	9495	10939997	8869	9701
1 - 906	9050	9289	10300	56682	1349837	3416086	6284157	9858739	9557	10965518	9088	9723
1 - 907	9060	9425	10242	56391	1347534	3423570	6302769	9862384	9370	10982404	9097	9645
1 - 908	9070	9282	10186	56520	1349674	3418965	6297588	9871595	9490	10984898	8799	9888
1 - 909	9080	9453	9992	57071	1350975	3419924	6304304	9894621	9398	11004662	8958	9778
1 - 910	9090	9367	10308	57377	1351476	3427599	6294710	9895005	9273	11013105	8961	9699
1 - 911	9100	9258	10271	57496	1351313	3425873	6317352	9908053	9381	11037474	8976	9656
1 - 912	9110	9152	10042	56974	1352018	3430861	6316009	9932422	9421	11055127	9030	9762
1 - 913	9120	9395	10140	56890	1352004	3428367	6335389	9922060	9404	11072397	8977	9799
1 - 914	9130	9235	10113	57065	1353129	3435083	6323109	9935300	9364	11074507	9049	9683
1 - 915	9140	9180	10181	56846	1351598	3433548	6335389	9934724	9307	11093887	9083	9759
1 - 916	9150	9282	10114	57296	1353102	3440456	6332895	9945853	9595	11119983	8993	9693
1 - 917	9160	9302	10168	57153	1353914	3438153	6344983	9959285	9479	11134375	9071	9698
1 - 918	9170	9259	10109	56744	1355242	3443526	6338651	9973485	9466	11154906	8901	9594
1 - 919	9180	9239	10107	56906	1356272	3440839	6356304	9983462	9404	11158360	8823	9662
1 - 920	9190	9221	10047	56786	1354687	3443718	6347478	9983079	9353	11169681	8847	9603
1 - 921	9200	9298	10160	57040	1354998	3441415	6365899	10008599	9452	11187142	8976	9653
1 - 922	9210	9199	10194	56769	1357965	3448515	6361293	10003226	9372	11184072	9073	9721
1 - 923	9220	9150	10116	56650	1356719	3447939	6373958	10012820	9530	11203260	8834	9707
1 - 924	9230	9373	9837	57487	1358466	3453887	6370504	10032009	9395	11220338	9037	9574
1 - 925	9240	9367	9907	56795	1358940	3451201	6385663	10028747	9221	11231275	8850	9602
1 - 926	9250	9143	10025	56657	1358737	3456766	6376068	10033544	9446	11227054	8888	9614
1 - 927	9260	9387	9935	56837	1362165	3461946	6387198	10049470	9320	11236072	8987	9665
1 - 928	9270	9279	10076	56935	1360647	3463290	6378563	10045249	9365	11266582	8792	9673
1 - 929	9280	9208	10041	56875	1362151	3460028	6402356	10070577	9329	11276752	8768	9590
1 - 930	9290	9190	10073	57026	1358453	3468087	6393530	10073072	9313	11287881	8738	9530
1 - 931	9300	9384	9924	56982	1361812	3465400	6409456	10083241	9244	11300929	8895	9417
1 - 932	9310	9150	9905	57053	1364522	3465976	6404083	10073072	9329	11315320	8782	9544
1 - 933	9320	9207	9905	57040	1363831	3469622	6415404	10084009	9366	11315512	8827	9584
1 - 934	9330	9177	9804	57059	1363547	3471157	6407921	10092452	9281	11323955	8794	9464
1 - 935	9340	9155	9713	56811	1365240	3474419	6425382	10098976	9223	11343143	8787	9604
1 - 936	9350	9061	10030	57366	1366039	3471157	6422120	10120467	9056	11358494	8949	9675
1 - 937	9360	9076	10015	56807	1365714	3472692	6430563	10121426	9356	11367512	8831	9679
1 - 938	9370	9015	10204	56680	1364603	3474994	6432290	10139079	9227	11374420	8987	9487
1 - 939	9380	9344	10068	56731	1367177	3473076	6442652	10140998	9370	11379601	8856	9461
1 - 940	9390	9072	9766	56721	1366134	3474419	6425766	10156349	9278	11406464	8693	9578
1 - 941	9400	9118	9912	56417	1365741	3474803	6453205	10169397	9170	11410878	8816	9589
1 - 942	9410	8984	9831	57000	1366595	3477873	6446297	10191847	9253	11418745	8974	9522
1 - 943	9420	9045	9898	56824	1366500	3483054	6456851	10184172	9224	11428339	8745	9463
1 - 944	9430	9044	9898	56846	1369358	3479408	6453013	10202592	9277	11454051	8597	9534
1 - 945	9440	9057	9930	56684	1367922	3480175	6467788	10203168	9317	11463645	8814	9505
1 - 946	9450	9180	9979	56508	1365646	3481327	6461840	10227729	9250	11466907	8788	9511
1 - 947	9460	9178	9912	56537	1370429	3486699	6474312	10254401	9179	11491852	8765	9592
1 - 948	9470	9110	9892	56583	1369101	3487467	6466253	10253058	9122	11498952	8877	9448
1 - 949	9480	9236	9821	56806	1371580	3490153	6473545	10259965	9196	11500103	8623	9401
1 - 950	9490	9081	9839	56822	1369033	3492456	6466253	10259965	8985	11534450	8870	9434
1 - 951	9500	9041	9870	56709	1369819	3491304	6482947	10261692	9244	11545387	8765	9455
1 - 952	9510	9054	9967	56867	1372393	3493223	6476615	10263611	9188	11547882	8663	9440
1 - 953	9520	9100	9749	56600	1372406	3500707	6488128	10291242	9126	11561122	8680	9530
1 - 954	9530	9004	9819	57148	1373165	3496293	6484290	10295847	9088	11578391	8750	9556
1 - 955	9540	9049	9892	56221	1371932	3494567	6497914	10302947	9235	11593166	8913	9350
1 - 956	9550	9200	9799	56857	1373856	3497445	6487360	10308704	9177	11611203	8739	9325
1 - 957	9560	8964	9947	56533	1372921	3502434	6510194	10317338	9014	11626937	8664	9250
1 - 958	9570	9161	9894	56484	1372596	3498212	6502327	10335375	9115	11627321	8624	9446
1 - 959	9580	8888	9756	56723	1374100	3504161	6511538	10329811	9138	11644782	8728	9362
1 - 960	9590	9065	9837	56771	1374127	3501858	6507124	10338829	9036	11656871	8646	9309
1 - 961	9600	8965	9763	56477	1375604	3500707	6525737	10357250	9133	11662052	8739	9495
1 - 962	9610	8984	9770	56550	1376132	3502817	6519405	10346504	9315	11673181	8713	9296
1 - 963	9620	9044	9636	56694	1375658	3508574	6534947	10353028	8997	11691218	8639	9380
1 - 964	9630	8792	9824	56768	1375549	3507231	6522475	10358593	8908	11700237	8699	9381
1 - 965	9640	8892	9743	56470	1373829	3507423	6540896	10369338	9157	11712325	8699	9351
1 - 966	9650	8958	9734	56725	1375170	3512220	6540128	10377206	9261	11723838	8724	9425
1 - 967	9660	8992	9685	56650	1376985	3512220	6551449	10392364	9006	11731897	8493	9244
1 - 968	9670	8896	9664	56421	1374967	3509917	6536290	10406372	9009	11742259	8693	9262
1 - 969	9680	8918	9780	56558	1377297	3511068	6562195	10417693	9102	11741875	8594	9279
1 - 970	9690	8904	9685	56158	1378706	3512987	6547612	10422682	8847	11779868	8612	9301
1 - 971	9700	8932	9668	56105	1375983	3514714	6562770	10439759	9110	11776798	8608	9273
1 - 972	9710	9079	9809	56701	1376186	3515674	6556054	10446475	8911	11794259	8686	9359
1 - 973	9720	8905	9609	56055	1378056	3514330	6568910	10466431	8966	11805580	8682	9274
1 - 974	9730	8879	9812	56501	1377446	3519319	6567375	10468926	9102	11811912	8744	9313
1 - 975	9740	9018	9712	56062	1378232	3519895	6578313	10481974	8958	11828990	8688	9403
1 - 976	9750	9018	9923	56276	1377595	3521046	6565457	10492527	8990	11849905	8658	9419
1 - 977	9760	8966	9691	56678	1377920	3523349	6576970	10498859	8980	11845876	8732	9413
1 - 978	9770	8978	9702	56086	1378557	3526995	6573516	10504808	9103	11863337	8465	9323
1 - 979	9780	8873	9767	55724	1376809	3523157	6600571	10510564	9037	11874850	8764	9328
1 - 980	9790	8802	9683	56394	1378462	3528530	6581767	10502697	9003	11884252	8507	9202
1 - 981	9800	8872	9649	56158	1380115	3523733	6589442	10511332	9045	11903248	8426	9299
1 - 982	9810	8949	9509	56246	1379410	3524308	6587139	10521310	8993	11904975	8496	9204
1 - 983	9820	8920	9610	56137	1377717	3529297	6604025	10543184	9041	11916296	8458	9246
1 - 984	9830	8922	9536	56293	1378029	3528913	6599228	10536468	9052	11921861	8562	9053
1 - 985	9840	8983	9689	56402	1380697	3531984	6619568	10531096	8948	11937979	8628	9041
1 - 986	9850	8895	9483	56602	1381009	3532367	6607479	10554697	9008	11949300	8716	9297
1 - 987	9860	8943	9588	55968	1379668	3529297	6626667	10557383	8847	11961197	8513	9328
1 - 988	9870	8903	9490	56219	1380616	3532943	6611700	10561413	8955	11983839	8393	9150
1 - 989	9880	8779	9635	56223	1380169	3534862	6626283	10563140	8998	11987485	8408	9343
1 - 990	9890	8954	9616	56472	1383122	3536973	6620719	10578107	8983	11996312	8489	9370
1 - 991	9900	8858	9673	56288	1383353	3536589	6632232	10589044	8903	12006098	8534	9178
1 - 992	9910	8975	9502	56024	1381795	3539275	6626283	10601516	8933	12023943	8428	9205
1 - 993	9920	8804	9645	55995	1382255	3534094	6638180	10602668	8980	12033537	8601	9289
1 - 994	9930	8965	9646	56202	1382743	3541386	6637796	10614181	8841	12049271	8521	9298
1 - 995	9940	8794	9593	56098	1384342	3542153	6642593	10635288	8883	12054260	8512	9327
1 - 996	9950	8830	9573	56234	1382675	3541578	6641250	10643539	8965	12072681	8465	9384
1 - 997	9960	8856	9550	56357	1383908	3542345	6656025	10647376	9054	12085153	8456	9190
1 - 998	9970	8815	9585	56455	1382553	3540426	6644128	10658314	8965	12086496	8511	9137
1 - 999	9980	9001	9652	55922	1382445	3543113	6662741	10648720	8809	12105109	8505	9173
1 - 1000	9990	8817	9596	56220	1383949	3546759	6656025	10655819	8881	12113168	8509	9172
User: USER
Path: C:\Program Files (x86)\BMG\CLARIOstar\User\Data
Test ID: 152
Test Name: Broccoli fluorescence
Date: 12/12/2022
Time: 4:20:41 PM
ID1: RNAP concentration
ID2: 12/12/2022,4:20:08 PM
Fluorescence (FI)
Legend:
Raw Data (470-15/532-20)
